# Supplementary material for: Novel Binding Partners and Differentially Regulated Phosphorylation Sites Clarify Eps8 as a Multi-Functional Adaptor
Source: PLoS One. 2013 Apr 23;8(4):e61513. doi: 10.1371/journal.pone.0061513 (PMC3634024; doi:10.1371/journal.pone.0061513)
Supplement: Table S1 — Phosphorylated Peptides and non-Phosphorylated Counterpart Peptides Identified in Triple SILAC (+/− SU5402/dasatinib) Experiments. (XLS) [file pone.0061513.s004.xls]

## Sheet: In absence of Na pervanadate
Supplementary Table S1 - Phosphorylated Peptides and non-Phosphorylated Counterpart Peptides Identified in Triple SILAC (+/- SU5402/Dasatinib) Experiments
Residue	id	Protein Group IDs	Peptide ID	Mod. Peptide ID	MS/MS IDs	Oxidation (M) Site IDs	Phospho (ST) Site IDs	Phospho (Y) Site IDs	Sequence	Length	R Count	K Count	Modifications	Modified Sequence	Phospho (ST) Probabilities	Oxidation (M) Probabilities	Phospho (Y) Probabilities	Phospho (ST) Score Diffs	Oxidation (M) Score Diffs	Phospho (Y) Score Diffs	Acetyl (Protein N-term)	Phospho (ST)	Oxidation (M)	Phospho (Y)	Proteins	Leading Proteins	Leading Razor Protein	Protein Names	Protein Descriptions	Uniprot	Type	SILAC State	Raw File	Charge	m/z	Mass	Uncalibrated - Calibrated m/z [ppm]	Mass Error [ppm]	Uncalibrated Mass Error [ppm]	Retention Time	Calibrated Retention Time	Match Time Difference	PEP	MS/MS Count	MS/MS Scan Number	Mascot Score	Mascot Delta	Mascot Delta Other Pep.	PTM Score
525
non-phosphorylated	8943	510	2894	3130	12654;12655				NYEPLK	6	0	1	Unmodified	_NYEPLK_							0	0	0	0	IPI00290337;IPI00794000	IPI00290337	IPI00290337	Epidermal growth factor receptor kinase substrate 8;cDNA FLJ50272, highly similar to Epidermal growth factor receptor kinase substrate 8;cDNA, FLJ79033, highly similar to Epidermal growth factor receptor kinase substrate 8;cDNA, FLJ79138, highly similar to Epidermal growth factor receptor kinase substrate 8;Epidermal growth factor receptor pathway substrate 8, isoform CRA_b	Epidermal growth factor receptor kinase substrate 8;cDNA, FLJ79138, highly similar to Epidermal growth factor receptor kinase substrate 8	Q12929;A8K6W2;A8KA66;B4E3T6;B4DX66	SILAC-MSMS	Light	CZ_270810_2_4	2	382.203	762.391	0.47365	0.50412	0.97777	14.009	14.009		0.067298	2	1500	16.66	16.66	16.66	65.544
	8942	510	2894	3130	12652;12653				NYEPLK	6	0	1	Unmodified	_NYEPLK_							0	0	0	0	IPI00290337;IPI00794000	IPI00290337	IPI00290337	Epidermal growth factor receptor kinase substrate 8;cDNA FLJ50272, highly similar to Epidermal growth factor receptor kinase substrate 8;cDNA, FLJ79033, highly similar to Epidermal growth factor receptor kinase substrate 8;cDNA, FLJ79138, highly similar to Epidermal growth factor receptor kinase substrate 8;Epidermal growth factor receptor pathway substrate 8, isoform CRA_b	Epidermal growth factor receptor kinase substrate 8;cDNA, FLJ79138, highly similar to Epidermal growth factor receptor kinase substrate 8	Q12929;A8K6W2;A8KA66;B4E3T6;B4DX66	SILAC-MSMS	Heavy	CZ_270810_2_2	2	382.203	762.391	0.69203	0.25409	0.94612	14.227	14.227		0.067298	2	1392	16.57	16.57	16.57	65.544
	8941	510	2894	3130	12651				NYEPLK	6	0	1	Unmodified	_NYEPLK_							0	0	0	0	IPI00290337;IPI00794000	IPI00290337	IPI00290337	Epidermal growth factor receptor kinase substrate 8;cDNA FLJ50272, highly similar to Epidermal growth factor receptor kinase substrate 8;cDNA, FLJ79033, highly similar to Epidermal growth factor receptor kinase substrate 8;cDNA, FLJ79138, highly similar to Epidermal growth factor receptor kinase substrate 8;Epidermal growth factor receptor pathway substrate 8, isoform CRA_b	Epidermal growth factor receptor kinase substrate 8;cDNA, FLJ79138, highly similar to Epidermal growth factor receptor kinase substrate 8	Q12929;A8K6W2;A8KA66;B4E3T6;B4DX66	SILAC-MSMS	Heavy	CZ_270810_1_4	2	382.203	762.391	0.79627	0.32548	1.1218	14.301	14.301		0.067298	1	1772	17.29	17.29	17.29	65.544
	8940	510	2894	3130	12649;12650				NYEPLK	6	0	1	Unmodified	_NYEPLK_							0	0	0	0	IPI00290337;IPI00794000	IPI00290337	IPI00290337	Epidermal growth factor receptor kinase substrate 8;cDNA FLJ50272, highly similar to Epidermal growth factor receptor kinase substrate 8;cDNA, FLJ79033, highly similar to Epidermal growth factor receptor kinase substrate 8;cDNA, FLJ79138, highly similar to Epidermal growth factor receptor kinase substrate 8;Epidermal growth factor receptor pathway substrate 8, isoform CRA_b	Epidermal growth factor receptor kinase substrate 8;cDNA, FLJ79138, highly similar to Epidermal growth factor receptor kinase substrate 8	Q12929;A8K6W2;A8KA66;B4E3T6;B4DX66	SILAC-MSMS	Heavy	CZ_270810_1_2	2	382.203	762.391	1.1646	0.45331	1.6179	14.125	14.125		0.067298	2	1401	18.6	18.6	18.6	65.544
	8949	510	2895	3131	12661;12662				NYEPLKTQPK	10	0	2	Unmodified	_NYEPLKTQPK_							0	0	0	0	IPI00290337;IPI00794000	IPI00290337	IPI00290337	Epidermal growth factor receptor kinase substrate 8;cDNA FLJ50272, highly similar to Epidermal growth factor receptor kinase substrate 8;cDNA, FLJ79033, highly similar to Epidermal growth factor receptor kinase substrate 8;cDNA, FLJ79138, highly similar to Epidermal growth factor receptor kinase substrate 8;Epidermal growth factor receptor pathway substrate 8, isoform CRA_b	Epidermal growth factor receptor kinase substrate 8;cDNA, FLJ79138, highly similar to Epidermal growth factor receptor kinase substrate 8	Q12929;A8K6W2;A8KA66;B4E3T6;B4DX66	SILAC-MSMS	Heavy	CZ_270810_2_2	3	406.556	1216.65	1.0688	-0.28311	0.78566	13.501	13.501		0.11906	2	1193	13.52	13.52	13.52	91.202
	8950	510	2895	3131	12663;12664				NYEPLKTQPK	10	0	2	Unmodified	_NYEPLKTQPK_							0	0	0	0	IPI00290337;IPI00794000	IPI00290337	IPI00290337	Epidermal growth factor receptor kinase substrate 8;cDNA FLJ50272, highly similar to Epidermal growth factor receptor kinase substrate 8;cDNA, FLJ79033, highly similar to Epidermal growth factor receptor kinase substrate 8;cDNA, FLJ79138, highly similar to Epidermal growth factor receptor kinase substrate 8;Epidermal growth factor receptor pathway substrate 8, isoform CRA_b	Epidermal growth factor receptor kinase substrate 8;cDNA, FLJ79138, highly similar to Epidermal growth factor receptor kinase substrate 8	Q12929;A8K6W2;A8KA66;B4E3T6;B4DX66	SILAC-MSMS	Light	CZ_270810_2_2	2	609.33	1216.65	0.73689	0.14213	0.87902	13.496	13.496		0.0094247	2	1189	50.94	50.94	50.94	137.28
	8952	510	2895	3131	12666				NYEPLKTQPK	10	0	2	Unmodified	_NYEPLKTQPK_							0	0	0	0	IPI00290337;IPI00794000	IPI00290337	IPI00290337	Epidermal growth factor receptor kinase substrate 8;cDNA FLJ50272, highly similar to Epidermal growth factor receptor kinase substrate 8;cDNA, FLJ79033, highly similar to Epidermal growth factor receptor kinase substrate 8;cDNA, FLJ79138, highly similar to Epidermal growth factor receptor kinase substrate 8;Epidermal growth factor receptor pathway substrate 8, isoform CRA_b	Epidermal growth factor receptor kinase substrate 8;cDNA, FLJ79138, highly similar to Epidermal growth factor receptor kinase substrate 8	Q12929;A8K6W2;A8KA66;B4E3T6;B4DX66	ISO-MSMS	Light	CZ_270810_FT1	2	609.33	1216.65		-0.46443		13.225	13.225		0.0034531	1	738	38.98	38.98	38.98	105.55
	8947	510	2895	3131	12659				NYEPLKTQPK	10	0	2	Unmodified	_NYEPLKTQPK_							0	0	0	0	IPI00290337;IPI00794000	IPI00290337	IPI00290337	Epidermal growth factor receptor kinase substrate 8;cDNA FLJ50272, highly similar to Epidermal growth factor receptor kinase substrate 8;cDNA, FLJ79033, highly similar to Epidermal growth factor receptor kinase substrate 8;cDNA, FLJ79138, highly similar to Epidermal growth factor receptor kinase substrate 8;Epidermal growth factor receptor pathway substrate 8, isoform CRA_b	Epidermal growth factor receptor kinase substrate 8;cDNA, FLJ79138, highly similar to Epidermal growth factor receptor kinase substrate 8	Q12929;A8K6W2;A8KA66;B4E3T6;B4DX66	SILAC-MSMS	Light	CZ_270810_1_2	2	609.33	1216.65	1.0914	0.50629	1.5977	13.352	13.352		0.012287	1	1192	43	43	43	120.86
	8948	510	2895	3131	12660				NYEPLKTQPK	10	0	2	Unmodified	_NYEPLKTQPK_							0	0	0	0	IPI00290337;IPI00794000	IPI00290337	IPI00290337	Epidermal growth factor receptor kinase substrate 8;cDNA FLJ50272, highly similar to Epidermal growth factor receptor kinase substrate 8;cDNA, FLJ79033, highly similar to Epidermal growth factor receptor kinase substrate 8;cDNA, FLJ79138, highly similar to Epidermal growth factor receptor kinase substrate 8;Epidermal growth factor receptor pathway substrate 8, isoform CRA_b	Epidermal growth factor receptor kinase substrate 8;cDNA, FLJ79138, highly similar to Epidermal growth factor receptor kinase substrate 8	Q12929;A8K6W2;A8KA66;B4E3T6;B4DX66	ISO-MSMS	Medium	CZ_270810_1_2	3	406.556	1216.65		0.13822		13.369	13.369		0.27475	1	1198	5.21	5.21	5.21	67.303
phosphorylated (pY525)	4521	510	1420	1517	6484;6485			3	HIDRNYEPLK	10	1	1	Phospho (Y)	_HIDRNY(ph)EPLK_			HIDRNY(1)EPLK			HIDRNY(76.32)EPLK	0	0	0	1	IPI00290337;IPI00794000	IPI00290337	IPI00290337	Epidermal growth factor receptor kinase substrate 8;cDNA FLJ50272, highly similar to Epidermal growth factor receptor kinase substrate 8;cDNA, FLJ79033, highly similar to Epidermal growth factor receptor kinase substrate 8;cDNA, FLJ79138, highly similar to Epidermal growth factor receptor kinase substrate 8;Epidermal growth factor receptor pathway substrate 8, isoform CRA_b	Epidermal growth factor receptor kinase substrate 8;cDNA, FLJ79138, highly similar to Epidermal growth factor receptor kinase substrate 8	Q12929;A8K6W2;A8KA66;B4E3T6;B4DX66	SILAC-MSMS	Light	CZ_270810_eps82b	3	455.55	1363.63	1.0688	1.3947	2.4635	13.023	13.023		0.29912	2	830	25.22	25.22	25.22	76.318
	4520	510	1420	1517	6482;6483			3	HIDRNYEPLK	10	1	1	Phospho (Y)	_HIDRNY(ph)EPLK_			HIDRNY(1)EPLK			HIDRNY(88.27)EPLK	0	0	0	1	IPI00290337;IPI00794000	IPI00290337	IPI00290337	Epidermal growth factor receptor kinase substrate 8;cDNA FLJ50272, highly similar to Epidermal growth factor receptor kinase substrate 8;cDNA, FLJ79033, highly similar to Epidermal growth factor receptor kinase substrate 8;cDNA, FLJ79138, highly similar to Epidermal growth factor receptor kinase substrate 8;Epidermal growth factor receptor pathway substrate 8, isoform CRA_b	Epidermal growth factor receptor kinase substrate 8;cDNA, FLJ79138, highly similar to Epidermal growth factor receptor kinase substrate 8	Q12929;A8K6W2;A8KA66;B4E3T6;B4DX66	SILAC-MSMS	Light	CZ_270810_eps81a	3	455.55	1363.63	1.9606	0.43286	2.3934	12.7	12.7		0.14912	2	811	25.74	25.74	25.74	88.268
540
non-phosphorylated	10302	510	3312	3579	14660				SKYDFVAR	8	1	1	Unmodified	_SKYDFVAR_							0	0	0	0	IPI00290337;IPI00794000	IPI00290337	IPI00290337	Epidermal growth factor receptor kinase substrate 8;cDNA FLJ50272, highly similar to Epidermal growth factor receptor kinase substrate 8;cDNA, FLJ79033, highly similar to Epidermal growth factor receptor kinase substrate 8;cDNA, FLJ79138, highly similar to Epidermal growth factor receptor kinase substrate 8;Epidermal growth factor receptor pathway substrate 8, isoform CRA_b	Epidermal growth factor receptor kinase substrate 8;cDNA, FLJ79138, highly similar to Epidermal growth factor receptor kinase substrate 8	Q12929;A8K6W2;A8KA66;B4E3T6;B4DX66	SILAC-MSMS	Light	CZ_270810_2_5	2	493.259	984.503	0.93058	-0.099699	0.83088	15.051	15.051		0.50909	1	1747	20.47	20.47	20.47	64.585
	10300	510	3312	3579	14654;14655;14656				SKYDFVAR	8	1	1	Unmodified	_SKYDFVAR_							0	0	0	0	IPI00290337;IPI00794000	IPI00290337	IPI00290337	Epidermal growth factor receptor kinase substrate 8;cDNA FLJ50272, highly similar to Epidermal growth factor receptor kinase substrate 8;cDNA, FLJ79033, highly similar to Epidermal growth factor receptor kinase substrate 8;cDNA, FLJ79138, highly similar to Epidermal growth factor receptor kinase substrate 8;Epidermal growth factor receptor pathway substrate 8, isoform CRA_b	Epidermal growth factor receptor kinase substrate 8;cDNA, FLJ79138, highly similar to Epidermal growth factor receptor kinase substrate 8	Q12929;A8K6W2;A8KA66;B4E3T6;B4DX66	SILAC-MSMS	Medium	CZ_270810_2_2	2	493.259	984.503	0.86084	-0.32873	0.53211	15.173	15.173		0.0236	3	1644	30.9	30.9	30.9	93.255
	10299	510	3312	3579	14651;14652;14653				SKYDFVAR	8	1	1	Unmodified	_SKYDFVAR_							0	0	0	0	IPI00290337;IPI00794000	IPI00290337	IPI00290337	Epidermal growth factor receptor kinase substrate 8;cDNA FLJ50272, highly similar to Epidermal growth factor receptor kinase substrate 8;cDNA, FLJ79033, highly similar to Epidermal growth factor receptor kinase substrate 8;cDNA, FLJ79138, highly similar to Epidermal growth factor receptor kinase substrate 8;Epidermal growth factor receptor pathway substrate 8, isoform CRA_b	Epidermal growth factor receptor kinase substrate 8;cDNA, FLJ79138, highly similar to Epidermal growth factor receptor kinase substrate 8	Q12929;A8K6W2;A8KA66;B4E3T6;B4DX66	SILAC-MSMS	Heavy	CZ_270810_2_1	2	493.259	984.503	0.84811	0.10906	0.95716	15.051	15.051		0.0236	3	1587	37.43	37.43	37.43	109.6
	10301	510	3312	3579	14657;14658;14659				SKYDFVAR	8	1	1	Unmodified	_SKYDFVAR_							0	0	0	0	IPI00290337;IPI00794000	IPI00290337	IPI00290337	Epidermal growth factor receptor kinase substrate 8;cDNA FLJ50272, highly similar to Epidermal growth factor receptor kinase substrate 8;cDNA, FLJ79033, highly similar to Epidermal growth factor receptor kinase substrate 8;cDNA, FLJ79138, highly similar to Epidermal growth factor receptor kinase substrate 8;Epidermal growth factor receptor pathway substrate 8, isoform CRA_b	Epidermal growth factor receptor kinase substrate 8;cDNA, FLJ79138, highly similar to Epidermal growth factor receptor kinase substrate 8	Q12929;A8K6W2;A8KA66;B4E3T6;B4DX66	SILAC-MSMS	Medium	CZ_270810_2_4	2	493.259	984.503	0.82414	-0.30244	0.5217	14.89	14.89		0.15637	3	1752	23.49	23.49	23.49	78.295
	10297	510	3312	3579	14645;14646;14647				SKYDFVAR	8	1	1	Unmodified	_SKYDFVAR_							0	0	0	0	IPI00290337;IPI00794000	IPI00290337	IPI00290337	Epidermal growth factor receptor kinase substrate 8;cDNA FLJ50272, highly similar to Epidermal growth factor receptor kinase substrate 8;cDNA, FLJ79033, highly similar to Epidermal growth factor receptor kinase substrate 8;cDNA, FLJ79138, highly similar to Epidermal growth factor receptor kinase substrate 8;Epidermal growth factor receptor pathway substrate 8, isoform CRA_b	Epidermal growth factor receptor kinase substrate 8;cDNA, FLJ79138, highly similar to Epidermal growth factor receptor kinase substrate 8	Q12929;A8K6W2;A8KA66;B4E3T6;B4DX66	SILAC-MSMS	Medium	CZ_270810_1_3	2	493.259	984.503	1.0778	0.36724	1.4451	14.76	14.76		0.024179	3	1405	39.6	39.6	39.6	109.6
	10303	510	3312	3579	14661;14662				SKYDFVAR	8	1	1	Unmodified	_SKYDFVAR_							0	0	0	0	IPI00290337;IPI00794000	IPI00290337	IPI00290337	Epidermal growth factor receptor kinase substrate 8;cDNA FLJ50272, highly similar to Epidermal growth factor receptor kinase substrate 8;cDNA, FLJ79033, highly similar to Epidermal growth factor receptor kinase substrate 8;cDNA, FLJ79138, highly similar to Epidermal growth factor receptor kinase substrate 8;Epidermal growth factor receptor pathway substrate 8, isoform CRA_b	Epidermal growth factor receptor kinase substrate 8;cDNA, FLJ79138, highly similar to Epidermal growth factor receptor kinase substrate 8	Q12929;A8K6W2;A8KA66;B4E3T6;B4DX66	SILAC-MSMS	Heavy	CZ_270810_FT1	2	493.259	984.503	1.3392	0.0029655	1.3422	15.069	15.069		0.0236	2	921	28.97	28.97	28.97	93.255
	10295	510	3312	3579	14643				SKYDFVAR	8	1	1	Unmodified	_SKYDFVAR_							0	0	0	0	IPI00290337;IPI00794000	IPI00290337	IPI00290337	Epidermal growth factor receptor kinase substrate 8;cDNA FLJ50272, highly similar to Epidermal growth factor receptor kinase substrate 8;cDNA, FLJ79033, highly similar to Epidermal growth factor receptor kinase substrate 8;cDNA, FLJ79138, highly similar to Epidermal growth factor receptor kinase substrate 8;Epidermal growth factor receptor pathway substrate 8, isoform CRA_b	Epidermal growth factor receptor kinase substrate 8;cDNA, FLJ79138, highly similar to Epidermal growth factor receptor kinase substrate 8	Q12929;A8K6W2;A8KA66;B4E3T6;B4DX66	ISO-MSMS	Heavy	CZ_270810_1_2	2	493.259	984.503		-0.28048		15.06	15.06		0.0031433	1	1668	33.4	33.4	33.4	109.6
	10296	510	3312	3579	14644				SKYDFVAR	8	1	1	Unmodified	_SKYDFVAR_							0	0	0	0	IPI00290337;IPI00794000	IPI00290337	IPI00290337	Epidermal growth factor receptor kinase substrate 8;cDNA FLJ50272, highly similar to Epidermal growth factor receptor kinase substrate 8;cDNA, FLJ79033, highly similar to Epidermal growth factor receptor kinase substrate 8;cDNA, FLJ79138, highly similar to Epidermal growth factor receptor kinase substrate 8;Epidermal growth factor receptor pathway substrate 8, isoform CRA_b	Epidermal growth factor receptor kinase substrate 8;cDNA, FLJ79138, highly similar to Epidermal growth factor receptor kinase substrate 8	Q12929;A8K6W2;A8KA66;B4E3T6;B4DX66	ISO-MSMS	Medium	CZ_270810_1_2	2	493.259	984.503		0.26218		15.059	15.059		0.014812	1	1670	26.48	26.48	26.48	93.255
	10298	510	3312	3579	14648;14649;14650				SKYDFVAR	8	1	1	Unmodified	_SKYDFVAR_							0	0	0	0	IPI00290337;IPI00794000	IPI00290337	IPI00290337	Epidermal growth factor receptor kinase substrate 8;cDNA FLJ50272, highly similar to Epidermal growth factor receptor kinase substrate 8;cDNA, FLJ79033, highly similar to Epidermal growth factor receptor kinase substrate 8;cDNA, FLJ79138, highly similar to Epidermal growth factor receptor kinase substrate 8;Epidermal growth factor receptor pathway substrate 8, isoform CRA_b	Epidermal growth factor receptor kinase substrate 8;cDNA, FLJ79138, highly similar to Epidermal growth factor receptor kinase substrate 8	Q12929;A8K6W2;A8KA66;B4E3T6;B4DX66	SILAC-MSMS	Light	CZ_270810_1_4	2	493.259	984.503	1.0989	-0.063669	1.0353	15.309	15.309		0.0236	3	2064	28.43	28.43	28.43	93.255
	13258	510	4198	4529	18715				YDFVAR	6	1	0	Unmodified	_YDFVAR_							0	0	0	0	IPI00290337;IPI00794000	IPI00290337	IPI00290337	Epidermal growth factor receptor kinase substrate 8;cDNA FLJ50272, highly similar to Epidermal growth factor receptor kinase substrate 8;cDNA, FLJ79033, highly similar to Epidermal growth factor receptor kinase substrate 8;cDNA, FLJ79138, highly similar to Epidermal growth factor receptor kinase substrate 8;Epidermal growth factor receptor pathway substrate 8, isoform CRA_b	Epidermal growth factor receptor kinase substrate 8;cDNA, FLJ79138, highly similar to Epidermal growth factor receptor kinase substrate 8	Q12929;A8K6W2;A8KA66;B4E3T6;B4DX66	SILAC-MSMS	Heavy	CZ_270810_2_2	2	385.695	769.376	0.77514	0.15458	0.92972	17.154	17.154		0.00014169	1	2233	30.25	30.25	30.25	122.18
	13255	510	4198	4529	18712				YDFVAR	6	1	0	Unmodified	_YDFVAR_							0	0	0	0	IPI00290337;IPI00794000	IPI00290337	IPI00290337	Epidermal growth factor receptor kinase substrate 8;cDNA FLJ50272, highly similar to Epidermal growth factor receptor kinase substrate 8;cDNA, FLJ79033, highly similar to Epidermal growth factor receptor kinase substrate 8;cDNA, FLJ79138, highly similar to Epidermal growth factor receptor kinase substrate 8;Epidermal growth factor receptor pathway substrate 8, isoform CRA_b	Epidermal growth factor receptor kinase substrate 8;cDNA, FLJ79138, highly similar to Epidermal growth factor receptor kinase substrate 8	Q12929;A8K6W2;A8KA66;B4E3T6;B4DX66	SILAC-MSMS	Heavy	CZ_270810_2_1	2	385.695	769.376	0.63032	0.0076972	0.63802	17.039	17.039		0.067298	1	2092	17.87	17.87	17.87	65.544
	13261	510	4198	4529	18718				YDFVAR	6	1	0	Unmodified	_YDFVAR_							0	0	0	0	IPI00290337;IPI00794000	IPI00290337	IPI00290337	Epidermal growth factor receptor kinase substrate 8;cDNA FLJ50272, highly similar to Epidermal growth factor receptor kinase substrate 8;cDNA, FLJ79033, highly similar to Epidermal growth factor receptor kinase substrate 8;cDNA, FLJ79138, highly similar to Epidermal growth factor receptor kinase substrate 8;Epidermal growth factor receptor pathway substrate 8, isoform CRA_b	Epidermal growth factor receptor kinase substrate 8;cDNA, FLJ79138, highly similar to Epidermal growth factor receptor kinase substrate 8	Q12929;A8K6W2;A8KA66;B4E3T6;B4DX66	ISO-MSMS	Heavy	CZ_270810_2_3	2	385.695	769.376		-0.57665		16.562	16.562		0.0014468	1	1183	27.38	27.38	27.38	122.18
	13263	510	4198	4529	18720				YDFVAR	6	1	0	Unmodified	_YDFVAR_							0	0	0	0	IPI00290337;IPI00794000	IPI00290337	IPI00290337	Epidermal growth factor receptor kinase substrate 8;cDNA FLJ50272, highly similar to Epidermal growth factor receptor kinase substrate 8;cDNA, FLJ79033, highly similar to Epidermal growth factor receptor kinase substrate 8;cDNA, FLJ79138, highly similar to Epidermal growth factor receptor kinase substrate 8;Epidermal growth factor receptor pathway substrate 8, isoform CRA_b	Epidermal growth factor receptor kinase substrate 8;cDNA, FLJ79138, highly similar to Epidermal growth factor receptor kinase substrate 8	Q12929;A8K6W2;A8KA66;B4E3T6;B4DX66	SILAC-MSMS	Heavy	CZ_270810_2_4	2	385.695	769.376	0.62546	-0.26657	0.35889	16.96	16.96		0.0041064	1	2311	27.23	27.23	27.23	100.24
	13253	510	4198	4529	18710				YDFVAR	6	1	0	Unmodified	_YDFVAR_							0	0	0	0	IPI00290337;IPI00794000	IPI00290337	IPI00290337	Epidermal growth factor receptor kinase substrate 8;cDNA FLJ50272, highly similar to Epidermal growth factor receptor kinase substrate 8;cDNA, FLJ79033, highly similar to Epidermal growth factor receptor kinase substrate 8;cDNA, FLJ79138, highly similar to Epidermal growth factor receptor kinase substrate 8;Epidermal growth factor receptor pathway substrate 8, isoform CRA_b	Epidermal growth factor receptor kinase substrate 8;cDNA, FLJ79138, highly similar to Epidermal growth factor receptor kinase substrate 8	Q12929;A8K6W2;A8KA66;B4E3T6;B4DX66	SILAC-MSMS	Heavy	CZ_270810_1_3	2	385.695	769.376	0.82517	0.046084	0.87126	16.66	16.66		0.00014169	1	1981	31.01	31.01	31.01	122.18
	13251	510	4198	4529	18708				YDFVAR	6	1	0	Unmodified	_YDFVAR_							0	0	0	0	IPI00290337;IPI00794000	IPI00290337	IPI00290337	Epidermal growth factor receptor kinase substrate 8;cDNA FLJ50272, highly similar to Epidermal growth factor receptor kinase substrate 8;cDNA, FLJ79033, highly similar to Epidermal growth factor receptor kinase substrate 8;cDNA, FLJ79138, highly similar to Epidermal growth factor receptor kinase substrate 8;Epidermal growth factor receptor pathway substrate 8, isoform CRA_b	Epidermal growth factor receptor kinase substrate 8;cDNA, FLJ79138, highly similar to Epidermal growth factor receptor kinase substrate 8	Q12929;A8K6W2;A8KA66;B4E3T6;B4DX66	SILAC-MSMS	Heavy	CZ_270810_1_2	2	385.695	769.376	1.2442	0.045304	1.2895	17.087	17.087		0.00014169	1	2260	22.27	22.27	22.27	122.18
	13249	510	4198	4529	18706				YDFVAR	6	1	0	Unmodified	_YDFVAR_							0	0	0	0	IPI00290337;IPI00794000	IPI00290337	IPI00290337	Epidermal growth factor receptor kinase substrate 8;cDNA FLJ50272, highly similar to Epidermal growth factor receptor kinase substrate 8;cDNA, FLJ79033, highly similar to Epidermal growth factor receptor kinase substrate 8;cDNA, FLJ79138, highly similar to Epidermal growth factor receptor kinase substrate 8;Epidermal growth factor receptor pathway substrate 8, isoform CRA_b	Epidermal growth factor receptor kinase substrate 8;cDNA, FLJ79138, highly similar to Epidermal growth factor receptor kinase substrate 8	Q12929;A8K6W2;A8KA66;B4E3T6;B4DX66	SILAC-MSMS	Heavy	CZ_270810_1_1	2	385.695	769.376	1.3623	-0.21643	1.1459	17.144	17.144		0.0041064	1	2106	24.37	24.37	24.37	100.24
phosphorylated (pY540)	10304	510	3312	3580	14663			4	SKYDFVAR	8	1	1	Phospho (Y)	_SKY(ph)DFVAR_			SKY(1)DFVAR			SKY(88.75)DFVAR	0	0	0	1	IPI00290337;IPI00794000	IPI00290337	IPI00290337	Epidermal growth factor receptor kinase substrate 8;cDNA FLJ50272, highly similar to Epidermal growth factor receptor kinase substrate 8;cDNA, FLJ79033, highly similar to Epidermal growth factor receptor kinase substrate 8;cDNA, FLJ79138, highly similar to Epidermal growth factor receptor kinase substrate 8;Epidermal growth factor receptor pathway substrate 8, isoform CRA_b	Epidermal growth factor receptor kinase substrate 8;cDNA, FLJ79138, highly similar to Epidermal growth factor receptor kinase substrate 8	Q12929;A8K6W2;A8KA66;B4E3T6;B4DX66	SILAC-MSMS	Light	CZ_270810_eps81b	2	533.242	1064.47	1.2301	0.69483	1.9249	14.655	14.655		0.050225	1	1106	35.3	35.3	35.3	88.753
602
non-phosphorylated	297	510	71	80	420				ADPPYTHTIQK	11	0	1	Unmodified	_ADPPYTHTIQK_							0	0	0	0	IPI00290337;IPI00794000	IPI00290337	IPI00290337	Epidermal growth factor receptor kinase substrate 8;cDNA FLJ50272, highly similar to Epidermal growth factor receptor kinase substrate 8;cDNA, FLJ79033, highly similar to Epidermal growth factor receptor kinase substrate 8;cDNA, FLJ79138, highly similar to Epidermal growth factor receptor kinase substrate 8;Epidermal growth factor receptor pathway substrate 8, isoform CRA_b	Epidermal growth factor receptor kinase substrate 8;cDNA, FLJ79138, highly similar to Epidermal growth factor receptor kinase substrate 8	Q12929;A8K6W2;A8KA66;B4E3T6;B4DX66	SILAC-MSMS	Light	CZ_270810_2_1	2	635.825	1269.64	0.58876	-0.087134	0.50162	14.033	14.033		0.94883	1	1317	16.51	16.51	16.51	49.97
	298	510	71	80	421				ADPPYTHTIQK	11	0	1	Unmodified	_ADPPYTHTIQK_							0	0	0	0	IPI00290337;IPI00794000	IPI00290337	IPI00290337	Epidermal growth factor receptor kinase substrate 8;cDNA FLJ50272, highly similar to Epidermal growth factor receptor kinase substrate 8;cDNA, FLJ79033, highly similar to Epidermal growth factor receptor kinase substrate 8;cDNA, FLJ79138, highly similar to Epidermal growth factor receptor kinase substrate 8;Epidermal growth factor receptor pathway substrate 8, isoform CRA_b	Epidermal growth factor receptor kinase substrate 8;cDNA, FLJ79138, highly similar to Epidermal growth factor receptor kinase substrate 8	Q12929;A8K6W2;A8KA66;B4E3T6;B4DX66	SILAC-MSMS	Light	CZ_270810_FT1	2	635.825	1269.64	1.0817	-0.087959	0.99371	13.758	13.758		0.15696	1	745	17.14	17.14	17.14	72.206
	296	510	71	80	419				ADPPYTHTIQK	11	0	1	Unmodified	_ADPPYTHTIQK_							0	0	0	0	IPI00290337;IPI00794000	IPI00290337	IPI00290337	Epidermal growth factor receptor kinase substrate 8;cDNA FLJ50272, highly similar to Epidermal growth factor receptor kinase substrate 8;cDNA, FLJ79033, highly similar to Epidermal growth factor receptor kinase substrate 8;cDNA, FLJ79138, highly similar to Epidermal growth factor receptor kinase substrate 8;Epidermal growth factor receptor pathway substrate 8, isoform CRA_b	Epidermal growth factor receptor kinase substrate 8;cDNA, FLJ79138, highly similar to Epidermal growth factor receptor kinase substrate 8	Q12929;A8K6W2;A8KA66;B4E3T6;B4DX66	SILAC-MSMS	Heavy	CZ_270810_1_4	2	635.825	1269.64	0.8429	-0.13513	0.70778	14.119	14.119		1	1	1645	15.74	15.74	15.74	40.129
	295	510	71	80	418				ADPPYTHTIQK	11	0	1	Unmodified	_ADPPYTHTIQK_							0	0	0	0	IPI00290337;IPI00794000	IPI00290337	IPI00290337	Epidermal growth factor receptor kinase substrate 8;cDNA FLJ50272, highly similar to Epidermal growth factor receptor kinase substrate 8;cDNA, FLJ79033, highly similar to Epidermal growth factor receptor kinase substrate 8;cDNA, FLJ79138, highly similar to Epidermal growth factor receptor kinase substrate 8;Epidermal growth factor receptor pathway substrate 8, isoform CRA_b	Epidermal growth factor receptor kinase substrate 8;cDNA, FLJ79138, highly similar to Epidermal growth factor receptor kinase substrate 8	Q12929;A8K6W2;A8KA66;B4E3T6;B4DX66	SILAC-MSMS	Heavy	CZ_270810_1_3	2	635.825	1269.64	0.84671	-0.26952	0.57719	13.74	13.74		0.94883	1	1145	16.7	16.7	16.7	49.97
phosphorylated (pY602)	300	510	71	81	424;425			2	ADPPYTHTIQK	11	0	1	Phospho (Y)	_ADPPY(ph)THTIQK_			ADPPY(1)THTIQK			ADPPY(107.9)THTIQK	0	0	0	1	IPI00290337;IPI00794000	IPI00290337	IPI00290337	Epidermal growth factor receptor kinase substrate 8;cDNA FLJ50272, highly similar to Epidermal growth factor receptor kinase substrate 8;cDNA, FLJ79033, highly similar to Epidermal growth factor receptor kinase substrate 8;cDNA, FLJ79138, highly similar to Epidermal growth factor receptor kinase substrate 8;Epidermal growth factor receptor pathway substrate 8, isoform CRA_b	Epidermal growth factor receptor kinase substrate 8;cDNA, FLJ79138, highly similar to Epidermal growth factor receptor kinase substrate 8	Q12929;A8K6W2;A8KA66;B4E3T6;B4DX66	SILAC-MSMS	Light	CZ_270810_eps82b	2	675.808	1349.6	0.72439	1.4941	2.2185	12.985	12.985		0.01249	2	823	29.77	29.77	29.77	107.9
	299	510	71	81	422;423			2	ADPPYTHTIQK	11	0	1	Phospho (Y)	_ADPPY(ph)THTIQK_			ADPPY(1)THTIQK			ADPPY(122.28)THTIQK	0	0	0	1	IPI00290337;IPI00794000	IPI00290337	IPI00290337	Epidermal growth factor receptor kinase substrate 8;cDNA FLJ50272, highly similar to Epidermal growth factor receptor kinase substrate 8;cDNA, FLJ79033, highly similar to Epidermal growth factor receptor kinase substrate 8;cDNA, FLJ79138, highly similar to Epidermal growth factor receptor kinase substrate 8;Epidermal growth factor receptor pathway substrate 8, isoform CRA_b	Epidermal growth factor receptor kinase substrate 8;cDNA, FLJ79138, highly similar to Epidermal growth factor receptor kinase substrate 8	Q12929;A8K6W2;A8KA66;B4E3T6;B4DX66	SILAC-MSMS	Light	CZ_270810_eps81a	2	675.808	1349.6	1.5705	0.5998	2.1703	12.755	12.755		0.0020378	2	816	32.47	32.47	32.47	122.28
774
non-phosphorylated	13135	510	4154	4481	18560;18561				VYSQITVQK	9	0	1	Unmodified	_VYSQITVQK_							0	0	0	0	IPI00290337;IPI00794000	IPI00290337	IPI00290337	Epidermal growth factor receptor kinase substrate 8;cDNA FLJ50272, highly similar to Epidermal growth factor receptor kinase substrate 8;cDNA, FLJ79033, highly similar to Epidermal growth factor receptor kinase substrate 8;cDNA, FLJ79138, highly similar to Epidermal growth factor receptor kinase substrate 8;Epidermal growth factor receptor pathway substrate 8, isoform CRA_b	Epidermal growth factor receptor kinase substrate 8;cDNA, FLJ79138, highly similar to Epidermal growth factor receptor kinase substrate 8	Q12929;A8K6W2;A8KA66;B4E3T6;B4DX66	SILAC-MSMS	Heavy	CZ_270810_2_5	2	533.301	1064.59	0.72214	-0.06653	0.65561	15.313	15.313		0.00081695	2	1818	57.63	57.63	57.63	171.5
	13136	510	4154	4481	18562;18563				VYSQITVQK	9	0	1	Unmodified	_VYSQITVQK_							0	0	0	0	IPI00290337;IPI00794000	IPI00290337	IPI00290337	Epidermal growth factor receptor kinase substrate 8;cDNA FLJ50272, highly similar to Epidermal growth factor receptor kinase substrate 8;cDNA, FLJ79033, highly similar to Epidermal growth factor receptor kinase substrate 8;cDNA, FLJ79138, highly similar to Epidermal growth factor receptor kinase substrate 8;Epidermal growth factor receptor pathway substrate 8, isoform CRA_b	Epidermal growth factor receptor kinase substrate 8;cDNA, FLJ79138, highly similar to Epidermal growth factor receptor kinase substrate 8	Q12929;A8K6W2;A8KA66;B4E3T6;B4DX66	SILAC-MSMS	Light	CZ_270810_2_7	2	533.301	1064.59	0.66804	-0.026433	0.6416	15.357	15.357		0.00081695	2	1829	59.76	59.76	59.76	171.5
	13134	510	4154	4481	18558;18559				VYSQITVQK	9	0	1	Unmodified	_VYSQITVQK_							0	0	0	0	IPI00290337;IPI00794000	IPI00290337	IPI00290337	Epidermal growth factor receptor kinase substrate 8;cDNA FLJ50272, highly similar to Epidermal growth factor receptor kinase substrate 8;cDNA, FLJ79033, highly similar to Epidermal growth factor receptor kinase substrate 8;cDNA, FLJ79138, highly similar to Epidermal growth factor receptor kinase substrate 8;Epidermal growth factor receptor pathway substrate 8, isoform CRA_b	Epidermal growth factor receptor kinase substrate 8;cDNA, FLJ79138, highly similar to Epidermal growth factor receptor kinase substrate 8	Q12929;A8K6W2;A8KA66;B4E3T6;B4DX66	SILAC-MSMS	Light	CZ_270810_2_2	2	533.301	1064.59	0.74825	-0.30329	0.44496	15.411	15.411		0.00081695	2	1736	57.25	57.25	57.25	171.5
	13129	510	4154	4481	18550;18551				VYSQITVQK	9	0	1	Unmodified	_VYSQITVQK_							0	0	0	0	IPI00290337;IPI00794000	IPI00290337	IPI00290337	Epidermal growth factor receptor kinase substrate 8;cDNA FLJ50272, highly similar to Epidermal growth factor receptor kinase substrate 8;cDNA, FLJ79033, highly similar to Epidermal growth factor receptor kinase substrate 8;cDNA, FLJ79138, highly similar to Epidermal growth factor receptor kinase substrate 8;Epidermal growth factor receptor pathway substrate 8, isoform CRA_b	Epidermal growth factor receptor kinase substrate 8;cDNA, FLJ79138, highly similar to Epidermal growth factor receptor kinase substrate 8	Q12929;A8K6W2;A8KA66;B4E3T6;B4DX66	SILAC-MSMS	Light	CZ_270810_1_2	2	533.301	1064.59	1.0783	-0.13604	0.9423	15.339	15.339		0.01421	2	1751	55.24	55.24	55.24	150.8
	13137	510	4154	4481	18564;18565				VYSQITVQK	9	0	1	Unmodified	_VYSQITVQK_							0	0	0	0	IPI00290337;IPI00794000	IPI00290337	IPI00290337	Epidermal growth factor receptor kinase substrate 8;cDNA FLJ50272, highly similar to Epidermal growth factor receptor kinase substrate 8;cDNA, FLJ79033, highly similar to Epidermal growth factor receptor kinase substrate 8;cDNA, FLJ79138, highly similar to Epidermal growth factor receptor kinase substrate 8;Epidermal growth factor receptor pathway substrate 8, isoform CRA_b	Epidermal growth factor receptor kinase substrate 8;cDNA, FLJ79138, highly similar to Epidermal growth factor receptor kinase substrate 8	Q12929;A8K6W2;A8KA66;B4E3T6;B4DX66	SILAC-MSMS	Light	CZ_270810_FT1	2	533.301	1064.59	1.2497	-0.29735	0.95236	15.065	15.065		0.00081695	2	951	62.37	62.37	62.37	171.5
	13131	510	4154	4481	18553				VYSQITVQK	9	0	1	Unmodified	_VYSQITVQK_							0	0	0	0	IPI00290337;IPI00794000	IPI00290337	IPI00290337	Epidermal growth factor receptor kinase substrate 8;cDNA FLJ50272, highly similar to Epidermal growth factor receptor kinase substrate 8;cDNA, FLJ79033, highly similar to Epidermal growth factor receptor kinase substrate 8;cDNA, FLJ79138, highly similar to Epidermal growth factor receptor kinase substrate 8;Epidermal growth factor receptor pathway substrate 8, isoform CRA_b	Epidermal growth factor receptor kinase substrate 8;cDNA, FLJ79138, highly similar to Epidermal growth factor receptor kinase substrate 8	Q12929;A8K6W2;A8KA66;B4E3T6;B4DX66	SILAC-MSMS	Light	CZ_270810_1_4	2	533.301	1064.59	0.9485	-0.081506	0.867	15.494	15.494		0.01421	1	2120	55.5	55.5	55.5	150.8
	13132	510	4154	4481	18554				VYSQITVQK	9	0	1	Unmodified	_VYSQITVQK_							0	0	0	0	IPI00290337;IPI00794000	IPI00290337	IPI00290337	Epidermal growth factor receptor kinase substrate 8;cDNA FLJ50272, highly similar to Epidermal growth factor receptor kinase substrate 8;cDNA, FLJ79033, highly similar to Epidermal growth factor receptor kinase substrate 8;cDNA, FLJ79138, highly similar to Epidermal growth factor receptor kinase substrate 8;Epidermal growth factor receptor pathway substrate 8, isoform CRA_b	Epidermal growth factor receptor kinase substrate 8;cDNA, FLJ79138, highly similar to Epidermal growth factor receptor kinase substrate 8	Q12929;A8K6W2;A8KA66;B4E3T6;B4DX66	SILAC-MSMS	Heavy	CZ_270810_1_5	2	533.301	1064.59	0.89435	0.24633	1.1407	15.174	15.174		0.00081695	1	1888	53.13	53.13	53.13	171.5
	13130	510	4154	4481	18552				VYSQITVQK	9	0	1	Unmodified	_VYSQITVQK_							0	0	0	0	IPI00290337;IPI00794000	IPI00290337	IPI00290337	Epidermal growth factor receptor kinase substrate 8;cDNA FLJ50272, highly similar to Epidermal growth factor receptor kinase substrate 8;cDNA, FLJ79033, highly similar to Epidermal growth factor receptor kinase substrate 8;cDNA, FLJ79138, highly similar to Epidermal growth factor receptor kinase substrate 8;Epidermal growth factor receptor pathway substrate 8, isoform CRA_b	Epidermal growth factor receptor kinase substrate 8;cDNA, FLJ79138, highly similar to Epidermal growth factor receptor kinase substrate 8	Q12929;A8K6W2;A8KA66;B4E3T6;B4DX66	SILAC-MSMS	Heavy	CZ_270810_1_3	2	533.301	1064.59	0.95534	0.11245	1.0678	14.97	14.97		0.01421	1	1459	51.07	51.07	51.07	150.8
	13133	510	4154	4481	18555;18556;18557				VYSQITVQK	9	0	1	Unmodified	_VYSQITVQK_							0	0	0	0	IPI00290337;IPI00794000	IPI00290337	IPI00290337	Epidermal growth factor receptor kinase substrate 8;cDNA FLJ50272, highly similar to Epidermal growth factor receptor kinase substrate 8;cDNA, FLJ79033, highly similar to Epidermal growth factor receptor kinase substrate 8;cDNA, FLJ79138, highly similar to Epidermal growth factor receptor kinase substrate 8;Epidermal growth factor receptor pathway substrate 8, isoform CRA_b	Epidermal growth factor receptor kinase substrate 8;cDNA, FLJ79138, highly similar to Epidermal growth factor receptor kinase substrate 8	Q12929;A8K6W2;A8KA66;B4E3T6;B4DX66	SILAC-MSMS	Medium	CZ_270810_1_6	2	533.301	1064.59	0.79879	-0.15766	0.64113	15.345	15.345		0.01421	3	1873	56.24	56.24	56.24	150.8
phosphorylated (pY774)	13140	510	4154	4482	18570;18571			5	VYSQITVQK	9	0	1	Phospho (Y)	_VY(ph)SQITVQK_			VY(1)SQITVQK			VY(162.48)SQITVQK	0	0	0	1	IPI00290337;IPI00794000	IPI00290337	IPI00290337	Epidermal growth factor receptor kinase substrate 8;cDNA FLJ50272, highly similar to Epidermal growth factor receptor kinase substrate 8;cDNA, FLJ79033, highly similar to Epidermal growth factor receptor kinase substrate 8;cDNA, FLJ79138, highly similar to Epidermal growth factor receptor kinase substrate 8;Epidermal growth factor receptor pathway substrate 8, isoform CRA_b	Epidermal growth factor receptor kinase substrate 8;cDNA, FLJ79138, highly similar to Epidermal growth factor receptor kinase substrate 8	Q12929;A8K6W2;A8KA66;B4E3T6;B4DX66	SILAC-MSMS	Medium	CZ_270810_eps82b	2	573.284	1144.55	0.67731	0.68919	1.3665	15.53	15.53		0.0034365	2	1250	37.06	37.06	37.06	162.48
	13138	510	4154	4482	18566;18567			5	VYSQITVQK	9	0	1	Phospho (Y)	_VY(ph)SQITVQK_			VY(1)SQITVQK			VY(162.48)SQITVQK	0	0	0	1	IPI00290337;IPI00794000	IPI00290337	IPI00290337	Epidermal growth factor receptor kinase substrate 8;cDNA FLJ50272, highly similar to Epidermal growth factor receptor kinase substrate 8;cDNA, FLJ79033, highly similar to Epidermal growth factor receptor kinase substrate 8;cDNA, FLJ79138, highly similar to Epidermal growth factor receptor kinase substrate 8;Epidermal growth factor receptor pathway substrate 8, isoform CRA_b	Epidermal growth factor receptor kinase substrate 8;cDNA, FLJ79138, highly similar to Epidermal growth factor receptor kinase substrate 8	Q12929;A8K6W2;A8KA66;B4E3T6;B4DX66	SILAC-MSMS	Light	CZ_270810_eps81a	2	573.284	1144.55	1.5036	-0.21039	1.2932	15.448	15.448		0.0034365	2	1216	44.05	44.05	44.05	162.48
	13139	510	4154	4482	18568;18569			5	VYSQITVQK	9	0	1	Phospho (Y)	_VY(ph)SQITVQK_			VY(1)SQITVQK			VY(126.15)SQITVQK	0	0	0	1	IPI00290337;IPI00794000	IPI00290337	IPI00290337	Epidermal growth factor receptor kinase substrate 8;cDNA FLJ50272, highly similar to Epidermal growth factor receptor kinase substrate 8;cDNA, FLJ79033, highly similar to Epidermal growth factor receptor kinase substrate 8;cDNA, FLJ79138, highly similar to Epidermal growth factor receptor kinase substrate 8;Epidermal growth factor receptor pathway substrate 8, isoform CRA_b	Epidermal growth factor receptor kinase substrate 8;cDNA, FLJ79138, highly similar to Epidermal growth factor receptor kinase substrate 8	Q12929;A8K6W2;A8KA66;B4E3T6;B4DX66	SILAC-MSMS	Heavy	CZ_270810_eps81b	2	573.284	1144.55	1.1555	0.55122	1.7067	15.426	15.426		0.047242	2	1206	43.41	43.41	43.41	126.15
55/57/58
non-phosphorylated	2251	510	624	671	3221;3222				DSVSSVSDISQYR	13	1	0	Unmodified	_DSVSSVSDISQYR_							0	0	0	0	IPI00290337	IPI00290337	IPI00290337	Epidermal growth factor receptor kinase substrate 8	Epidermal growth factor receptor kinase substrate 8	Q12929;A8K6W2;A8KA66;B4E3T6	SILAC-MSMS	Medium	CZ_270810_2_2	2	721.842	1441.67	0.57577	-0.030708	0.54506	19.457	19.457		2.6375e-09	2	2832	67.72	67.72	67.72	170.25
	2252	510	624	671	3223;3224;3225				DSVSSVSDISQYR	13	1	0	Unmodified	_DSVSSVSDISQYR_							0	0	0	0	IPI00290337	IPI00290337	IPI00290337	Epidermal growth factor receptor kinase substrate 8	Epidermal growth factor receptor kinase substrate 8	Q12929;A8K6W2;A8KA66;B4E3T6	SILAC-MSMS	Heavy	CZ_270810_2_3	2	721.842	1441.67	1.5386	0.035475	1.5741	18.956	18.956		1.0976e-10	3	1682	60.72	60.72	60.72	187.21
	2250	510	624	671	3217;3218;3219;3220				DSVSSVSDISQYR	13	1	0	Unmodified	_DSVSSVSDISQYR_							0	0	0	0	IPI00290337	IPI00290337	IPI00290337	Epidermal growth factor receptor kinase substrate 8	Epidermal growth factor receptor kinase substrate 8	Q12929;A8K6W2;A8KA66;B4E3T6	SILAC-MSMS	Light	CZ_270810_2_1	2	721.842	1441.67	0.62829	-0.38365	0.24464	19.434	19.434		2.6375e-09	4	2703	51.72	51.72	51.72	170.25
	2255	510	624	671	3230;3231				DSVSSVSDISQYR	13	1	0	Unmodified	_DSVSSVSDISQYR_							0	0	0	0	IPI00290337	IPI00290337	IPI00290337	Epidermal growth factor receptor kinase substrate 8	Epidermal growth factor receptor kinase substrate 8	Q12929;A8K6W2;A8KA66;B4E3T6	SILAC-MSMS	Medium	CZ_270810_2_7	2	721.842	1441.67	0.56394	-0.40015	0.16379	19.453	19.453		1.0976e-10	2	2826	78.64	78.64	78.64	187.21
	2254	510	624	671	3228;3229				DSVSSVSDISQYR	13	1	0	Unmodified	_DSVSSVSDISQYR_							0	0	0	0	IPI00290337	IPI00290337	IPI00290337	Epidermal growth factor receptor kinase substrate 8	Epidermal growth factor receptor kinase substrate 8	Q12929;A8K6W2;A8KA66;B4E3T6	SILAC-MSMS	Medium	CZ_270810_2_5	2	721.842	1441.67	0.60929	-0.22127	0.38802	19.392	19.392		1.0976e-10	2	2850	76.95	76.95	76.95	187.21
	2253	510	624	671	3226;3227				DSVSSVSDISQYR	13	1	0	Unmodified	_DSVSSVSDISQYR_							0	0	0	0	IPI00290337	IPI00290337	IPI00290337	Epidermal growth factor receptor kinase substrate 8	Epidermal growth factor receptor kinase substrate 8	Q12929;A8K6W2;A8KA66;B4E3T6	SILAC-MSMS	Medium	CZ_270810_2_4	2	721.842	1441.67	0.52779	-0.096891	0.4309	19.345	19.345		4.2814e-13	2	2883	66.97	66.97	66.97	205.18
	2256	510	624	671	3232;3233				DSVSSVSDISQYR	13	1	0	Unmodified	_DSVSSVSDISQYR_							0	0	0	0	IPI00290337	IPI00290337	IPI00290337	Epidermal growth factor receptor kinase substrate 8	Epidermal growth factor receptor kinase substrate 8	Q12929;A8K6W2;A8KA66;B4E3T6	SILAC-MSMS	Heavy	CZ_270810_eps81a	2	721.842	1441.67	1.5903	-0.44062	1.1497	19.141	19.141		1.0976e-10	2	1746	78.41	78.41	78.41	187.21
	2244	510	624	671	3206;3207				DSVSSVSDISQYR	13	1	0	Unmodified	_DSVSSVSDISQYR_							0	0	0	0	IPI00290337	IPI00290337	IPI00290337	Epidermal growth factor receptor kinase substrate 8	Epidermal growth factor receptor kinase substrate 8	Q12929;A8K6W2;A8KA66;B4E3T6	SILAC-MSMS	Light	CZ_270810_1_1	2	721.842	1441.67	1.2711	0.12111	1.3922	19.424	19.424		5.2483e-07	2	2641	55.36	55.36	55.36	138.98
	2258	510	624	671	3235;3236				DSVSSVSDISQYR	13	1	0	Unmodified	_DSVSSVSDISQYR_							0	0	0	0	IPI00290337	IPI00290337	IPI00290337	Epidermal growth factor receptor kinase substrate 8	Epidermal growth factor receptor kinase substrate 8	Q12929;A8K6W2;A8KA66;B4E3T6	SILAC-MSMS	Heavy	CZ_270810_FT1	2	721.842	1441.67	1.0826	0.44062	1.5232	19.239	19.239		1.0976e-10	2	1537	81.32	81.32	81.32	187.21
	2259	510	624	671	3237				DSVSSVSDISQYR	13	1	0	Unmodified	_DSVSSVSDISQYR_							0	0	0	0	IPI00290337	IPI00290337	IPI00290337	Epidermal growth factor receptor kinase substrate 8	Epidermal growth factor receptor kinase substrate 8	Q12929;A8K6W2;A8KA66;B4E3T6	ISO-MSMS	Heavy	CZ_270810_FT1	2	721.842	1441.67		-0.35479		45.329	45.329		2.6428e-12	1	3944	62.97	62.97	62.97	170.25
	2257	510	624	671	3234				DSVSSVSDISQYR	13	1	0	Unmodified	_DSVSSVSDISQYR_							0	0	0	0	IPI00290337	IPI00290337	IPI00290337	Epidermal growth factor receptor kinase substrate 8	Epidermal growth factor receptor kinase substrate 8	Q12929;A8K6W2;A8KA66;B4E3T6	SILAC-MSMS	Heavy	CZ_270810_eps81b	2	721.842	1441.67	1.2318	0.0033971	1.2352	19.115	19.115		1.0976e-10	1	1762	86.59	86.59	86.59	187.21
	2246	510	624	671	3210				DSVSSVSDISQYR	13	1	0	Unmodified	_DSVSSVSDISQYR_							0	0	0	0	IPI00290337	IPI00290337	IPI00290337	Epidermal growth factor receptor kinase substrate 8	Epidermal growth factor receptor kinase substrate 8	Q12929;A8K6W2;A8KA66;B4E3T6	SILAC-MSMS	Light	CZ_270810_1_3	2	721.842	1441.67	0.84121	-0.0093603	0.83185	19.375	19.375		1.0976e-10	1	2489	76.91	76.91	76.91	187.21
	2245	510	624	671	3208;3209				DSVSSVSDISQYR	13	1	0	Unmodified	_DSVSSVSDISQYR_							0	0	0	0	IPI00290337	IPI00290337	IPI00290337	Epidermal growth factor receptor kinase substrate 8	Epidermal growth factor receptor kinase substrate 8	Q12929;A8K6W2;A8KA66;B4E3T6	SILAC-MSMS	Heavy	CZ_270810_1_2	2	721.842	1441.67	0.89616	-0.30951	0.58664	19.467	19.467		4.2814e-13	2	2924	85.27	85.27	85.27	205.18
	2249	510	624	671	3215;3216				DSVSSVSDISQYR	13	1	0	Unmodified	_DSVSSVSDISQYR_							0	0	0	0	IPI00290337	IPI00290337	IPI00290337	Epidermal growth factor receptor kinase substrate 8	Epidermal growth factor receptor kinase substrate 8	Q12929;A8K6W2;A8KA66;B4E3T6	SILAC-MSMS	Heavy	CZ_270810_1_7	2	721.842	1441.67	0.68696	-0.10498	0.58198	19.6	19.6		4.2814e-13	2	3014	64.83	64.83	64.83	205.18
	2248	510	624	671	3213;3214				DSVSSVSDISQYR	13	1	0	Unmodified	_DSVSSVSDISQYR_							0	0	0	0	IPI00290337	IPI00290337	IPI00290337	Epidermal growth factor receptor kinase substrate 8	Epidermal growth factor receptor kinase substrate 8	Q12929;A8K6W2;A8KA66;B4E3T6	SILAC-MSMS	Light	CZ_270810_1_6	2	721.842	1441.67	0.72962	-0.018629	0.71099	19.444	19.444		4.2814e-13	2	2951	91.48	91.48	91.48	205.18
	2247	510	624	671	3211;3212				DSVSSVSDISQYR	13	1	0	Unmodified	_DSVSSVSDISQYR_							0	0	0	0	IPI00290337	IPI00290337	IPI00290337	Epidermal growth factor receptor kinase substrate 8	Epidermal growth factor receptor kinase substrate 8	Q12929;A8K6W2;A8KA66;B4E3T6	SILAC-MSMS	Heavy	CZ_270810_1_4	2	721.842	1441.67	0.78343	-0.22115	0.56228	19.558	19.558		4.2814e-13	2	3213	74.56	74.56	74.56	205.18
phosphorylated (pS57)	2265	510	624	672	3246		20;21;22		DSVSSVSDISQYR	13	1	0	Phospho (ST)	_DSVS(ph)SVSDISQYR_	DS(0.009)VS(0.982)S(0.009)VSDISQYR			DS(-20.45)VS(20.45)S(-20.45)VS(-36.73)DIS(-88.29)QYR			0	1	0	0	IPI00290337	IPI00290337	IPI00290337	Epidermal growth factor receptor kinase substrate 8	Epidermal growth factor receptor kinase substrate 8	Q12929;A8K6W2;A8KA66;B4E3T6	SILAC-MSMS	Light	CZ_270810_eps81a	3	508.219	1521.63	1.6657	-0.1642	1.5015	20.582	20.582		2.8351e-05	1	1867	32.67	32.67	32.67	115.27
phosphorylated (pS58)	2262	510	624	672	3240		20;21;22		DSVSSVSDISQYR	13	1	0	Phospho (ST)	_DSVSS(ph)VSDISQYR_	DSVS(0.002)S(0.995)VS(0.002)DISQYR			DS(-36.88)VS(-26.05)S(26.05)VS(-27.29)DIS(-73.74)QYR			0	1	0	0	IPI00290337	IPI00290337	IPI00290337	Epidermal growth factor receptor kinase substrate 8	Epidermal growth factor receptor kinase substrate 8	Q12929;A8K6W2;A8KA66;B4E3T6	ISO-MSMS	Light	CZ_270810_2_2	2	761.825	1521.63		0.36491		20.768	20.768		9.6423e-06	1	3220	47.45	47.45	47.45	134.81
	2261	510	624	672	3239		20;21;22		DSVSSVSDISQYR	13	1	0	Phospho (ST)	_DSVSS(ph)VSDISQYR_	DS(0.001)VS(0.083)S(0.907)VS(0.009)DISQYR			DS(-29.71)VS(-10.37)S(10.37)VS(-20.28)DIS(-54.97)QYR			0	1	0	0	IPI00290337	IPI00290337	IPI00290337	Epidermal growth factor receptor kinase substrate 8	Epidermal growth factor receptor kinase substrate 8	Q12929;A8K6W2;A8KA66;B4E3T6	ISO-MSMS	Heavy	CZ_270810_2_2	2	761.825	1521.63		-0.55556		20.756	20.756		0.021116	1	3219	33.14	33.14	33.14	97.936
	2263	510	624	672	3241		20;21;22		DSVSSVSDISQYR	13	1	0	Phospho (ST)	_DSVSS(ph)VSDISQYR_	DSVS(0.003)S(0.996)VSDISQYR			DS(-47.8)VS(-24.79)S(24.79)VS(-35.74)DIS(-95.49)QYR			0	1	0	0	IPI00290337	IPI00290337	IPI00290337	Epidermal growth factor receptor kinase substrate 8	Epidermal growth factor receptor kinase substrate 8	Q12929;A8K6W2;A8KA66;B4E3T6	SILAC-MSMS	Heavy	CZ_270810_2_5	2	761.825	1521.63	0.75911	-0.17823	0.58088	20.717	20.717		1.2935e-08	1	3216	39.29	39.29	39.29	156.57
	2269	510	624	672	3251;3252		20;21;22		DSVSSVSDISQYR	13	1	0	Phospho (ST)	_DSVSS(ph)VSDISQYR_	DSVS(0.002)S(0.996)VS(0.002)DISQYR			DS(-51.39)VS(-26.6)S(26.6)VS(-26.6)DIS(-85.22)QYR			0	1	0	0	IPI00290337	IPI00290337	IPI00290337	Epidermal growth factor receptor kinase substrate 8	Epidermal growth factor receptor kinase substrate 8	Q12929;A8K6W2;A8KA66;B4E3T6	SILAC-MSMS	Heavy	CZ_270810_eps82b	2	761.825	1521.63	1.1906	-0.55468	0.63592	20.522	20.522		2.8752e-10	2	1790	61.5	61.5	61.5	183.16
	2264	510	624	672	3242;3243;3244;3245		20;21;22		DSVSSVSDISQYR	13	1	0	Phospho (ST)	_DSVSS(ph)VSDISQYR_	DSVS(0.002)S(0.998)VSDISQYR			DS(-77.11)VS(-27.52)S(27.52)VS(-53.21)DIS(-99.22)QYR			0	1	0	0	IPI00290337	IPI00290337	IPI00290337	Epidermal growth factor receptor kinase substrate 8	Epidermal growth factor receptor kinase substrate 8	Q12929;A8K6W2;A8KA66;B4E3T6	SILAC-MSMS	Light	CZ_270810_eps81a	2	761.825	1521.63	1.6087	-0.43335	1.1753	20.591	20.591		1.0258e-11	4	1848	73.83	73.83	73.83	197.15
	2267	510	624	672	3248;3249		20;21;22		DSVSSVSDISQYR	13	1	0	Phospho (ST)	_DSVSS(ph)VSDISQYR_	DSVS(0.003)S(0.99)VS(0.007)DISQYR			DS(-47.8)VS(-24.79)S(21.75)VS(-21.75)DIS(-73.61)QYR			0	1	0	0	IPI00290337	IPI00290337	IPI00290337	Epidermal growth factor receptor kinase substrate 8	Epidermal growth factor receptor kinase substrate 8	Q12929;A8K6W2;A8KA66;B4E3T6	SILAC-MSMS	Heavy	CZ_270810_eps81b	2	761.825	1521.63	1.2841	-0.38005	0.90401	20.524	20.524		1.2935e-08	2	1867	63.5	63.5	63.5	156.57
	2260	510	624	672	3238		20;21;22		DSVSSVSDISQYR	13	1	0	Phospho (ST)	_DSVSS(ph)VSDISQYR_	DSVS(0.004)S(0.991)VS(0.005)DISQYR			DS(-46.01)VS(-23.9)S(23.13)VS(-23.13)DIS(-72.27)QYR			0	1	0	0	IPI00290337	IPI00290337	IPI00290337	Epidermal growth factor receptor kinase substrate 8	Epidermal growth factor receptor kinase substrate 8	Q12929;A8K6W2;A8KA66;B4E3T6	SILAC-MSMS	Heavy	CZ_270810_1_2	2	761.825	1521.63	1.1386	-0.45499	0.6836	20.824	20.824		1.3423e-07	1	3311	68.64	68.64	68.64	143.95
phosphorylated (pS55pS58)	8939	510	2893	3129	12648		20;21;22		NYARDSVSSVSDISQYR	17	2	0	2 Phospho (ST)	_NYARDS(ph)VSS(ph)VSDISQYR_	NYARDS(1)VS(0.125)S(0.871)VS(0.004)DISQYR			NYARDS(63.19)VS(-8.43)S(8.43)VS(-23.94)DIS(-78.8)QYR			0	2	0	0	IPI00290337	IPI00290337	IPI00290337	Epidermal growth factor receptor kinase substrate 8	Epidermal growth factor receptor kinase substrate 8	Q12929;A8K6W2;A8KA66;B4E3T6	ISO-MSMS	Heavy	CZ_270810_eps82a	2	1053.93	2105.85		-0.95248		20.026	20.026		6.3363e-07	1	1825	24.98	24.98	24.98	136.91
	8938	510	2893	3129	12647		20;21;22		NYARDSVSSVSDISQYR	17	2	0	2 Phospho (ST)	_NYARDS(ph)VSS(ph)VSDISQYR_	NYARDS(1)VS(0.116)S(0.881)VS(0.002)DISQYR			NYARDS(48.45)VS(-8.79)S(8.79)VS(-25.72)DIS(-77.07)QYR			0	2	0	0	IPI00290337	IPI00290337	IPI00290337	Epidermal growth factor receptor kinase substrate 8	Epidermal growth factor receptor kinase substrate 8	Q12929;A8K6W2;A8KA66;B4E3T6	SILAC-MSMS	Heavy	CZ_270810_eps81b	2	1053.93	2105.85	1.5677	-0.18275	1.385	19.993	19.993		2.0823e-11	1	1836	35.44	35.44	35.44	158.63
203
non-phosphorylated	8114	510	2651	2846	11482	258			MISNADPSIPPPPR	14	1	0	Oxidation (M)	_M(ox)ISNADPSIPPPPR_		M(1)ISNADPSIPPPPR			M(160.14)ISNADPSIPPPPR		0	0	1	0	IPI00290337	IPI00290337	IPI00290337	Epidermal growth factor receptor kinase substrate 8	Epidermal growth factor receptor kinase substrate 8	Q12929;A8K6W2;A8KA66;B4E3T6	ISO-MSMS	Heavy	CZ_270810_FT2	2	754.382	1506.75		-0.70269		46.054	46.054		5.6887e-10	1	4107	47.02	47.02	47.02	160.14
	8129	510	2651	2847	11517				MISNADPSIPPPPR	14	1	0	Unmodified	_MISNADPSIPPPPR_							0	0	0	0	IPI00290337	IPI00290337	IPI00290337	Epidermal growth factor receptor kinase substrate 8	Epidermal growth factor receptor kinase substrate 8	Q12929;A8K6W2;A8KA66;B4E3T6	SILAC-MSMS	Medium	CZ_270810_FT2	2	746.385	1490.76	1.5783	0.83083	2.4092	24.245	24.245		0.037223	1	2518	20.69	20.69	20.69	80.535
	8109	510	2651	2846	11470	258			MISNADPSIPPPPR	14	1	0	Oxidation (M)	_M(ox)ISNADPSIPPPPR_		M(1)ISNADPSIPPPPR			M(32.14)ISNADPSIPPPPR		0	0	1	0	IPI00290337	IPI00290337	IPI00290337	Epidermal growth factor receptor kinase substrate 8	Epidermal growth factor receptor kinase substrate 8	Q12929;A8K6W2;A8KA66;B4E3T6	SILAC-MSMS	Light	CZ_270810_2_3	3	503.257	1506.75	1.8855	0.3387	2.2242	17.01	17.01		1	1	1261	14.07	14.07	14.07	32.144
	8119	510	2651	2847	11491;11492;11493				MISNADPSIPPPPR	14	1	0	Unmodified	_MISNADPSIPPPPR_							0	0	0	0	IPI00290337	IPI00290337	IPI00290337	Epidermal growth factor receptor kinase substrate 8	Epidermal growth factor receptor kinase substrate 8	Q12929;A8K6W2;A8KA66;B4E3T6	SILAC-MSMS	Light	CZ_270810_2_1	2	746.385	1490.76	0.69819	0.071849	0.77004	18.256	18.256		9.619e-15	3	2393	64.42	64.42	64.42	192.36
	8130	510	2651	2847	11518				MISNADPSIPPPPR	14	1	0	Unmodified	_MISNADPSIPPPPR_							0	0	0	0	IPI00290337	IPI00290337	IPI00290337	Epidermal growth factor receptor kinase substrate 8	Epidermal growth factor receptor kinase substrate 8	Q12929;A8K6W2;A8KA66;B4E3T6	ISO-MSMS	Heavy	CZ_270810_FT2	2	746.385	1490.76		-0.61757		44.999	44.999		1.4498e-07	1	3999	41.96	41.96	41.96	145.18
	8131	510	2651	2847	11519				MISNADPSIPPPPR	14	1	0	Unmodified	_MISNADPSIPPPPR_							0	0	0	0	IPI00290337	IPI00290337	IPI00290337	Epidermal growth factor receptor kinase substrate 8	Epidermal growth factor receptor kinase substrate 8	Q12929;A8K6W2;A8KA66;B4E3T6	ISO-MSMS	Light	CZ_270810_FT2	2	746.385	1490.76		-0.35288		46.858	46.858		4.5812e-13	1	4151	49.4	49.4	49.4	175.85
	8108	510	2651	2846	11467;11468;11469	258			MISNADPSIPPPPR	14	1	0	Oxidation (M)	_M(ox)ISNADPSIPPPPR_		M(1)ISNADPSIPPPPR			M(209.75)ISNADPSIPPPPR		0	0	1	0	IPI00290337	IPI00290337	IPI00290337	Epidermal growth factor receptor kinase substrate 8	Epidermal growth factor receptor kinase substrate 8	Q12929;A8K6W2;A8KA66;B4E3T6	SILAC-MSMS	Medium	CZ_270810_2_2	2	754.382	1506.75	0.64478	-0.14852	0.49625	17.368	17.368		1.0969e-16	3	2269	74.38	74.38	74.38	209.75
	8120	510	2651	2847	11494;11495;11496				MISNADPSIPPPPR	14	1	0	Unmodified	_MISNADPSIPPPPR_							0	0	0	0	IPI00290337	IPI00290337	IPI00290337	Epidermal growth factor receptor kinase substrate 8	Epidermal growth factor receptor kinase substrate 8	Q12929;A8K6W2;A8KA66;B4E3T6	SILAC-MSMS	Light	CZ_270810_2_2	2	746.385	1490.76	0.6227	-0.11589	0.50681	18.275	18.275		1.0969e-16	3	2525	74.16	74.16	74.16	209.75
	8122	510	2651	2847	11500;11501				MISNADPSIPPPPR	14	1	0	Unmodified	_MISNADPSIPPPPR_							0	0	0	0	IPI00290337	IPI00290337	IPI00290337	Epidermal growth factor receptor kinase substrate 8	Epidermal growth factor receptor kinase substrate 8	Q12929;A8K6W2;A8KA66;B4E3T6	SILAC-MSMS	Medium	CZ_270810_2_3	3	497.926	1490.76	1.8958	0.3326	2.2284	17.878	17.878		1	2	1450	17.96	17.96	17.96	47.457
	8121	510	2651	2847	11497;11498;11499				MISNADPSIPPPPR	14	1	0	Unmodified	_MISNADPSIPPPPR_							0	0	0	0	IPI00290337	IPI00290337	IPI00290337	Epidermal growth factor receptor kinase substrate 8	Epidermal growth factor receptor kinase substrate 8	Q12929;A8K6W2;A8KA66;B4E3T6	SILAC-MSMS	Medium	CZ_270810_2_3	2	746.385	1490.76	1.5777	0.081955	1.6596	17.878	17.878		2.9102e-13	3	1421	61.31	61.31	61.31	175.85
	8107	510	2651	2846	11464;11465;11466	258			MISNADPSIPPPPR	14	1	0	Oxidation (M)	_M(ox)ISNADPSIPPPPR_		M(1)ISNADPSIPPPPR			M(209.75)ISNADPSIPPPPR		0	0	1	0	IPI00290337	IPI00290337	IPI00290337	Epidermal growth factor receptor kinase substrate 8	Epidermal growth factor receptor kinase substrate 8	Q12929;A8K6W2;A8KA66;B4E3T6	SILAC-MSMS	Light	CZ_270810_2_1	2	754.382	1506.75	0.67761	-0.14758	0.53003	17.348	17.348		1.0969e-16	3	2162	69.38	69.38	69.38	209.75
	8113	510	2651	2846	11478;11479;11480;11481	258			MISNADPSIPPPPR	14	1	0	Oxidation (M)	_M(ox)ISNADPSIPPPPR_		M(1)ISNADPSIPPPPR			M(247.68)ISNADPSIPPPPR		0	0	1	0	IPI00290337	IPI00290337	IPI00290337	Epidermal growth factor receptor kinase substrate 8	Epidermal growth factor receptor kinase substrate 8	Q12929;A8K6W2;A8KA66;B4E3T6	SILAC-MSMS	Light	CZ_270810_FT2	2	754.382	1506.75	1.2896	0.39667	1.6862	17.108	17.108		4.0935e-24	4	1258	82.8	82.8	82.8	247.68
	8128	510	2651	2847	11513;11514;11515;11516				MISNADPSIPPPPR	14	1	0	Unmodified	_MISNADPSIPPPPR_							0	0	0	0	IPI00290337	IPI00290337	IPI00290337	Epidermal growth factor receptor kinase substrate 8	Epidermal growth factor receptor kinase substrate 8	Q12929;A8K6W2;A8KA66;B4E3T6	SILAC-MSMS	Light	CZ_270810_FT2	2	746.385	1490.76	1.2521	0.23996	1.492	18.153	18.153		2.9102e-13	4	1396	64.91	64.91	64.91	175.85
	8111	510	2651	2846	11474	258			MISNADPSIPPPPR	14	1	0	Oxidation (M)	_M(ox)ISNADPSIPPPPR_		M(1)ISNADPSIPPPPR			M(209.75)ISNADPSIPPPPR		0	0	1	0	IPI00290337	IPI00290337	IPI00290337	Epidermal growth factor receptor kinase substrate 8	Epidermal growth factor receptor kinase substrate 8	Q12929;A8K6W2;A8KA66;B4E3T6	SILAC-MSMS	Medium	CZ_270810_2_5	2	754.382	1506.75	0.68843	-0.14475	0.54368	17.388	17.388		1.0969e-16	1	2333	71.66	71.66	71.66	209.75
	8123	510	2651	2847	11502;11503				MISNADPSIPPPPR	14	1	0	Unmodified	_MISNADPSIPPPPR_							0	0	0	0	IPI00290337	IPI00290337	IPI00290337	Epidermal growth factor receptor kinase substrate 8	Epidermal growth factor receptor kinase substrate 8	Q12929;A8K6W2;A8KA66;B4E3T6	SILAC-MSMS	Light	CZ_270810_2_5	2	746.385	1490.76	0.68449	-0.083515	0.60098	18.213	18.213		1.0969e-16	2	2543	73.74	73.74	73.74	209.75
	8110	510	2651	2846	11471;11472;11473	258			MISNADPSIPPPPR	14	1	0	Oxidation (M)	_M(ox)ISNADPSIPPPPR_		M(1)ISNADPSIPPPPR			M(247.68)ISNADPSIPPPPR		0	0	1	0	IPI00290337	IPI00290337	IPI00290337	Epidermal growth factor receptor kinase substrate 8	Epidermal growth factor receptor kinase substrate 8	Q12929;A8K6W2;A8KA66;B4E3T6	SILAC-MSMS	Light	CZ_270810_2_4	2	754.382	1506.75	0.61456	-0.11977	0.49479	17.261	17.261		4.0935e-24	3	2363	80.5	80.5	80.5	247.68
	8115	510	2651	2847	11483				MISNADPSIPPPPR	14	1	0	Unmodified	_MISNADPSIPPPPR_							0	0	0	0	IPI00290337	IPI00290337	IPI00290337	Epidermal growth factor receptor kinase substrate 8	Epidermal growth factor receptor kinase substrate 8	Q12929;A8K6W2;A8KA66;B4E3T6	SILAC-MSMS	Light	CZ_270810_1_1	2	746.385	1490.76	1.3275	0.21013	1.5377	18.258	18.258		9.619e-15	1	2361	63.9	63.9	63.9	192.36
	8125	510	2651	2847	11506;11507;11508;11509;11510				MISNADPSIPPPPR	14	1	0	Unmodified	_MISNADPSIPPPPR_							0	0	0	0	IPI00290337	IPI00290337	IPI00290337	Epidermal growth factor receptor kinase substrate 8	Epidermal growth factor receptor kinase substrate 8	Q12929;A8K6W2;A8KA66;B4E3T6	SILAC-MSMS	Light	CZ_270810_FT1	2	746.385	1490.76	1.4113	-0.14786	1.2634	45.689	45.689		2.9102e-13	5	3969	48.62	48.62	48.62	175.85
	8126	510	2651	2847	11511				MISNADPSIPPPPR	14	1	0	Unmodified	_MISNADPSIPPPPR_							0	0	0	0	IPI00290337	IPI00290337	IPI00290337	Epidermal growth factor receptor kinase substrate 8	Epidermal growth factor receptor kinase substrate 8	Q12929;A8K6W2;A8KA66;B4E3T6	ISO-MSMS	Light	CZ_270810_FT1	2	746.385	1490.76		-0.27182		44.784	44.784		4.5812e-13	1	3891	60.58	60.58	60.58	175.85
	8102	510	2651	2846	11455;11456	258			MISNADPSIPPPPR	14	1	0	Oxidation (M)	_M(ox)ISNADPSIPPPPR_		M(1)ISNADPSIPPPPR			M(209.75)ISNADPSIPPPPR		0	0	1	0	IPI00290337	IPI00290337	IPI00290337	Epidermal growth factor receptor kinase substrate 8	Epidermal growth factor receptor kinase substrate 8	Q12929;A8K6W2;A8KA66;B4E3T6	SILAC-MSMS	Light	CZ_270810_1_1	2	754.382	1506.75	1.3268	-0.21149	1.1153	17.386	17.386		1.0969e-16	2	2132	67.62	67.62	67.62	209.75
	8116	510	2651	2847	11484;11485;11486				MISNADPSIPPPPR	14	1	0	Unmodified	_MISNADPSIPPPPR_							0	0	0	0	IPI00290337	IPI00290337	IPI00290337	Epidermal growth factor receptor kinase substrate 8	Epidermal growth factor receptor kinase substrate 8	Q12929;A8K6W2;A8KA66;B4E3T6	SILAC-MSMS	Light	CZ_270810_1_2	2	746.385	1490.76	0.97061	-0.14778	0.82283	18.235	18.235		1.0969e-16	3	2570	66.63	66.63	66.63	209.75
	8104	510	2651	2846	11459;11460	258			MISNADPSIPPPPR	14	1	0	Oxidation (M)	_M(ox)ISNADPSIPPPPR_		M(1)ISNADPSIPPPPR			M(209.75)ISNADPSIPPPPR		0	0	1	0	IPI00290337	IPI00290337	IPI00290337	Epidermal growth factor receptor kinase substrate 8	Epidermal growth factor receptor kinase substrate 8	Q12929;A8K6W2;A8KA66;B4E3T6	SILAC-MSMS	Light	CZ_270810_1_3	2	754.382	1506.75	0.85665	-0.26466	0.59199	16.86	16.86		1.0969e-16	2	1996	79.29	79.29	79.29	209.75
	8103	510	2651	2846	11457;11458	258			MISNADPSIPPPPR	14	1	0	Oxidation (M)	_M(ox)ISNADPSIPPPPR_		M(1)ISNADPSIPPPPR			M(228.14)ISNADPSIPPPPR		0	0	1	0	IPI00290337	IPI00290337	IPI00290337	Epidermal growth factor receptor kinase substrate 8	Epidermal growth factor receptor kinase substrate 8	Q12929;A8K6W2;A8KA66;B4E3T6	SILAC-MSMS	Light	CZ_270810_1_2	2	754.382	1506.75	0.97937	-0.18354	0.79582	17.347	17.347		1.2041e-20	2	2306	86.85	86.85	86.85	228.14
	8124	510	2651	2847	11504;11505				MISNADPSIPPPPR	14	1	0	Unmodified	_MISNADPSIPPPPR_							0	0	0	0	IPI00290337	IPI00290337	IPI00290337	Epidermal growth factor receptor kinase substrate 8	Epidermal growth factor receptor kinase substrate 8	Q12929;A8K6W2;A8KA66;B4E3T6	SILAC-MSMS	Light	CZ_270810_FT1	2	746.385	1490.76	1.0275	-0.40143	0.62605	18.108	18.108		1.0969e-16	2	1345	75.37	75.37	75.37	209.75
	8112	510	2651	2846	11475;11476;11477	258			MISNADPSIPPPPR	14	1	0	Oxidation (M)	_M(ox)ISNADPSIPPPPR_		M(1)ISNADPSIPPPPR			M(228.14)ISNADPSIPPPPR		0	0	1	0	IPI00290337	IPI00290337	IPI00290337	Epidermal growth factor receptor kinase substrate 8	Epidermal growth factor receptor kinase substrate 8	Q12929;A8K6W2;A8KA66;B4E3T6	SILAC-MSMS	Light	CZ_270810_FT1	2	754.382	1506.75	1.0669	0.079144	1.1461	17.035	17.035		1.2041e-20	3	1217	82.48	82.48	82.48	228.14
	8118	510	2651	2847	11489;11490				MISNADPSIPPPPR	14	1	0	Unmodified	_MISNADPSIPPPPR_							0	0	0	0	IPI00290337	IPI00290337	IPI00290337	Epidermal growth factor receptor kinase substrate 8	Epidermal growth factor receptor kinase substrate 8	Q12929;A8K6W2;A8KA66;B4E3T6	SILAC-MSMS	Light	CZ_270810_1_5	2	746.385	1490.76	0.82625	-0.37113	0.45512	18.069	18.069		4.0935e-24	2	2672	88.58	88.58	88.58	247.68
	8106	510	2651	2846	11463	258			MISNADPSIPPPPR	14	1	0	Oxidation (M)	_M(ox)ISNADPSIPPPPR_		M(1)ISNADPSIPPPPR			M(175.85)ISNADPSIPPPPR		0	0	1	0	IPI00290337	IPI00290337	IPI00290337	Epidermal growth factor receptor kinase substrate 8	Epidermal growth factor receptor kinase substrate 8	Q12929;A8K6W2;A8KA66;B4E3T6	SILAC-MSMS	Heavy	CZ_270810_1_5	2	754.382	1506.75	0.8473	0.014457	0.86176	17.312	17.312		2.9102e-13	1	2456	57.63	57.63	57.63	175.85
	8105	510	2651	2846	11461;11462	258			MISNADPSIPPPPR	14	1	0	Oxidation (M)	_M(ox)ISNADPSIPPPPR_		M(1)ISNADPSIPPPPR			M(192.36)ISNADPSIPPPPR		0	0	1	0	IPI00290337	IPI00290337	IPI00290337	Epidermal growth factor receptor kinase substrate 8	Epidermal growth factor receptor kinase substrate 8	Q12929;A8K6W2;A8KA66;B4E3T6	SILAC-MSMS	Heavy	CZ_270810_1_4	2	754.382	1506.75	0.84577	0.032859	0.87863	17.501	17.501		9.619e-15	2	2659	49.99	49.99	49.99	192.36
	8117	510	2651	2847	11487;11488				MISNADPSIPPPPR	14	1	0	Unmodified	_MISNADPSIPPPPR_							0	0	0	0	IPI00290337	IPI00290337	IPI00290337	Epidermal growth factor receptor kinase substrate 8	Epidermal growth factor receptor kinase substrate 8	Q12929;A8K6W2;A8KA66;B4E3T6	SILAC-MSMS	Light	CZ_270810_1_4	2	746.385	1490.76	0.84119	-0.16298	0.67822	18.327	18.327		2.2076e-11	2	2915	47.38	47.38	47.38	160.14
phosphorylated (pS203)	8134	510	2651	2848	11524;11525	258	25		MISNADPSIPPPPR	14	1	0	Oxidation (M),Phospho (ST)	_M(ox)IS(ph)NADPSIPPPPR_	MIS(1)NADPSIPPPPR	M(1)ISNADPSIPPPPR		MIS(59.75)NADPS(-59.75)IPPPPR	M(127.3)ISNADPSIPPPPR		0	1	1	0	IPI00290337	IPI00290337	IPI00290337	Epidermal growth factor receptor kinase substrate 8	Epidermal growth factor receptor kinase substrate 8	Q12929;A8K6W2;A8KA66;B4E3T6	SILAC-MSMS	Heavy	CZ_270810_eps82a	2	794.365	1586.72	0.90394	-0.24326	0.66068	18.706	18.706		1.1416e-06	2	1727	42	42	42	127.3
	8135	510	2651	2848	11526;11527	258	25		MISNADPSIPPPPR	14	1	0	Oxidation (M),Phospho (ST)	_M(ox)IS(ph)NADPSIPPPPR_	MIS(1)NADPSIPPPPR	M(1)ISNADPSIPPPPR		MIS(62.89)NADPS(-62.89)IPPPPR	M(141.14)ISNADPSIPPPPR		0	1	1	0	IPI00290337	IPI00290337	IPI00290337	Epidermal growth factor receptor kinase substrate 8	Epidermal growth factor receptor kinase substrate 8	Q12929;A8K6W2;A8KA66;B4E3T6	SILAC-MSMS	Light	CZ_270810_eps82b	2	794.365	1586.72	1.0688	-0.076946	0.99181	18.675	18.675		1.9355e-09	2	1674	51.91	51.91	51.91	141.14
	8132	510	2651	2848	11520;11521	258	25		MISNADPSIPPPPR	14	1	0	Oxidation (M),Phospho (ST)	_M(ox)IS(ph)NADPSIPPPPR_	MIS(1)NADPSIPPPPR	M(1)ISNADPSIPPPPR		MIS(69.81)NADPS(-69.81)IPPPPR	M(127.3)ISNADPSIPPPPR		0	1	1	0	IPI00290337	IPI00290337	IPI00290337	Epidermal growth factor receptor kinase substrate 8	Epidermal growth factor receptor kinase substrate 8	Q12929;A8K6W2;A8KA66;B4E3T6	SILAC-MSMS	Heavy	CZ_270810_eps81a	2	794.365	1586.72	1.7395	-0.22249	1.5171	18.676	18.676		1.1416e-06	2	1675	38.86	38.86	38.86	127.3
	8133	510	2651	2848	11522;11523	258	25		MISNADPSIPPPPR	14	1	0	Oxidation (M),Phospho (ST)	_M(ox)IS(ph)NADPSIPPPPR_	MIS(1)NADPSIPPPPR	M(1)ISNADPSIPPPPR		MIS(73.59)NADPS(-73.59)IPPPPR	M(141.14)ISNADPSIPPPPR		0	1	1	0	IPI00290337	IPI00290337	IPI00290337	Epidermal growth factor receptor kinase substrate 8	Epidermal growth factor receptor kinase substrate 8	Q12929;A8K6W2;A8KA66;B4E3T6	SILAC-MSMS	Heavy	CZ_270810_eps81b	2	794.365	1586.72	1.3523	0.58191	1.9342	18.65	18.65		1.9355e-09	2	1695	40.77	40.77	40.77	141.14
295/298
non-phosphorylated	55	510	14	14	73;74;75;76				AAEAFSELSK	10	0	1	Unmodified	_AAEAFSELSK_							0	0	0	0	IPI00290337;IPI00794000;IPI00792706	IPI00290337	IPI00290337	Epidermal growth factor receptor kinase substrate 8;cDNA FLJ50272, highly similar to Epidermal growth factor receptor kinase substrate 8;cDNA, FLJ79033, highly similar to Epidermal growth factor receptor kinase substrate 8;cDNA, FLJ79138, highly similar to Epidermal growth factor receptor kinase substrate 8;Epidermal growth factor receptor pathway substrate 8, isoform CRA_b	Epidermal growth factor receptor kinase substrate 8;cDNA, FLJ79138, highly similar to Epidermal growth factor receptor kinase substrate 8;13 kDa protein	Q12929;A8K6W2;A8KA66;B4E3T6;B4DX66	SILAC-MSMS	Medium	CZ_270810_2_2	2	526.767	1051.52	1.0363	0.044477	1.0808	45.677	45.677		0.1185	4	6129	32.54	32.54	32.54	91.257
	56	510	14	14	77				AAEAFSELSK	10	0	1	Unmodified	_AAEAFSELSK_							0	0	0	0	IPI00290337;IPI00794000;IPI00792706	IPI00290337	IPI00290337	Epidermal growth factor receptor kinase substrate 8;cDNA FLJ50272, highly similar to Epidermal growth factor receptor kinase substrate 8;cDNA, FLJ79033, highly similar to Epidermal growth factor receptor kinase substrate 8;cDNA, FLJ79138, highly similar to Epidermal growth factor receptor kinase substrate 8;Epidermal growth factor receptor pathway substrate 8, isoform CRA_b	Epidermal growth factor receptor kinase substrate 8;cDNA, FLJ79138, highly similar to Epidermal growth factor receptor kinase substrate 8;13 kDa protein	Q12929;A8K6W2;A8KA66;B4E3T6;B4DX66	ISO-MSMS	Medium	CZ_270810_2_2	2	526.767	1051.52		0.22297		37.343	37.343		0.12506	1	5676	35.5	35.5	35.5	77.924
	72	510	14	14	98;99;100				AAEAFSELSK	10	0	1	Unmodified	_AAEAFSELSK_							0	0	0	0	IPI00290337;IPI00794000;IPI00792706	IPI00290337	IPI00290337	Epidermal growth factor receptor kinase substrate 8;cDNA FLJ50272, highly similar to Epidermal growth factor receptor kinase substrate 8;cDNA, FLJ79033, highly similar to Epidermal growth factor receptor kinase substrate 8;cDNA, FLJ79138, highly similar to Epidermal growth factor receptor kinase substrate 8;Epidermal growth factor receptor pathway substrate 8, isoform CRA_b	Epidermal growth factor receptor kinase substrate 8;cDNA, FLJ79138, highly similar to Epidermal growth factor receptor kinase substrate 8;13 kDa protein	Q12929;A8K6W2;A8KA66;B4E3T6;B4DX66	SILAC-MSMS	Heavy	CZ_270810_eps82b	2	526.767	1051.52	0.78325	0.38611	1.1694	17.446	17.446		0.012287	3	1556	41.78	41.78	41.78	120.86
	70	510	14	14	95;96				AAEAFSELSK	10	0	1	Unmodified	_AAEAFSELSK_							0	0	0	0	IPI00290337;IPI00794000;IPI00792706	IPI00290337	IPI00290337	Epidermal growth factor receptor kinase substrate 8;cDNA FLJ50272, highly similar to Epidermal growth factor receptor kinase substrate 8;cDNA, FLJ79033, highly similar to Epidermal growth factor receptor kinase substrate 8;cDNA, FLJ79138, highly similar to Epidermal growth factor receptor kinase substrate 8;Epidermal growth factor receptor pathway substrate 8, isoform CRA_b	Epidermal growth factor receptor kinase substrate 8;cDNA, FLJ79138, highly similar to Epidermal growth factor receptor kinase substrate 8;13 kDa protein	Q12929;A8K6W2;A8KA66;B4E3T6;B4DX66	SILAC-MSMS	Medium	CZ_270810_eps82a	2	526.767	1051.52	0.8564	-0.10792	0.74847	17.436	17.436		0.0094247	2	1606	44.27	44.27	44.27	137.28
	61	510	14	14	82;83				AAEAFSELSK	10	0	1	Unmodified	_AAEAFSELSK_							0	0	0	0	IPI00290337;IPI00794000;IPI00792706	IPI00290337	IPI00290337	Epidermal growth factor receptor kinase substrate 8;cDNA FLJ50272, highly similar to Epidermal growth factor receptor kinase substrate 8;cDNA, FLJ79033, highly similar to Epidermal growth factor receptor kinase substrate 8;cDNA, FLJ79138, highly similar to Epidermal growth factor receptor kinase substrate 8;Epidermal growth factor receptor pathway substrate 8, isoform CRA_b	Epidermal growth factor receptor kinase substrate 8;cDNA, FLJ79138, highly similar to Epidermal growth factor receptor kinase substrate 8;13 kDa protein	Q12929;A8K6W2;A8KA66;B4E3T6;B4DX66	ISO-MSMS	Heavy	CZ_270810_2_3	2	526.767	1051.52		0.053118		17.017	17.017		2.6066e-05	2	1258	49.68	49.68	49.68	137.28
	54	510	14	14	71;72				AAEAFSELSK	10	0	1	Unmodified	_AAEAFSELSK_							0	0	0	0	IPI00290337;IPI00794000;IPI00792706	IPI00290337	IPI00290337	Epidermal growth factor receptor kinase substrate 8;cDNA FLJ50272, highly similar to Epidermal growth factor receptor kinase substrate 8;cDNA, FLJ79033, highly similar to Epidermal growth factor receptor kinase substrate 8;cDNA, FLJ79138, highly similar to Epidermal growth factor receptor kinase substrate 8;Epidermal growth factor receptor pathway substrate 8, isoform CRA_b	Epidermal growth factor receptor kinase substrate 8;cDNA, FLJ79138, highly similar to Epidermal growth factor receptor kinase substrate 8;13 kDa protein	Q12929;A8K6W2;A8KA66;B4E3T6;B4DX66	SILAC-MSMS	Heavy	CZ_270810_2_2	2	526.767	1051.52	0.72767	-0.15322	0.57446	17.623	17.623		0.0026654	2	2374	51.61	51.61	51.61	154.97
	64	510	14	14	88				AAEAFSELSK	10	0	1	Unmodified	_AAEAFSELSK_							0	0	0	0	IPI00290337;IPI00794000;IPI00792706	IPI00290337	IPI00290337	Epidermal growth factor receptor kinase substrate 8;cDNA FLJ50272, highly similar to Epidermal growth factor receptor kinase substrate 8;cDNA, FLJ79033, highly similar to Epidermal growth factor receptor kinase substrate 8;cDNA, FLJ79138, highly similar to Epidermal growth factor receptor kinase substrate 8;Epidermal growth factor receptor pathway substrate 8, isoform CRA_b	Epidermal growth factor receptor kinase substrate 8;cDNA, FLJ79138, highly similar to Epidermal growth factor receptor kinase substrate 8;13 kDa protein	Q12929;A8K6W2;A8KA66;B4E3T6;B4DX66	ISO-MSMS	Light	CZ_270810_2_5	2	526.767	1051.52		0.17429		17.653	17.653		0.00042016	1	2416	47.91	47.91	47.91	120.86
	62	510	14	14	84				AAEAFSELSK	10	0	1	Unmodified	_AAEAFSELSK_							0	0	0	0	IPI00290337;IPI00794000;IPI00792706	IPI00290337	IPI00290337	Epidermal growth factor receptor kinase substrate 8;cDNA FLJ50272, highly similar to Epidermal growth factor receptor kinase substrate 8;cDNA, FLJ79033, highly similar to Epidermal growth factor receptor kinase substrate 8;cDNA, FLJ79138, highly similar to Epidermal growth factor receptor kinase substrate 8;Epidermal growth factor receptor pathway substrate 8, isoform CRA_b	Epidermal growth factor receptor kinase substrate 8;cDNA, FLJ79138, highly similar to Epidermal growth factor receptor kinase substrate 8;13 kDa protein	Q12929;A8K6W2;A8KA66;B4E3T6;B4DX66	ISO-MSMS	Medium	CZ_270810_2_3	2	526.767	1051.52		0.50328		17.027	17.027		2.6066e-05	1	1212	43.88	43.88	43.88	137.28
	65	510	14	14	89				AAEAFSELSK	10	0	1	Unmodified	_AAEAFSELSK_							0	0	0	0	IPI00290337;IPI00794000;IPI00792706	IPI00290337	IPI00290337	Epidermal growth factor receptor kinase substrate 8;cDNA FLJ50272, highly similar to Epidermal growth factor receptor kinase substrate 8;cDNA, FLJ79033, highly similar to Epidermal growth factor receptor kinase substrate 8;cDNA, FLJ79138, highly similar to Epidermal growth factor receptor kinase substrate 8;Epidermal growth factor receptor pathway substrate 8, isoform CRA_b	Epidermal growth factor receptor kinase substrate 8;cDNA, FLJ79138, highly similar to Epidermal growth factor receptor kinase substrate 8;13 kDa protein	Q12929;A8K6W2;A8KA66;B4E3T6;B4DX66	ISO-MSMS	Medium	CZ_270810_2_5	2	526.767	1051.52		-0.080176		17.642	17.642		0.00042016	1	2430	43.28	43.28	43.28	120.86
	53	510	14	14	68;69;70				AAEAFSELSK	10	0	1	Unmodified	_AAEAFSELSK_							0	0	0	0	IPI00290337;IPI00794000;IPI00792706	IPI00290337	IPI00290337	Epidermal growth factor receptor kinase substrate 8;cDNA FLJ50272, highly similar to Epidermal growth factor receptor kinase substrate 8;cDNA, FLJ79033, highly similar to Epidermal growth factor receptor kinase substrate 8;cDNA, FLJ79138, highly similar to Epidermal growth factor receptor kinase substrate 8;Epidermal growth factor receptor pathway substrate 8, isoform CRA_b	Epidermal growth factor receptor kinase substrate 8;cDNA, FLJ79138, highly similar to Epidermal growth factor receptor kinase substrate 8;13 kDa protein	Q12929;A8K6W2;A8KA66;B4E3T6;B4DX66	SILAC-MSMS	Medium	CZ_270810_2_1	2	526.767	1051.52	0.74831	-0.44689	0.30142	17.586	17.586		0.0026654	3	2224	56.78	56.78	56.78	154.97
	76	510	14	14	105;106;107				AAEAFSELSK	10	0	1	Unmodified	_AAEAFSELSK_							0	0	0	0	IPI00290337;IPI00794000;IPI00792706	IPI00290337	IPI00290337	Epidermal growth factor receptor kinase substrate 8;cDNA FLJ50272, highly similar to Epidermal growth factor receptor kinase substrate 8;cDNA, FLJ79033, highly similar to Epidermal growth factor receptor kinase substrate 8;cDNA, FLJ79138, highly similar to Epidermal growth factor receptor kinase substrate 8;Epidermal growth factor receptor pathway substrate 8, isoform CRA_b	Epidermal growth factor receptor kinase substrate 8;cDNA, FLJ79138, highly similar to Epidermal growth factor receptor kinase substrate 8;13 kDa protein	Q12929;A8K6W2;A8KA66;B4E3T6;B4DX66	SILAC-MSMS	Medium	CZ_270810_FT2	2	526.767	1051.52	1.4574	0.40237	1.8597	17.356	17.356		0.0026654	3	1309	57.77	57.77	57.77	154.97
	63	510	14	14	85;86;87				AAEAFSELSK	10	0	1	Unmodified	_AAEAFSELSK_							0	0	0	0	IPI00290337;IPI00794000;IPI00792706	IPI00290337	IPI00290337	Epidermal growth factor receptor kinase substrate 8;cDNA FLJ50272, highly similar to Epidermal growth factor receptor kinase substrate 8;cDNA, FLJ79033, highly similar to Epidermal growth factor receptor kinase substrate 8;cDNA, FLJ79138, highly similar to Epidermal growth factor receptor kinase substrate 8;Epidermal growth factor receptor pathway substrate 8, isoform CRA_b	Epidermal growth factor receptor kinase substrate 8;cDNA, FLJ79138, highly similar to Epidermal growth factor receptor kinase substrate 8;13 kDa protein	Q12929;A8K6W2;A8KA66;B4E3T6;B4DX66	SILAC-MSMS	Heavy	CZ_270810_2_4	2	526.767	1051.52	0.68404	0.066039	0.75008	17.498	17.498		0.0026654	3	2477	54.78	54.78	54.78	154.97
	67	510	14	14	91				AAEAFSELSK	10	0	1	Unmodified	_AAEAFSELSK_							0	0	0	0	IPI00290337;IPI00794000;IPI00792706	IPI00290337	IPI00290337	Epidermal growth factor receptor kinase substrate 8;cDNA FLJ50272, highly similar to Epidermal growth factor receptor kinase substrate 8;cDNA, FLJ79033, highly similar to Epidermal growth factor receptor kinase substrate 8;cDNA, FLJ79138, highly similar to Epidermal growth factor receptor kinase substrate 8;Epidermal growth factor receptor pathway substrate 8, isoform CRA_b	Epidermal growth factor receptor kinase substrate 8;cDNA, FLJ79138, highly similar to Epidermal growth factor receptor kinase substrate 8;13 kDa protein	Q12929;A8K6W2;A8KA66;B4E3T6;B4DX66	SILAC-MSMS	Light	CZ_270810_eps81a	2	526.767	1051.52	1.6348	-0.71821	0.91659	17.3	17.3		0.033449	1	1518	39.34	39.34	39.34	105.55
	74	510	14	14	103				AAEAFSELSK	10	0	1	Unmodified	_AAEAFSELSK_							0	0	0	0	IPI00290337;IPI00794000;IPI00792706	IPI00290337	IPI00290337	Epidermal growth factor receptor kinase substrate 8;cDNA FLJ50272, highly similar to Epidermal growth factor receptor kinase substrate 8;cDNA, FLJ79033, highly similar to Epidermal growth factor receptor kinase substrate 8;cDNA, FLJ79138, highly similar to Epidermal growth factor receptor kinase substrate 8;Epidermal growth factor receptor pathway substrate 8, isoform CRA_b	Epidermal growth factor receptor kinase substrate 8;cDNA, FLJ79138, highly similar to Epidermal growth factor receptor kinase substrate 8;13 kDa protein	Q12929;A8K6W2;A8KA66;B4E3T6;B4DX66	ISO-MSMS	Light	CZ_270810_FT1	2	526.767	1051.52		-0.3974		44.99	44.99		0.00042016	1	3894	38.87	38.87	38.87	120.86
	39	510	14	14	53				AAEAFSELSK	10	0	1	Unmodified	_AAEAFSELSK_							0	0	0	0	IPI00290337;IPI00794000;IPI00792706	IPI00290337	IPI00290337	Epidermal growth factor receptor kinase substrate 8;cDNA FLJ50272, highly similar to Epidermal growth factor receptor kinase substrate 8;cDNA, FLJ79033, highly similar to Epidermal growth factor receptor kinase substrate 8;cDNA, FLJ79138, highly similar to Epidermal growth factor receptor kinase substrate 8;Epidermal growth factor receptor pathway substrate 8, isoform CRA_b	Epidermal growth factor receptor kinase substrate 8;cDNA, FLJ79138, highly similar to Epidermal growth factor receptor kinase substrate 8;13 kDa protein	Q12929;A8K6W2;A8KA66;B4E3T6;B4DX66	SILAC-MSMS	Light	CZ_270810_1_1	2	526.767	1051.52	1.3838	-0.27447	1.1094	17.654	17.654		0.033449	1	2189	31.37	31.37	31.37	105.55
	42	510	14	14	56				AAEAFSELSK	10	0	1	Unmodified	_AAEAFSELSK_							0	0	0	0	IPI00290337;IPI00794000;IPI00792706	IPI00290337	IPI00290337	Epidermal growth factor receptor kinase substrate 8;cDNA FLJ50272, highly similar to Epidermal growth factor receptor kinase substrate 8;cDNA, FLJ79033, highly similar to Epidermal growth factor receptor kinase substrate 8;cDNA, FLJ79138, highly similar to Epidermal growth factor receptor kinase substrate 8;Epidermal growth factor receptor pathway substrate 8, isoform CRA_b	Epidermal growth factor receptor kinase substrate 8;cDNA, FLJ79138, highly similar to Epidermal growth factor receptor kinase substrate 8;13 kDa protein	Q12929;A8K6W2;A8KA66;B4E3T6;B4DX66	SILAC-MSMS	Light	CZ_270810_1_2	2	526.767	1051.52	1.3962	0.18955	1.5857	46.027	46.027		0.012287	1	6058	45.5	45.5	45.5	120.86
	73	510	14	14	101;102				AAEAFSELSK	10	0	1	Unmodified	_AAEAFSELSK_							0	0	0	0	IPI00290337;IPI00794000;IPI00792706	IPI00290337	IPI00290337	Epidermal growth factor receptor kinase substrate 8;cDNA FLJ50272, highly similar to Epidermal growth factor receptor kinase substrate 8;cDNA, FLJ79033, highly similar to Epidermal growth factor receptor kinase substrate 8;cDNA, FLJ79138, highly similar to Epidermal growth factor receptor kinase substrate 8;Epidermal growth factor receptor pathway substrate 8, isoform CRA_b	Epidermal growth factor receptor kinase substrate 8;cDNA, FLJ79138, highly similar to Epidermal growth factor receptor kinase substrate 8;13 kDa protein	Q12929;A8K6W2;A8KA66;B4E3T6;B4DX66	SILAC-MSMS	Light	CZ_270810_FT1	2	526.767	1051.52	1.2395	-0.055014	1.1845	17.26	17.26		0.0026654	2	1257	70.33	70.33	70.33	154.97
	41	510	14	14	55				AAEAFSELSK	10	0	1	Unmodified	_AAEAFSELSK_							0	0	0	0	IPI00290337;IPI00794000;IPI00792706	IPI00290337	IPI00290337	Epidermal growth factor receptor kinase substrate 8;cDNA FLJ50272, highly similar to Epidermal growth factor receptor kinase substrate 8;cDNA, FLJ79033, highly similar to Epidermal growth factor receptor kinase substrate 8;cDNA, FLJ79138, highly similar to Epidermal growth factor receptor kinase substrate 8;Epidermal growth factor receptor pathway substrate 8, isoform CRA_b	Epidermal growth factor receptor kinase substrate 8;cDNA, FLJ79138, highly similar to Epidermal growth factor receptor kinase substrate 8;13 kDa protein	Q12929;A8K6W2;A8KA66;B4E3T6;B4DX66	SILAC-MSMS	Heavy	CZ_270810_1_2	2	526.767	1051.52	1.031	-0.55974	0.47122	17.559	17.559		1	1	2380	7.38	7.38	7.38	43.458
	46	510	14	14	60				AAEAFSELSK	10	0	1	Unmodified	_AAEAFSELSK_							0	0	0	0	IPI00290337;IPI00794000;IPI00792706	IPI00290337	IPI00290337	Epidermal growth factor receptor kinase substrate 8;cDNA FLJ50272, highly similar to Epidermal growth factor receptor kinase substrate 8;cDNA, FLJ79033, highly similar to Epidermal growth factor receptor kinase substrate 8;cDNA, FLJ79138, highly similar to Epidermal growth factor receptor kinase substrate 8;Epidermal growth factor receptor pathway substrate 8, isoform CRA_b	Epidermal growth factor receptor kinase substrate 8;cDNA, FLJ79138, highly similar to Epidermal growth factor receptor kinase substrate 8;13 kDa protein	Q12929;A8K6W2;A8KA66;B4E3T6;B4DX66	ISO-MSMS	Light	CZ_270810_1_2	2	526.767	1051.52		0.22031		44.608	44.608		0.0034531	1	5984	50.12	50.12	50.12	105.55
	51	510	14	14	65;66				AAEAFSELSK	10	0	1	Unmodified	_AAEAFSELSK_							0	0	0	0	IPI00290337;IPI00794000;IPI00792706	IPI00290337	IPI00290337	Epidermal growth factor receptor kinase substrate 8;cDNA FLJ50272, highly similar to Epidermal growth factor receptor kinase substrate 8;cDNA, FLJ79033, highly similar to Epidermal growth factor receptor kinase substrate 8;cDNA, FLJ79138, highly similar to Epidermal growth factor receptor kinase substrate 8;Epidermal growth factor receptor pathway substrate 8, isoform CRA_b	Epidermal growth factor receptor kinase substrate 8;cDNA, FLJ79138, highly similar to Epidermal growth factor receptor kinase substrate 8;13 kDa protein	Q12929;A8K6W2;A8KA66;B4E3T6;B4DX66	SILAC-MSMS	Heavy	CZ_270810_1_4	2	526.767	1051.52	0.97729	0.14771	1.125	17.808	17.808		0.0026654	2	2823	57.68	57.68	57.68	154.97
	69	510	14	14	93;94				AAEAFSELSK	10	0	1	Unmodified	_AAEAFSELSK_							0	0	0	0	IPI00290337;IPI00794000;IPI00792706	IPI00290337	IPI00290337	Epidermal growth factor receptor kinase substrate 8;cDNA FLJ50272, highly similar to Epidermal growth factor receptor kinase substrate 8;cDNA, FLJ79033, highly similar to Epidermal growth factor receptor kinase substrate 8;cDNA, FLJ79138, highly similar to Epidermal growth factor receptor kinase substrate 8;Epidermal growth factor receptor pathway substrate 8, isoform CRA_b	Epidermal growth factor receptor kinase substrate 8;cDNA, FLJ79138, highly similar to Epidermal growth factor receptor kinase substrate 8;13 kDa protein	Q12929;A8K6W2;A8KA66;B4E3T6;B4DX66	SILAC-MSMS	Light	CZ_270810_eps81b	2	526.767	1051.52	1.2775	0.35969	1.6372	17.283	17.283		0.012287	2	1529	44.63	44.63	44.63	120.86
	52	510	14	14	67				AAEAFSELSK	10	0	1	Unmodified	_AAEAFSELSK_							0	0	0	0	IPI00290337;IPI00794000;IPI00792706	IPI00290337	IPI00290337	Epidermal growth factor receptor kinase substrate 8;cDNA FLJ50272, highly similar to Epidermal growth factor receptor kinase substrate 8;cDNA, FLJ79033, highly similar to Epidermal growth factor receptor kinase substrate 8;cDNA, FLJ79138, highly similar to Epidermal growth factor receptor kinase substrate 8;Epidermal growth factor receptor pathway substrate 8, isoform CRA_b	Epidermal growth factor receptor kinase substrate 8;cDNA, FLJ79138, highly similar to Epidermal growth factor receptor kinase substrate 8;13 kDa protein	Q12929;A8K6W2;A8KA66;B4E3T6;B4DX66	SILAC-MSMS	Light	CZ_270810_1_5	2	526.767	1051.52	0.96957	-0.18936	0.78021	17.558	17.558		0.012287	1	2552	52.36	52.36	52.36	120.86
	45	510	14	14	59				AAEAFSELSK	10	0	1	Unmodified	_AAEAFSELSK_							0	0	0	0	IPI00290337;IPI00794000;IPI00792706	IPI00290337	IPI00290337	Epidermal growth factor receptor kinase substrate 8;cDNA FLJ50272, highly similar to Epidermal growth factor receptor kinase substrate 8;cDNA, FLJ79033, highly similar to Epidermal growth factor receptor kinase substrate 8;cDNA, FLJ79138, highly similar to Epidermal growth factor receptor kinase substrate 8;Epidermal growth factor receptor pathway substrate 8, isoform CRA_b	Epidermal growth factor receptor kinase substrate 8;cDNA, FLJ79138, highly similar to Epidermal growth factor receptor kinase substrate 8;13 kDa protein	Q12929;A8K6W2;A8KA66;B4E3T6;B4DX66	ISO-MSMS	Medium	CZ_270810_1_2	2	526.767	1051.52		0.1195		44.267	44.267		0.12506	1	5973	35.44	35.44	35.44	77.924
	44	510	14	14	58				AAEAFSELSK	10	0	1	Unmodified	_AAEAFSELSK_							0	0	0	0	IPI00290337;IPI00794000;IPI00792706	IPI00290337	IPI00290337	Epidermal growth factor receptor kinase substrate 8;cDNA FLJ50272, highly similar to Epidermal growth factor receptor kinase substrate 8;cDNA, FLJ79033, highly similar to Epidermal growth factor receptor kinase substrate 8;cDNA, FLJ79138, highly similar to Epidermal growth factor receptor kinase substrate 8;Epidermal growth factor receptor pathway substrate 8, isoform CRA_b	Epidermal growth factor receptor kinase substrate 8;cDNA, FLJ79138, highly similar to Epidermal growth factor receptor kinase substrate 8;13 kDa protein	Q12929;A8K6W2;A8KA66;B4E3T6;B4DX66	ISO-MSMS	Medium	CZ_270810_1_2	2	526.767	1051.52		-1.9193		34.415	34.415		0.30961	1	5401	23.97	23.97	23.97	65.517
	89	510	15	15	120				AAEAFSELSKR	11	1	1	Unmodified	_AAEAFSELSKR_							0	0	0	0	IPI00290337;IPI00794000;IPI00792706	IPI00290337	IPI00290337	Epidermal growth factor receptor kinase substrate 8;cDNA FLJ50272, highly similar to Epidermal growth factor receptor kinase substrate 8;cDNA, FLJ79033, highly similar to Epidermal growth factor receptor kinase substrate 8;cDNA, FLJ79138, highly similar to Epidermal growth factor receptor kinase substrate 8;Epidermal growth factor receptor pathway substrate 8, isoform CRA_b	Epidermal growth factor receptor kinase substrate 8;cDNA, FLJ79138, highly similar to Epidermal growth factor receptor kinase substrate 8;13 kDa protein	Q12929;A8K6W2;A8KA66;B4E3T6;B4DX66	ISO-MSMS	Heavy	CZ_270810_2_2	2	604.817	1207.62		-0.10987		16.052	16.052		0.010541	1	1936	44.83	44.83	44.83	97.769
	88	510	15	15	119				AAEAFSELSKR	11	1	1	Unmodified	_AAEAFSELSKR_							0	0	0	0	IPI00290337;IPI00794000;IPI00792706	IPI00290337	IPI00290337	Epidermal growth factor receptor kinase substrate 8;cDNA FLJ50272, highly similar to Epidermal growth factor receptor kinase substrate 8;cDNA, FLJ79033, highly similar to Epidermal growth factor receptor kinase substrate 8;cDNA, FLJ79138, highly similar to Epidermal growth factor receptor kinase substrate 8;Epidermal growth factor receptor pathway substrate 8, isoform CRA_b	Epidermal growth factor receptor kinase substrate 8;cDNA, FLJ79138, highly similar to Epidermal growth factor receptor kinase substrate 8;13 kDa protein	Q12929;A8K6W2;A8KA66;B4E3T6;B4DX66	ISO-MSMS	Medium	CZ_270810_2_2	2	604.817	1207.62		-0.11707		16.053	16.053		4.0236e-07	1	1933	81.01	81.01	81.01	142.72
	92	510	15	15	123				AAEAFSELSKR	11	1	1	Unmodified	_AAEAFSELSKR_							0	0	0	0	IPI00290337;IPI00794000;IPI00792706	IPI00290337	IPI00290337	Epidermal growth factor receptor kinase substrate 8;cDNA FLJ50272, highly similar to Epidermal growth factor receptor kinase substrate 8;cDNA, FLJ79033, highly similar to Epidermal growth factor receptor kinase substrate 8;cDNA, FLJ79138, highly similar to Epidermal growth factor receptor kinase substrate 8;Epidermal growth factor receptor pathway substrate 8, isoform CRA_b	Epidermal growth factor receptor kinase substrate 8;cDNA, FLJ79138, highly similar to Epidermal growth factor receptor kinase substrate 8;13 kDa protein	Q12929;A8K6W2;A8KA66;B4E3T6;B4DX66	SILAC-MSMS	Medium	CZ_270810_2_4	2	604.817	1207.62	0.63287	-1.4067	-0.77379	15.817	15.817		0.008273	1	2025	80.9	80.9	80.9	111.83
	90	510	15	15	121				AAEAFSELSKR	11	1	1	Unmodified	_AAEAFSELSKR_							0	0	0	0	IPI00290337;IPI00794000;IPI00792706	IPI00290337	IPI00290337	Epidermal growth factor receptor kinase substrate 8;cDNA FLJ50272, highly similar to Epidermal growth factor receptor kinase substrate 8;cDNA, FLJ79033, highly similar to Epidermal growth factor receptor kinase substrate 8;cDNA, FLJ79138, highly similar to Epidermal growth factor receptor kinase substrate 8;Epidermal growth factor receptor pathway substrate 8, isoform CRA_b	Epidermal growth factor receptor kinase substrate 8;cDNA, FLJ79138, highly similar to Epidermal growth factor receptor kinase substrate 8;13 kDa protein	Q12929;A8K6W2;A8KA66;B4E3T6;B4DX66	SILAC-MSMS	Light	CZ_270810_2_3	3	403.547	1207.62	1.9517	-0.22127	1.7304	15.522	15.522		1	1	1004	3.08	3.08	3.08	19.213
	87	510	15	15	118				AAEAFSELSKR	11	1	1	Unmodified	_AAEAFSELSKR_							0	0	0	0	IPI00290337;IPI00794000;IPI00792706	IPI00290337	IPI00290337	Epidermal growth factor receptor kinase substrate 8;cDNA FLJ50272, highly similar to Epidermal growth factor receptor kinase substrate 8;cDNA, FLJ79033, highly similar to Epidermal growth factor receptor kinase substrate 8;cDNA, FLJ79138, highly similar to Epidermal growth factor receptor kinase substrate 8;Epidermal growth factor receptor pathway substrate 8, isoform CRA_b	Epidermal growth factor receptor kinase substrate 8;cDNA, FLJ79138, highly similar to Epidermal growth factor receptor kinase substrate 8;13 kDa protein	Q12929;A8K6W2;A8KA66;B4E3T6;B4DX66	SILAC-MSMS	Light	CZ_270810_2_2	3	403.547	1207.62	0.97303	-0.49745	0.47558	16.052	16.052		0.40807	1	1940	21.54	21.54	21.54	61.072
	93	510	15	15	124				AAEAFSELSKR	11	1	1	Unmodified	_AAEAFSELSKR_							0	0	0	0	IPI00290337;IPI00794000;IPI00792706	IPI00290337	IPI00290337	Epidermal growth factor receptor kinase substrate 8;cDNA FLJ50272, highly similar to Epidermal growth factor receptor kinase substrate 8;cDNA, FLJ79033, highly similar to Epidermal growth factor receptor kinase substrate 8;cDNA, FLJ79138, highly similar to Epidermal growth factor receptor kinase substrate 8;Epidermal growth factor receptor pathway substrate 8, isoform CRA_b	Epidermal growth factor receptor kinase substrate 8;cDNA, FLJ79138, highly similar to Epidermal growth factor receptor kinase substrate 8;13 kDa protein	Q12929;A8K6W2;A8KA66;B4E3T6;B4DX66	SILAC-MSMS	Light	CZ_270810_2_4	3	403.547	1207.62	1.0265	-1.0033	0.023135	15.817	15.817		0.071499	1	2026	34.9	34.9	34.9	82.955
	91	510	15	15	122				AAEAFSELSKR	11	1	1	Unmodified	_AAEAFSELSKR_							0	0	0	0	IPI00290337;IPI00794000;IPI00792706	IPI00290337	IPI00290337	Epidermal growth factor receptor kinase substrate 8;cDNA FLJ50272, highly similar to Epidermal growth factor receptor kinase substrate 8;cDNA, FLJ79033, highly similar to Epidermal growth factor receptor kinase substrate 8;cDNA, FLJ79138, highly similar to Epidermal growth factor receptor kinase substrate 8;Epidermal growth factor receptor pathway substrate 8, isoform CRA_b	Epidermal growth factor receptor kinase substrate 8;cDNA, FLJ79138, highly similar to Epidermal growth factor receptor kinase substrate 8;13 kDa protein	Q12929;A8K6W2;A8KA66;B4E3T6;B4DX66	ISO-MSMS	Medium	CZ_270810_2_3	2	604.817	1207.62		0.28552		15.569	15.569		0.010541	1	1014	30.62	30.62	30.62	97.769
	79	510	15	15	110				AAEAFSELSKR	11	1	1	Unmodified	_AAEAFSELSKR_							0	0	0	0	IPI00290337;IPI00794000;IPI00792706	IPI00290337	IPI00290337	Epidermal growth factor receptor kinase substrate 8;cDNA FLJ50272, highly similar to Epidermal growth factor receptor kinase substrate 8;cDNA, FLJ79033, highly similar to Epidermal growth factor receptor kinase substrate 8;cDNA, FLJ79138, highly similar to Epidermal growth factor receptor kinase substrate 8;Epidermal growth factor receptor pathway substrate 8, isoform CRA_b	Epidermal growth factor receptor kinase substrate 8;cDNA, FLJ79138, highly similar to Epidermal growth factor receptor kinase substrate 8;13 kDa protein	Q12929;A8K6W2;A8KA66;B4E3T6;B4DX66	ISO-MSMS	Heavy	CZ_270810_1_1	2	604.817	1207.62		-0.033246		16.14	16.14		6.1437e-05	1	1826	56.62	56.62	56.62	126.79
	81	510	15	15	112				AAEAFSELSKR	11	1	1	Unmodified	_AAEAFSELSKR_							0	0	0	0	IPI00290337;IPI00794000;IPI00792706	IPI00290337	IPI00290337	Epidermal growth factor receptor kinase substrate 8;cDNA FLJ50272, highly similar to Epidermal growth factor receptor kinase substrate 8;cDNA, FLJ79033, highly similar to Epidermal growth factor receptor kinase substrate 8;cDNA, FLJ79138, highly similar to Epidermal growth factor receptor kinase substrate 8;Epidermal growth factor receptor pathway substrate 8, isoform CRA_b	Epidermal growth factor receptor kinase substrate 8;cDNA, FLJ79138, highly similar to Epidermal growth factor receptor kinase substrate 8;13 kDa protein	Q12929;A8K6W2;A8KA66;B4E3T6;B4DX66	ISO-MSMS	Heavy	CZ_270810_1_2	2	604.817	1207.62		0.089733		15.96	15.96		6.1437e-05	1	1959	55.84	55.84	55.84	126.79
	78	510	15	15	109				AAEAFSELSKR	11	1	1	Unmodified	_AAEAFSELSKR_							0	0	0	0	IPI00290337;IPI00794000;IPI00792706	IPI00290337	IPI00290337	Epidermal growth factor receptor kinase substrate 8;cDNA FLJ50272, highly similar to Epidermal growth factor receptor kinase substrate 8;cDNA, FLJ79033, highly similar to Epidermal growth factor receptor kinase substrate 8;cDNA, FLJ79138, highly similar to Epidermal growth factor receptor kinase substrate 8;Epidermal growth factor receptor pathway substrate 8, isoform CRA_b	Epidermal growth factor receptor kinase substrate 8;cDNA, FLJ79138, highly similar to Epidermal growth factor receptor kinase substrate 8;13 kDa protein	Q12929;A8K6W2;A8KA66;B4E3T6;B4DX66	SILAC-MSMS	Light	CZ_270810_1_1	3	403.547	1207.62	1.626	-0.31107	1.3149	16.143	16.143		0.16221	1	1856	22.67	22.67	22.67	71.675
	83	510	15	15	114				AAEAFSELSKR	11	1	1	Unmodified	_AAEAFSELSKR_							0	0	0	0	IPI00290337;IPI00794000;IPI00792706	IPI00290337	IPI00290337	Epidermal growth factor receptor kinase substrate 8;cDNA FLJ50272, highly similar to Epidermal growth factor receptor kinase substrate 8;cDNA, FLJ79033, highly similar to Epidermal growth factor receptor kinase substrate 8;cDNA, FLJ79138, highly similar to Epidermal growth factor receptor kinase substrate 8;Epidermal growth factor receptor pathway substrate 8, isoform CRA_b	Epidermal growth factor receptor kinase substrate 8;cDNA, FLJ79138, highly similar to Epidermal growth factor receptor kinase substrate 8;13 kDa protein	Q12929;A8K6W2;A8KA66;B4E3T6;B4DX66	ISO-MSMS	Heavy	CZ_270810_1_3	2	604.817	1207.62		0.6737		15.494	15.494		0.058469	1	1641	48.54	48.54	48.54	84.57
	82	510	15	15	113				AAEAFSELSKR	11	1	1	Unmodified	_AAEAFSELSKR_							0	0	0	0	IPI00290337;IPI00794000;IPI00792706	IPI00290337	IPI00290337	Epidermal growth factor receptor kinase substrate 8;cDNA FLJ50272, highly similar to Epidermal growth factor receptor kinase substrate 8;cDNA, FLJ79033, highly similar to Epidermal growth factor receptor kinase substrate 8;cDNA, FLJ79138, highly similar to Epidermal growth factor receptor kinase substrate 8;Epidermal growth factor receptor pathway substrate 8, isoform CRA_b	Epidermal growth factor receptor kinase substrate 8;cDNA, FLJ79138, highly similar to Epidermal growth factor receptor kinase substrate 8;13 kDa protein	Q12929;A8K6W2;A8KA66;B4E3T6;B4DX66	ISO-MSMS	Medium	CZ_270810_1_2	2	604.817	1207.62		0.29476		15.953	15.953		4.0236e-07	1	1960	70.34	70.34	70.34	142.72
	86	510	15	15	117				AAEAFSELSKR	11	1	1	Unmodified	_AAEAFSELSKR_							0	0	0	0	IPI00290337;IPI00794000;IPI00792706	IPI00290337	IPI00290337	Epidermal growth factor receptor kinase substrate 8;cDNA FLJ50272, highly similar to Epidermal growth factor receptor kinase substrate 8;cDNA, FLJ79033, highly similar to Epidermal growth factor receptor kinase substrate 8;cDNA, FLJ79138, highly similar to Epidermal growth factor receptor kinase substrate 8;Epidermal growth factor receptor pathway substrate 8, isoform CRA_b	Epidermal growth factor receptor kinase substrate 8;cDNA, FLJ79138, highly similar to Epidermal growth factor receptor kinase substrate 8;13 kDa protein	Q12929;A8K6W2;A8KA66;B4E3T6;B4DX66	ISO-MSMS	Medium	CZ_270810_1_4	2	604.817	1207.62		0.056459		16.171	16.171		6.1437e-05	1	2365	60.48	60.48	60.48	126.79
	94	510	15	15	125				AAEAFSELSKR	11	1	1	Unmodified	_AAEAFSELSKR_							0	0	0	0	IPI00290337;IPI00794000;IPI00792706	IPI00290337	IPI00290337	Epidermal growth factor receptor kinase substrate 8;cDNA FLJ50272, highly similar to Epidermal growth factor receptor kinase substrate 8;cDNA, FLJ79033, highly similar to Epidermal growth factor receptor kinase substrate 8;cDNA, FLJ79138, highly similar to Epidermal growth factor receptor kinase substrate 8;Epidermal growth factor receptor pathway substrate 8, isoform CRA_b	Epidermal growth factor receptor kinase substrate 8;cDNA, FLJ79138, highly similar to Epidermal growth factor receptor kinase substrate 8;13 kDa protein	Q12929;A8K6W2;A8KA66;B4E3T6;B4DX66	ISO-MSMS	Medium	CZ_270810_FT1	2	604.817	1207.62		0.54553		15.834	15.834		0.010541	1	1061	53.75	53.75	53.75	97.769
	80	510	15	15	111				AAEAFSELSKR	11	1	1	Unmodified	_AAEAFSELSKR_							0	0	0	0	IPI00290337;IPI00794000;IPI00792706	IPI00290337	IPI00290337	Epidermal growth factor receptor kinase substrate 8;cDNA FLJ50272, highly similar to Epidermal growth factor receptor kinase substrate 8;cDNA, FLJ79033, highly similar to Epidermal growth factor receptor kinase substrate 8;cDNA, FLJ79138, highly similar to Epidermal growth factor receptor kinase substrate 8;Epidermal growth factor receptor pathway substrate 8, isoform CRA_b	Epidermal growth factor receptor kinase substrate 8;cDNA, FLJ79138, highly similar to Epidermal growth factor receptor kinase substrate 8;13 kDa protein	Q12929;A8K6W2;A8KA66;B4E3T6;B4DX66	SILAC-MSMS	Light	CZ_270810_1_2	3	403.547	1207.62	1.3865	-0.20974	1.1768	15.957	15.957		0.40807	1	1945	15.83	15.83	15.83	61.072
	85	510	15	15	116				AAEAFSELSKR	11	1	1	Unmodified	_AAEAFSELSKR_							0	0	0	0	IPI00290337;IPI00794000;IPI00792706	IPI00290337	IPI00290337	Epidermal growth factor receptor kinase substrate 8;cDNA FLJ50272, highly similar to Epidermal growth factor receptor kinase substrate 8;cDNA, FLJ79033, highly similar to Epidermal growth factor receptor kinase substrate 8;cDNA, FLJ79138, highly similar to Epidermal growth factor receptor kinase substrate 8;Epidermal growth factor receptor pathway substrate 8, isoform CRA_b	Epidermal growth factor receptor kinase substrate 8;cDNA, FLJ79138, highly similar to Epidermal growth factor receptor kinase substrate 8;13 kDa protein	Q12929;A8K6W2;A8KA66;B4E3T6;B4DX66	SILAC-MSMS	Light	CZ_270810_1_4	3	403.547	1207.62	1.1645	-0.58614	0.57831	16.169	16.169		0.87018	1	2354	18.67	18.67	18.67	51.163
phosphorylated (pS295)	102	510	15	16	140		16;17		AAEAFSELSKR	11	1	1	Phospho (ST)	_AAEAFS(ph)ELSKR_	AAEAFS(0.999)ELS(0.001)KR			AAEAFS(31.86)ELS(-31.86)KR			0	1	0	0	IPI00290337;IPI00794000;IPI00792706	IPI00290337	IPI00290337	Epidermal growth factor receptor kinase substrate 8;cDNA FLJ50272, highly similar to Epidermal growth factor receptor kinase substrate 8;cDNA, FLJ79033, highly similar to Epidermal growth factor receptor kinase substrate 8;cDNA, FLJ79138, highly similar to Epidermal growth factor receptor kinase substrate 8;Epidermal growth factor receptor pathway substrate 8, isoform CRA_b	Epidermal growth factor receptor kinase substrate 8;cDNA, FLJ79138, highly similar to Epidermal growth factor receptor kinase substrate 8;13 kDa protein	Q12929;A8K6W2;A8KA66;B4E3T6;B4DX66	SILAC-MSMS	Medium	CZ_270810_eps82b	2	644.8	1287.59	0.71767	0.25767	0.97534	17.908	17.908		0.024685	1	1603	32.92	32.92	32.92	100.32
	99	510	15	16	134;135		16;17		AAEAFSELSKR	11	1	1	Phospho (ST)	_AAEAFS(ph)ELSKR_	AAEAFS(0.999)ELS(0.001)KR			AAEAFS(31.86)ELS(-31.86)KR			0	1	0	0	IPI00290337;IPI00794000;IPI00792706	IPI00290337	IPI00290337	Epidermal growth factor receptor kinase substrate 8;cDNA FLJ50272, highly similar to Epidermal growth factor receptor kinase substrate 8;cDNA, FLJ79033, highly similar to Epidermal growth factor receptor kinase substrate 8;cDNA, FLJ79138, highly similar to Epidermal growth factor receptor kinase substrate 8;Epidermal growth factor receptor pathway substrate 8, isoform CRA_b	Epidermal growth factor receptor kinase substrate 8;cDNA, FLJ79138, highly similar to Epidermal growth factor receptor kinase substrate 8;13 kDa protein	Q12929;A8K6W2;A8KA66;B4E3T6;B4DX66	SILAC-MSMS	Heavy	CZ_270810_eps82a	2	644.8	1287.59	0.69481	0.14041	0.83522	17.909	17.909		0.024685	2	1659	34.26	34.26	34.26	100.32
	96	510	15	16	129		16;17		AAEAFSELSKR	11	1	1	Phospho (ST)	_AAEAFS(ph)ELSKR_	AAEAFS(0.911)ELS(0.089)KR			AAEAFS(10.08)ELS(-10.08)KR			0	1	0	0	IPI00290337;IPI00794000;IPI00792706	IPI00290337	IPI00290337	Epidermal growth factor receptor kinase substrate 8;cDNA FLJ50272, highly similar to Epidermal growth factor receptor kinase substrate 8;cDNA, FLJ79033, highly similar to Epidermal growth factor receptor kinase substrate 8;cDNA, FLJ79138, highly similar to Epidermal growth factor receptor kinase substrate 8;Epidermal growth factor receptor pathway substrate 8, isoform CRA_b	Epidermal growth factor receptor kinase substrate 8;cDNA, FLJ79138, highly similar to Epidermal growth factor receptor kinase substrate 8;13 kDa protein	Q12929;A8K6W2;A8KA66;B4E3T6;B4DX66	SILAC-MSMS	Light	CZ_270810_eps81a	2	644.8	1287.59	1.5306	-0.0017065	1.5289	17.79	17.79		0.094404	1	1583	32.88	32.88	32.88	78.538
phosphorylated (pS298)	98	510	15	16	132;133		16;17		AAEAFSELSKR	11	1	1	Phospho (ST)	_AAEAFSELS(ph)KR_	AAEAFS(0.027)ELS(0.973)KR			AAEAFS(-15.53)ELS(15.53)KR			0	1	0	0	IPI00290337;IPI00794000;IPI00792706	IPI00290337	IPI00290337	Epidermal growth factor receptor kinase substrate 8;cDNA FLJ50272, highly similar to Epidermal growth factor receptor kinase substrate 8;cDNA, FLJ79033, highly similar to Epidermal growth factor receptor kinase substrate 8;cDNA, FLJ79138, highly similar to Epidermal growth factor receptor kinase substrate 8;Epidermal growth factor receptor pathway substrate 8, isoform CRA_b	Epidermal growth factor receptor kinase substrate 8;cDNA, FLJ79138, highly similar to Epidermal growth factor receptor kinase substrate 8;13 kDa protein	Q12929;A8K6W2;A8KA66;B4E3T6;B4DX66	SILAC-MSMS	Light	CZ_270810_eps82a	3	430.203	1287.59	1.2493	0.79516	2.0444	16.585	16.585		0.81039	2	1490	9.59	9.59	9.59	52.07
	101	510	15	16	138;139		16;17		AAEAFSELSKR	11	1	1	Phospho (ST)	_AAEAFSELS(ph)KR_	AAEAFS(0.121)ELS(0.879)KR			AAEAFS(-8.59)ELS(8.59)KR			0	1	0	0	IPI00290337;IPI00794000;IPI00792706	IPI00290337	IPI00290337	Epidermal growth factor receptor kinase substrate 8;cDNA FLJ50272, highly similar to Epidermal growth factor receptor kinase substrate 8;cDNA, FLJ79033, highly similar to Epidermal growth factor receptor kinase substrate 8;cDNA, FLJ79138, highly similar to Epidermal growth factor receptor kinase substrate 8;Epidermal growth factor receptor pathway substrate 8, isoform CRA_b	Epidermal growth factor receptor kinase substrate 8;cDNA, FLJ79138, highly similar to Epidermal growth factor receptor kinase substrate 8;13 kDa protein	Q12929;A8K6W2;A8KA66;B4E3T6;B4DX66	SILAC-MSMS	Light	CZ_270810_eps82b	3	430.203	1287.59	1.2021	0.52352	1.7256	16.611	16.611		0.42082	2	1436	10.44	10.44	10.44	60.662
	100	510	15	16	136;137		16;17		AAEAFSELSKR	11	1	1	Phospho (ST)	_AAEAFSELS(ph)KR_	AAEAFSELS(1)KR			AAEAFS(-49.92)ELS(49.92)KR			0	1	0	0	IPI00290337;IPI00794000;IPI00792706	IPI00290337	IPI00290337	Epidermal growth factor receptor kinase substrate 8;cDNA FLJ50272, highly similar to Epidermal growth factor receptor kinase substrate 8;cDNA, FLJ79033, highly similar to Epidermal growth factor receptor kinase substrate 8;cDNA, FLJ79138, highly similar to Epidermal growth factor receptor kinase substrate 8;Epidermal growth factor receptor pathway substrate 8, isoform CRA_b	Epidermal growth factor receptor kinase substrate 8;cDNA, FLJ79138, highly similar to Epidermal growth factor receptor kinase substrate 8;13 kDa protein	Q12929;A8K6W2;A8KA66;B4E3T6;B4DX66	SILAC-MSMS	Light	CZ_270810_eps82b	2	644.8	1287.59	0.69925	0.5489	1.2481	16.609	16.609		0.0001371	2	1433	39.5	39.5	39.5	150.24
	95	510	15	16	126;127;128		16;17		AAEAFSELSKR	11	1	1	Phospho (ST)	_AAEAFSELS(ph)KR_	AAEAFSELS(1)KR			AAEAFS(-47.8)ELS(47.8)KR			0	1	0	0	IPI00290337;IPI00794000;IPI00792706	IPI00290337	IPI00290337	Epidermal growth factor receptor kinase substrate 8;cDNA FLJ50272, highly similar to Epidermal growth factor receptor kinase substrate 8;cDNA, FLJ79033, highly similar to Epidermal growth factor receptor kinase substrate 8;cDNA, FLJ79138, highly similar to Epidermal growth factor receptor kinase substrate 8;Epidermal growth factor receptor pathway substrate 8, isoform CRA_b	Epidermal growth factor receptor kinase substrate 8;cDNA, FLJ79138, highly similar to Epidermal growth factor receptor kinase substrate 8;13 kDa protein	Q12929;A8K6W2;A8KA66;B4E3T6;B4DX66	SILAC-MSMS	Light	CZ_270810_eps81a	2	644.8	1287.59	1.516	0.14365	1.6597	16.476	16.476		0.00033188	3	1376	34.46	34.46	34.46	136.96
	97	510	15	16	130;131		16;17		AAEAFSELSKR	11	1	1	Phospho (ST)	_AAEAFSELS(ph)KR_	AAEAFSELS(1)KR			AAEAFS(-66.43)ELS(66.43)KR			0	1	0	0	IPI00290337;IPI00794000;IPI00792706	IPI00290337	IPI00290337	Epidermal growth factor receptor kinase substrate 8;cDNA FLJ50272, highly similar to Epidermal growth factor receptor kinase substrate 8;cDNA, FLJ79033, highly similar to Epidermal growth factor receptor kinase substrate 8;cDNA, FLJ79138, highly similar to Epidermal growth factor receptor kinase substrate 8;Epidermal growth factor receptor pathway substrate 8, isoform CRA_b	Epidermal growth factor receptor kinase substrate 8;cDNA, FLJ79138, highly similar to Epidermal growth factor receptor kinase substrate 8;13 kDa protein	Q12929;A8K6W2;A8KA66;B4E3T6;B4DX66	SILAC-MSMS	Light	CZ_270810_eps81b	2	644.8	1287.59	1.1511	0.52165	1.6727	16.442	16.442		2.2471e-06	2	1374	39.77	39.77	39.77	178.44
502
non-phosphorylated	4123	510	1302	1391	5882;5883;5884				GSHLDQGEAAVAFK	14	0	1	Unmodified	_GSHLDQGEAAVAFK_							0	0	0	0	IPI00290337;IPI00794000	IPI00290337	IPI00290337	Epidermal growth factor receptor kinase substrate 8;cDNA FLJ50272, highly similar to Epidermal growth factor receptor kinase substrate 8;cDNA, FLJ79033, highly similar to Epidermal growth factor receptor kinase substrate 8;cDNA, FLJ79138, highly similar to Epidermal growth factor receptor kinase substrate 8;Epidermal growth factor receptor pathway substrate 8, isoform CRA_b	Epidermal growth factor receptor kinase substrate 8;cDNA, FLJ79138, highly similar to Epidermal growth factor receptor kinase substrate 8	Q12929;A8K6W2;A8KA66;B4E3T6;B4DX66	SILAC-MSMS	Light	CZ_270810_2_2	2	715.357	1428.7	0.62303	-0.19258	0.43045	16.631	16.631		9.619e-15	3	2122	71.85	71.85	71.85	192.36
	4122	510	1302	1391	5879;5880;5881				GSHLDQGEAAVAFK	14	0	1	Unmodified	_GSHLDQGEAAVAFK_							0	0	0	0	IPI00290337;IPI00794000	IPI00290337	IPI00290337	Epidermal growth factor receptor kinase substrate 8;cDNA FLJ50272, highly similar to Epidermal growth factor receptor kinase substrate 8;cDNA, FLJ79033, highly similar to Epidermal growth factor receptor kinase substrate 8;cDNA, FLJ79138, highly similar to Epidermal growth factor receptor kinase substrate 8;Epidermal growth factor receptor pathway substrate 8, isoform CRA_b	Epidermal growth factor receptor kinase substrate 8;cDNA, FLJ79138, highly similar to Epidermal growth factor receptor kinase substrate 8	Q12929;A8K6W2;A8KA66;B4E3T6;B4DX66	SILAC-MSMS	Light	CZ_270810_2_1	2	715.357	1428.7	0.65348	-0.26303	0.39044	16.462	16.462		9.619e-15	3	2023	75.33	75.33	75.33	192.36
	4121	510	1302	1391	5877;5878				GSHLDQGEAAVAFK	14	0	1	Unmodified	_GSHLDQGEAAVAFK_							0	0	0	0	IPI00290337;IPI00794000	IPI00290337	IPI00290337	Epidermal growth factor receptor kinase substrate 8;cDNA FLJ50272, highly similar to Epidermal growth factor receptor kinase substrate 8;cDNA, FLJ79033, highly similar to Epidermal growth factor receptor kinase substrate 8;cDNA, FLJ79138, highly similar to Epidermal growth factor receptor kinase substrate 8;Epidermal growth factor receptor pathway substrate 8, isoform CRA_b	Epidermal growth factor receptor kinase substrate 8;cDNA, FLJ79138, highly similar to Epidermal growth factor receptor kinase substrate 8	Q12929;A8K6W2;A8KA66;B4E3T6;B4DX66	SILAC-MSMS	Light	CZ_270810_2_1	3	477.241	1428.7	0.93386	-0.22368	0.71019	16.455	16.455		9.3452e-06	2	2001	43.48	43.48	43.48	118.6
	4125	510	1302	1391	5887;5888;5889				GSHLDQGEAAVAFK	14	0	1	Unmodified	_GSHLDQGEAAVAFK_							0	0	0	0	IPI00290337;IPI00794000	IPI00290337	IPI00290337	Epidermal growth factor receptor kinase substrate 8;cDNA FLJ50272, highly similar to Epidermal growth factor receptor kinase substrate 8;cDNA, FLJ79033, highly similar to Epidermal growth factor receptor kinase substrate 8;cDNA, FLJ79138, highly similar to Epidermal growth factor receptor kinase substrate 8;Epidermal growth factor receptor pathway substrate 8, isoform CRA_b	Epidermal growth factor receptor kinase substrate 8;cDNA, FLJ79138, highly similar to Epidermal growth factor receptor kinase substrate 8	Q12929;A8K6W2;A8KA66;B4E3T6;B4DX66	SILAC-MSMS	Light	CZ_270810_2_3	3	477.241	1428.7	1.9902	0.0074654	1.9977	16.077	16.077		0.086236	3	1099	34.77	34.77	34.77	74.808
	4126	510	1302	1391	5890;5891				GSHLDQGEAAVAFK	14	0	1	Unmodified	_GSHLDQGEAAVAFK_							0	0	0	0	IPI00290337;IPI00794000	IPI00290337	IPI00290337	Epidermal growth factor receptor kinase substrate 8;cDNA FLJ50272, highly similar to Epidermal growth factor receptor kinase substrate 8;cDNA, FLJ79033, highly similar to Epidermal growth factor receptor kinase substrate 8;cDNA, FLJ79138, highly similar to Epidermal growth factor receptor kinase substrate 8;Epidermal growth factor receptor pathway substrate 8, isoform CRA_b	Epidermal growth factor receptor kinase substrate 8;cDNA, FLJ79138, highly similar to Epidermal growth factor receptor kinase substrate 8	Q12929;A8K6W2;A8KA66;B4E3T6;B4DX66	SILAC-MSMS	Heavy	CZ_270810_2_3	2	715.357	1428.7	1.7593	0.18868	1.948	16.093	16.093		2.2076e-11	2	1113	48.97	48.97	48.97	160.14
	4130	510	1302	1391	5899;5900;5901				GSHLDQGEAAVAFK	14	0	1	Unmodified	_GSHLDQGEAAVAFK_							0	0	0	0	IPI00290337;IPI00794000	IPI00290337	IPI00290337	Epidermal growth factor receptor kinase substrate 8;cDNA FLJ50272, highly similar to Epidermal growth factor receptor kinase substrate 8;cDNA, FLJ79033, highly similar to Epidermal growth factor receptor kinase substrate 8;cDNA, FLJ79138, highly similar to Epidermal growth factor receptor kinase substrate 8;Epidermal growth factor receptor pathway substrate 8, isoform CRA_b	Epidermal growth factor receptor kinase substrate 8;cDNA, FLJ79138, highly similar to Epidermal growth factor receptor kinase substrate 8	Q12929;A8K6W2;A8KA66;B4E3T6;B4DX66	SILAC-MSMS	Light	CZ_270810_FT2	2	715.357	1428.7	1.3043	-0.59976	0.70455	16.59	16.59		1.0969e-16	3	1180	85.82	85.82	85.82	209.75
	4129	510	1302	1391	5896;5897;5898				GSHLDQGEAAVAFK	14	0	1	Unmodified	_GSHLDQGEAAVAFK_							0	0	0	0	IPI00290337;IPI00794000	IPI00290337	IPI00290337	Epidermal growth factor receptor kinase substrate 8;cDNA FLJ50272, highly similar to Epidermal growth factor receptor kinase substrate 8;cDNA, FLJ79033, highly similar to Epidermal growth factor receptor kinase substrate 8;cDNA, FLJ79138, highly similar to Epidermal growth factor receptor kinase substrate 8;Epidermal growth factor receptor pathway substrate 8, isoform CRA_b	Epidermal growth factor receptor kinase substrate 8;cDNA, FLJ79138, highly similar to Epidermal growth factor receptor kinase substrate 8	Q12929;A8K6W2;A8KA66;B4E3T6;B4DX66	SILAC-MSMS	Heavy	CZ_270810_FT2	3	477.241	1428.7	1.6363	-0.41486	1.2215	16.593	16.593		9.3452e-06	3	1174	57.98	57.98	57.98	118.6
	4124	510	1302	1391	5885;5886				GSHLDQGEAAVAFK	14	0	1	Unmodified	_GSHLDQGEAAVAFK_							0	0	0	0	IPI00290337;IPI00794000	IPI00290337	IPI00290337	Epidermal growth factor receptor kinase substrate 8;cDNA FLJ50272, highly similar to Epidermal growth factor receptor kinase substrate 8;cDNA, FLJ79033, highly similar to Epidermal growth factor receptor kinase substrate 8;cDNA, FLJ79138, highly similar to Epidermal growth factor receptor kinase substrate 8;Epidermal growth factor receptor pathway substrate 8, isoform CRA_b	Epidermal growth factor receptor kinase substrate 8;cDNA, FLJ79138, highly similar to Epidermal growth factor receptor kinase substrate 8	Q12929;A8K6W2;A8KA66;B4E3T6;B4DX66	SILAC-MSMS	Light	CZ_270810_2_2	3	477.241	1428.7	0.99483	0.014963	1.0098	16.631	16.631		0.00034261	2	2120	52.43	52.43	52.43	106.9
	4115	510	1302	1391	5867;5868				GSHLDQGEAAVAFK	14	0	1	Unmodified	_GSHLDQGEAAVAFK_							0	0	0	0	IPI00290337;IPI00794000	IPI00290337	IPI00290337	Epidermal growth factor receptor kinase substrate 8;cDNA FLJ50272, highly similar to Epidermal growth factor receptor kinase substrate 8;cDNA, FLJ79033, highly similar to Epidermal growth factor receptor kinase substrate 8;cDNA, FLJ79138, highly similar to Epidermal growth factor receptor kinase substrate 8;Epidermal growth factor receptor pathway substrate 8, isoform CRA_b	Epidermal growth factor receptor kinase substrate 8;cDNA, FLJ79138, highly similar to Epidermal growth factor receptor kinase substrate 8	Q12929;A8K6W2;A8KA66;B4E3T6;B4DX66	SILAC-MSMS	Light	CZ_270810_1_1	3	477.241	1428.7	1.5881	-0.014467	1.5737	16.625	16.625		0.0044803	2	1998	28.1	28.1	28.1	95.697
	4119	510	1302	1391	5875				GSHLDQGEAAVAFK	14	0	1	Unmodified	_GSHLDQGEAAVAFK_							0	0	0	0	IPI00290337;IPI00794000	IPI00290337	IPI00290337	Epidermal growth factor receptor kinase substrate 8;cDNA FLJ50272, highly similar to Epidermal growth factor receptor kinase substrate 8;cDNA, FLJ79033, highly similar to Epidermal growth factor receptor kinase substrate 8;cDNA, FLJ79138, highly similar to Epidermal growth factor receptor kinase substrate 8;Epidermal growth factor receptor pathway substrate 8, isoform CRA_b	Epidermal growth factor receptor kinase substrate 8;cDNA, FLJ79138, highly similar to Epidermal growth factor receptor kinase substrate 8	Q12929;A8K6W2;A8KA66;B4E3T6;B4DX66	ISO-MSMS	Light	CZ_270810_1_3	2	715.357	1428.7		0.57921		16.186	16.186		6.8583e-19	1	1836	66.21	66.21	66.21	192.36
	4120	510	1302	1391	5876				GSHLDQGEAAVAFK	14	0	1	Unmodified	_GSHLDQGEAAVAFK_							0	0	0	0	IPI00290337;IPI00794000	IPI00290337	IPI00290337	Epidermal growth factor receptor kinase substrate 8;cDNA FLJ50272, highly similar to Epidermal growth factor receptor kinase substrate 8;cDNA, FLJ79033, highly similar to Epidermal growth factor receptor kinase substrate 8;cDNA, FLJ79138, highly similar to Epidermal growth factor receptor kinase substrate 8;Epidermal growth factor receptor pathway substrate 8, isoform CRA_b	Epidermal growth factor receptor kinase substrate 8;cDNA, FLJ79138, highly similar to Epidermal growth factor receptor kinase substrate 8	Q12929;A8K6W2;A8KA66;B4E3T6;B4DX66	ISO-MSMS	Heavy	CZ_270810_1_3	2	715.357	1428.7		0.70055		16.188	16.188		5.6887e-10	1	1842	47.19	47.19	47.19	160.14
	4116	510	1302	1391	5869;5870				GSHLDQGEAAVAFK	14	0	1	Unmodified	_GSHLDQGEAAVAFK_							0	0	0	0	IPI00290337;IPI00794000	IPI00290337	IPI00290337	Epidermal growth factor receptor kinase substrate 8;cDNA FLJ50272, highly similar to Epidermal growth factor receptor kinase substrate 8;cDNA, FLJ79033, highly similar to Epidermal growth factor receptor kinase substrate 8;cDNA, FLJ79138, highly similar to Epidermal growth factor receptor kinase substrate 8;Epidermal growth factor receptor pathway substrate 8, isoform CRA_b	Epidermal growth factor receptor kinase substrate 8;cDNA, FLJ79138, highly similar to Epidermal growth factor receptor kinase substrate 8	Q12929;A8K6W2;A8KA66;B4E3T6;B4DX66	SILAC-MSMS	Light	CZ_270810_1_1	2	715.357	1428.7	1.3039	-0.053863	1.25	16.628	16.628		9.619e-15	2	1995	69.61	69.61	69.61	192.36
	4118	510	1302	1391	5873;5874				GSHLDQGEAAVAFK	14	0	1	Unmodified	_GSHLDQGEAAVAFK_							0	0	0	0	IPI00290337;IPI00794000	IPI00290337	IPI00290337	Epidermal growth factor receptor kinase substrate 8;cDNA FLJ50272, highly similar to Epidermal growth factor receptor kinase substrate 8;cDNA, FLJ79033, highly similar to Epidermal growth factor receptor kinase substrate 8;cDNA, FLJ79138, highly similar to Epidermal growth factor receptor kinase substrate 8;Epidermal growth factor receptor pathway substrate 8, isoform CRA_b	Epidermal growth factor receptor kinase substrate 8;cDNA, FLJ79138, highly similar to Epidermal growth factor receptor kinase substrate 8	Q12929;A8K6W2;A8KA66;B4E3T6;B4DX66	SILAC-MSMS	Light	CZ_270810_1_2	2	715.357	1428.7	0.99276	0.027424	1.0202	16.546	16.546		1.0969e-16	2	2134	82.08	82.08	82.08	209.75
	4128	510	1302	1391	5894;5895				GSHLDQGEAAVAFK	14	0	1	Unmodified	_GSHLDQGEAAVAFK_							0	0	0	0	IPI00290337;IPI00794000	IPI00290337	IPI00290337	Epidermal growth factor receptor kinase substrate 8;cDNA FLJ50272, highly similar to Epidermal growth factor receptor kinase substrate 8;cDNA, FLJ79033, highly similar to Epidermal growth factor receptor kinase substrate 8;cDNA, FLJ79138, highly similar to Epidermal growth factor receptor kinase substrate 8;Epidermal growth factor receptor pathway substrate 8, isoform CRA_b	Epidermal growth factor receptor kinase substrate 8;cDNA, FLJ79138, highly similar to Epidermal growth factor receptor kinase substrate 8	Q12929;A8K6W2;A8KA66;B4E3T6;B4DX66	SILAC-MSMS	Light	CZ_270810_FT1	2	715.357	1428.7	1.1074	0.56184	1.6692	16.514	16.514		9.619e-15	2	1111	69.34	69.34	69.34	192.36
	4127	510	1302	1391	5892;5893				GSHLDQGEAAVAFK	14	0	1	Unmodified	_GSHLDQGEAAVAFK_							0	0	0	0	IPI00290337;IPI00794000	IPI00290337	IPI00290337	Epidermal growth factor receptor kinase substrate 8;cDNA FLJ50272, highly similar to Epidermal growth factor receptor kinase substrate 8;cDNA, FLJ79033, highly similar to Epidermal growth factor receptor kinase substrate 8;cDNA, FLJ79138, highly similar to Epidermal growth factor receptor kinase substrate 8;Epidermal growth factor receptor pathway substrate 8, isoform CRA_b	Epidermal growth factor receptor kinase substrate 8;cDNA, FLJ79138, highly similar to Epidermal growth factor receptor kinase substrate 8	Q12929;A8K6W2;A8KA66;B4E3T6;B4DX66	SILAC-MSMS	Light	CZ_270810_FT1	3	477.241	1428.7	1.4661	0.64757	2.1137	16.521	16.521		9.3452e-06	2	1115	52.25	52.25	52.25	118.6
	4117	510	1302	1391	5871;5872				GSHLDQGEAAVAFK	14	0	1	Unmodified	_GSHLDQGEAAVAFK_							0	0	0	0	IPI00290337;IPI00794000	IPI00290337	IPI00290337	Epidermal growth factor receptor kinase substrate 8;cDNA FLJ50272, highly similar to Epidermal growth factor receptor kinase substrate 8;cDNA, FLJ79033, highly similar to Epidermal growth factor receptor kinase substrate 8;cDNA, FLJ79138, highly similar to Epidermal growth factor receptor kinase substrate 8;Epidermal growth factor receptor pathway substrate 8, isoform CRA_b	Epidermal growth factor receptor kinase substrate 8;cDNA, FLJ79138, highly similar to Epidermal growth factor receptor kinase substrate 8	Q12929;A8K6W2;A8KA66;B4E3T6;B4DX66	SILAC-MSMS	Light	CZ_270810_1_2	3	477.241	1428.7	1.2696	0.12406	1.3936	16.544	16.544		0.00034261	2	2119	42.55	42.55	42.55	106.9
	4156	510	1303	1393	5964;5965				GSHLDQGEAAVAFKPTSNR	19	1	1	Unmodified	_GSHLDQGEAAVAFKPTSNR_							0	0	0	0	IPI00290337;IPI00794000	IPI00290337	IPI00290337	Epidermal growth factor receptor kinase substrate 8;cDNA FLJ50272, highly similar to Epidermal growth factor receptor kinase substrate 8;cDNA, FLJ79033, highly similar to Epidermal growth factor receptor kinase substrate 8;cDNA, FLJ79138, highly similar to Epidermal growth factor receptor kinase substrate 8;Epidermal growth factor receptor pathway substrate 8, isoform CRA_b	Epidermal growth factor receptor kinase substrate 8;cDNA, FLJ79138, highly similar to Epidermal growth factor receptor kinase substrate 8	Q12929;A8K6W2;A8KA66;B4E3T6;B4DX66	SILAC-MSMS	Light	CZ_270810_2_5	3	662.333	1983.98	0.65804	0.44598	1.104	15.883	15.883		1.9e-08	2	1971	37.25	37.25	37.25	139.1
	4173	510	1303	1393	6001;6002				GSHLDQGEAAVAFKPTSNR	19	1	1	Unmodified	_GSHLDQGEAAVAFKPTSNR_							0	0	0	0	IPI00290337;IPI00794000	IPI00290337	IPI00290337	Epidermal growth factor receptor kinase substrate 8;cDNA FLJ50272, highly similar to Epidermal growth factor receptor kinase substrate 8;cDNA, FLJ79033, highly similar to Epidermal growth factor receptor kinase substrate 8;cDNA, FLJ79138, highly similar to Epidermal growth factor receptor kinase substrate 8;Epidermal growth factor receptor pathway substrate 8, isoform CRA_b	Epidermal growth factor receptor kinase substrate 8;cDNA, FLJ79138, highly similar to Epidermal growth factor receptor kinase substrate 8	Q12929;A8K6W2;A8KA66;B4E3T6;B4DX66	SILAC-MSMS	Light	CZ_270810_FT2	3	662.333	1983.98	1.5284	0.73695	2.2654	24.133	24.133		3.4162e-15	2	2484	33.19	33.19	33.19	173.9
	4177	510	1303	1393	6006				GSHLDQGEAAVAFKPTSNR	19	1	1	Unmodified	_GSHLDQGEAAVAFKPTSNR_							0	0	0	0	IPI00290337;IPI00794000	IPI00290337	IPI00290337	Epidermal growth factor receptor kinase substrate 8;cDNA FLJ50272, highly similar to Epidermal growth factor receptor kinase substrate 8;cDNA, FLJ79033, highly similar to Epidermal growth factor receptor kinase substrate 8;cDNA, FLJ79138, highly similar to Epidermal growth factor receptor kinase substrate 8;Epidermal growth factor receptor pathway substrate 8, isoform CRA_b	Epidermal growth factor receptor kinase substrate 8;cDNA, FLJ79138, highly similar to Epidermal growth factor receptor kinase substrate 8	Q12929;A8K6W2;A8KA66;B4E3T6;B4DX66	ISO-MSMS	Light	CZ_270810_FT2	3	662.333	1983.98		-0.70758		45.327	45.327		6.0911e-07	1	4016	36.14	36.14	36.14	139.1
	4149	510	1303	1393	5947;5948				GSHLDQGEAAVAFKPTSNR	19	1	1	Unmodified	_GSHLDQGEAAVAFKPTSNR_							0	0	0	0	IPI00290337;IPI00794000	IPI00290337	IPI00290337	Epidermal growth factor receptor kinase substrate 8;cDNA FLJ50272, highly similar to Epidermal growth factor receptor kinase substrate 8;cDNA, FLJ79033, highly similar to Epidermal growth factor receptor kinase substrate 8;cDNA, FLJ79138, highly similar to Epidermal growth factor receptor kinase substrate 8;Epidermal growth factor receptor pathway substrate 8, isoform CRA_b	Epidermal growth factor receptor kinase substrate 8;cDNA, FLJ79138, highly similar to Epidermal growth factor receptor kinase substrate 8	Q12929;A8K6W2;A8KA66;B4E3T6;B4DX66	SILAC-MSMS	Light	CZ_270810_2_2	4	497.001	1983.98	1.0631	-0.36348	0.69967	42.284	42.284		0.12596	2	5969	35.43	35.43	35.43	62.169
	4154	510	1303	1393	5958;5959;5960				GSHLDQGEAAVAFKPTSNR	19	1	1	Unmodified	_GSHLDQGEAAVAFKPTSNR_							0	0	0	0	IPI00290337;IPI00794000	IPI00290337	IPI00290337	Epidermal growth factor receptor kinase substrate 8;cDNA FLJ50272, highly similar to Epidermal growth factor receptor kinase substrate 8;cDNA, FLJ79033, highly similar to Epidermal growth factor receptor kinase substrate 8;cDNA, FLJ79138, highly similar to Epidermal growth factor receptor kinase substrate 8;Epidermal growth factor receptor pathway substrate 8, isoform CRA_b	Epidermal growth factor receptor kinase substrate 8;cDNA, FLJ79138, highly similar to Epidermal growth factor receptor kinase substrate 8	Q12929;A8K6W2;A8KA66;B4E3T6;B4DX66	SILAC-MSMS	Light	CZ_270810_2_4	4	497.001	1983.98	0.91081	0.083283	0.9941	15.695	15.695		0.0044818	3	1976	33.95	33.95	33.95	88.185
	4153	510	1303	1393	5955;5956;5957				GSHLDQGEAAVAFKPTSNR	19	1	1	Unmodified	_GSHLDQGEAAVAFKPTSNR_							0	0	0	0	IPI00290337;IPI00794000	IPI00290337	IPI00290337	Epidermal growth factor receptor kinase substrate 8;cDNA FLJ50272, highly similar to Epidermal growth factor receptor kinase substrate 8;cDNA, FLJ79033, highly similar to Epidermal growth factor receptor kinase substrate 8;cDNA, FLJ79138, highly similar to Epidermal growth factor receptor kinase substrate 8;Epidermal growth factor receptor pathway substrate 8, isoform CRA_b	Epidermal growth factor receptor kinase substrate 8;cDNA, FLJ79138, highly similar to Epidermal growth factor receptor kinase substrate 8	Q12929;A8K6W2;A8KA66;B4E3T6;B4DX66	SILAC-MSMS	Medium	CZ_270810_2_4	3	662.333	1983.98	0.58377	-0.53509	0.048689	15.71	15.71		1.1418e-26	3	1973	47.71	47.71	47.71	211.84
	4146	510	1303	1393	5937;5938;5939				GSHLDQGEAAVAFKPTSNR	19	1	1	Unmodified	_GSHLDQGEAAVAFKPTSNR_							0	0	0	0	IPI00290337;IPI00794000	IPI00290337	IPI00290337	Epidermal growth factor receptor kinase substrate 8;cDNA FLJ50272, highly similar to Epidermal growth factor receptor kinase substrate 8;cDNA, FLJ79033, highly similar to Epidermal growth factor receptor kinase substrate 8;cDNA, FLJ79138, highly similar to Epidermal growth factor receptor kinase substrate 8;Epidermal growth factor receptor pathway substrate 8, isoform CRA_b	Epidermal growth factor receptor kinase substrate 8;cDNA, FLJ79138, highly similar to Epidermal growth factor receptor kinase substrate 8	Q12929;A8K6W2;A8KA66;B4E3T6;B4DX66	SILAC-MSMS	Medium	CZ_270810_2_1	4	497.001	1983.98	0.83521	-0.0866	0.74861	15.856	15.856		0.014792	3	1809	44.28	44.28	44.28	79.116
	4151	510	1303	1393	5952;5953				GSHLDQGEAAVAFKPTSNR	19	1	1	Unmodified	_GSHLDQGEAAVAFKPTSNR_							0	0	0	0	IPI00290337;IPI00794000	IPI00290337	IPI00290337	Epidermal growth factor receptor kinase substrate 8;cDNA FLJ50272, highly similar to Epidermal growth factor receptor kinase substrate 8;cDNA, FLJ79033, highly similar to Epidermal growth factor receptor kinase substrate 8;cDNA, FLJ79138, highly similar to Epidermal growth factor receptor kinase substrate 8;Epidermal growth factor receptor pathway substrate 8, isoform CRA_b	Epidermal growth factor receptor kinase substrate 8;cDNA, FLJ79138, highly similar to Epidermal growth factor receptor kinase substrate 8	Q12929;A8K6W2;A8KA66;B4E3T6;B4DX66	SILAC-MSMS	Light	CZ_270810_2_3	2	992.995	1983.98	1.9478	0.045316	1.9932	15.45	15.45		7.8192e-31	2	980	84.54	84.54	84.54	220.63
	4152	510	1303	1393	5954				GSHLDQGEAAVAFKPTSNR	19	1	1	Unmodified	_GSHLDQGEAAVAFKPTSNR_							0	0	0	0	IPI00290337;IPI00794000	IPI00290337	IPI00290337	Epidermal growth factor receptor kinase substrate 8;cDNA FLJ50272, highly similar to Epidermal growth factor receptor kinase substrate 8;cDNA, FLJ79033, highly similar to Epidermal growth factor receptor kinase substrate 8;cDNA, FLJ79138, highly similar to Epidermal growth factor receptor kinase substrate 8;Epidermal growth factor receptor pathway substrate 8, isoform CRA_b	Epidermal growth factor receptor kinase substrate 8;cDNA, FLJ79138, highly similar to Epidermal growth factor receptor kinase substrate 8	Q12929;A8K6W2;A8KA66;B4E3T6;B4DX66	ISO-MSMS	Heavy	CZ_270810_2_3	4	497.001	1983.98		-0.045653		15.439	15.439		0.45381	1	952	32.73	32.73	32.73	46.914
	4148	510	1303	1393	5943;5944;5945;5946				GSHLDQGEAAVAFKPTSNR	19	1	1	Unmodified	_GSHLDQGEAAVAFKPTSNR_							0	0	0	0	IPI00290337;IPI00794000	IPI00290337	IPI00290337	Epidermal growth factor receptor kinase substrate 8;cDNA FLJ50272, highly similar to Epidermal growth factor receptor kinase substrate 8;cDNA, FLJ79033, highly similar to Epidermal growth factor receptor kinase substrate 8;cDNA, FLJ79138, highly similar to Epidermal growth factor receptor kinase substrate 8;Epidermal growth factor receptor pathway substrate 8, isoform CRA_b	Epidermal growth factor receptor kinase substrate 8;cDNA, FLJ79138, highly similar to Epidermal growth factor receptor kinase substrate 8	Q12929;A8K6W2;A8KA66;B4E3T6;B4DX66	SILAC-MSMS	Light	CZ_270810_2_2	4	497.001	1983.98	0.87128	-0.098908	0.77237	15.972	15.972		0.014792	4	1889	34.56	34.56	34.56	79.116
	4150	510	1303	1393	5949;5950;5951				GSHLDQGEAAVAFKPTSNR	19	1	1	Unmodified	_GSHLDQGEAAVAFKPTSNR_							0	0	0	0	IPI00290337;IPI00794000	IPI00290337	IPI00290337	Epidermal growth factor receptor kinase substrate 8;cDNA FLJ50272, highly similar to Epidermal growth factor receptor kinase substrate 8;cDNA, FLJ79033, highly similar to Epidermal growth factor receptor kinase substrate 8;cDNA, FLJ79138, highly similar to Epidermal growth factor receptor kinase substrate 8;Epidermal growth factor receptor pathway substrate 8, isoform CRA_b	Epidermal growth factor receptor kinase substrate 8;cDNA, FLJ79138, highly similar to Epidermal growth factor receptor kinase substrate 8	Q12929;A8K6W2;A8KA66;B4E3T6;B4DX66	SILAC-MSMS	Medium	CZ_270810_2_3	3	662.333	1983.98	1.501	0.089378	1.5904	15.441	15.441		3.9206e-06	3	935	31.55	31.55	31.55	117.65
	4147	510	1303	1393	5940;5941;5942				GSHLDQGEAAVAFKPTSNR	19	1	1	Unmodified	_GSHLDQGEAAVAFKPTSNR_							0	0	0	0	IPI00290337;IPI00794000	IPI00290337	IPI00290337	Epidermal growth factor receptor kinase substrate 8;cDNA FLJ50272, highly similar to Epidermal growth factor receptor kinase substrate 8;cDNA, FLJ79033, highly similar to Epidermal growth factor receptor kinase substrate 8;cDNA, FLJ79138, highly similar to Epidermal growth factor receptor kinase substrate 8;Epidermal growth factor receptor pathway substrate 8, isoform CRA_b	Epidermal growth factor receptor kinase substrate 8;cDNA, FLJ79138, highly similar to Epidermal growth factor receptor kinase substrate 8	Q12929;A8K6W2;A8KA66;B4E3T6;B4DX66	SILAC-MSMS	Heavy	CZ_270810_2_2	3	662.333	1983.98	0.55164	-0.28376	0.26788	15.97	15.97		1.9853e-12	3	1887	48.27	48.27	48.27	161.95
	4172	510	1303	1393	5998;5999;6000				GSHLDQGEAAVAFKPTSNR	19	1	1	Unmodified	_GSHLDQGEAAVAFKPTSNR_							0	0	0	0	IPI00290337;IPI00794000	IPI00290337	IPI00290337	Epidermal growth factor receptor kinase substrate 8;cDNA FLJ50272, highly similar to Epidermal growth factor receptor kinase substrate 8;cDNA, FLJ79033, highly similar to Epidermal growth factor receptor kinase substrate 8;cDNA, FLJ79138, highly similar to Epidermal growth factor receptor kinase substrate 8;Epidermal growth factor receptor pathway substrate 8, isoform CRA_b	Epidermal growth factor receptor kinase substrate 8;cDNA, FLJ79138, highly similar to Epidermal growth factor receptor kinase substrate 8	Q12929;A8K6W2;A8KA66;B4E3T6;B4DX66	SILAC-MSMS	Heavy	CZ_270810_FT2	4	497.001	1983.98	1.5377	-0.35345	1.1843	16.017	16.017		0.014792	3	1048	43.08	43.08	43.08	79.116
	4175	510	1303	1393	6004				GSHLDQGEAAVAFKPTSNR	19	1	1	Unmodified	_GSHLDQGEAAVAFKPTSNR_							0	0	0	0	IPI00290337;IPI00794000	IPI00290337	IPI00290337	Epidermal growth factor receptor kinase substrate 8;cDNA FLJ50272, highly similar to Epidermal growth factor receptor kinase substrate 8;cDNA, FLJ79033, highly similar to Epidermal growth factor receptor kinase substrate 8;cDNA, FLJ79138, highly similar to Epidermal growth factor receptor kinase substrate 8;Epidermal growth factor receptor pathway substrate 8, isoform CRA_b	Epidermal growth factor receptor kinase substrate 8;cDNA, FLJ79138, highly similar to Epidermal growth factor receptor kinase substrate 8	Q12929;A8K6W2;A8KA66;B4E3T6;B4DX66	ISO-MSMS	Light	CZ_270810_FT2	3	662.333	1983.98		-0.0089809		16.023	16.023		1.3086e-25	1	1044	59.63	59.63	59.63	211.84
	4155	510	1303	1393	5961;5962;5963				GSHLDQGEAAVAFKPTSNR	19	1	1	Unmodified	_GSHLDQGEAAVAFKPTSNR_							0	0	0	0	IPI00290337;IPI00794000	IPI00290337	IPI00290337	Epidermal growth factor receptor kinase substrate 8;cDNA FLJ50272, highly similar to Epidermal growth factor receptor kinase substrate 8;cDNA, FLJ79033, highly similar to Epidermal growth factor receptor kinase substrate 8;cDNA, FLJ79138, highly similar to Epidermal growth factor receptor kinase substrate 8;Epidermal growth factor receptor pathway substrate 8, isoform CRA_b	Epidermal growth factor receptor kinase substrate 8;cDNA, FLJ79138, highly similar to Epidermal growth factor receptor kinase substrate 8	Q12929;A8K6W2;A8KA66;B4E3T6;B4DX66	SILAC-MSMS	Medium	CZ_270810_2_4	2	992.995	1983.98	1.0111	-0.27122	0.73991	15.705	15.705		4.2641e-45	3	1995	85.92	85.92	85.92	269.46
	4145	510	1303	1393	5935;5936				GSHLDQGEAAVAFKPTSNR	19	1	1	Unmodified	_GSHLDQGEAAVAFKPTSNR_							0	0	0	0	IPI00290337;IPI00794000	IPI00290337	IPI00290337	Epidermal growth factor receptor kinase substrate 8;cDNA FLJ50272, highly similar to Epidermal growth factor receptor kinase substrate 8;cDNA, FLJ79033, highly similar to Epidermal growth factor receptor kinase substrate 8;cDNA, FLJ79138, highly similar to Epidermal growth factor receptor kinase substrate 8;Epidermal growth factor receptor pathway substrate 8, isoform CRA_b	Epidermal growth factor receptor kinase substrate 8;cDNA, FLJ79138, highly similar to Epidermal growth factor receptor kinase substrate 8	Q12929;A8K6W2;A8KA66;B4E3T6;B4DX66	SILAC-MSMS	Medium	CZ_270810_2_1	3	662.333	1983.98	0.56801	-0.41259	0.15543	15.856	15.856		1.9853e-12	2	1798	36.9	36.9	36.9	161.95
	4174	510	1303	1393	6003				GSHLDQGEAAVAFKPTSNR	19	1	1	Unmodified	_GSHLDQGEAAVAFKPTSNR_							0	0	0	0	IPI00290337;IPI00794000	IPI00290337	IPI00290337	Epidermal growth factor receptor kinase substrate 8;cDNA FLJ50272, highly similar to Epidermal growth factor receptor kinase substrate 8;cDNA, FLJ79033, highly similar to Epidermal growth factor receptor kinase substrate 8;cDNA, FLJ79138, highly similar to Epidermal growth factor receptor kinase substrate 8;Epidermal growth factor receptor pathway substrate 8, isoform CRA_b	Epidermal growth factor receptor kinase substrate 8;cDNA, FLJ79138, highly similar to Epidermal growth factor receptor kinase substrate 8	Q12929;A8K6W2;A8KA66;B4E3T6;B4DX66	ISO-MSMS	Medium	CZ_270810_FT2	3	662.333	1983.98		-0.34185		16.015	16.015		2.9048e-11	1	1034	45.94	45.94	45.94	161.95
	4178	510	1303	1393	6007				GSHLDQGEAAVAFKPTSNR	19	1	1	Unmodified	_GSHLDQGEAAVAFKPTSNR_							0	0	0	0	IPI00290337;IPI00794000	IPI00290337	IPI00290337	Epidermal growth factor receptor kinase substrate 8;cDNA FLJ50272, highly similar to Epidermal growth factor receptor kinase substrate 8;cDNA, FLJ79033, highly similar to Epidermal growth factor receptor kinase substrate 8;cDNA, FLJ79138, highly similar to Epidermal growth factor receptor kinase substrate 8;Epidermal growth factor receptor pathway substrate 8, isoform CRA_b	Epidermal growth factor receptor kinase substrate 8;cDNA, FLJ79138, highly similar to Epidermal growth factor receptor kinase substrate 8	Q12929;A8K6W2;A8KA66;B4E3T6;B4DX66	ISO-MSMS	Medium	CZ_270810_FT2	3	662.333	1983.98		-0.62018		45.658	45.658		0.021883	1	4043	16.67	16.67	16.67	88.185
	4179	510	1303	1393	6008;6009				GSHLDQGEAAVAFKPTSNR	19	1	1	Unmodified	_GSHLDQGEAAVAFKPTSNR_							0	0	0	0	IPI00290337;IPI00794000	IPI00290337	IPI00290337	Epidermal growth factor receptor kinase substrate 8;cDNA FLJ50272, highly similar to Epidermal growth factor receptor kinase substrate 8;cDNA, FLJ79033, highly similar to Epidermal growth factor receptor kinase substrate 8;cDNA, FLJ79138, highly similar to Epidermal growth factor receptor kinase substrate 8;Epidermal growth factor receptor pathway substrate 8, isoform CRA_b	Epidermal growth factor receptor kinase substrate 8;cDNA, FLJ79138, highly similar to Epidermal growth factor receptor kinase substrate 8	Q12929;A8K6W2;A8KA66;B4E3T6;B4DX66	ISO-MSMS	Medium	CZ_270810_FT2	3	662.333	1983.98		-0.77815		48.93	48.93		2.9048e-11	2	4246	40.23	40.23	40.23	161.95
	4176	510	1303	1393	6005				GSHLDQGEAAVAFKPTSNR	19	1	1	Unmodified	_GSHLDQGEAAVAFKPTSNR_							0	0	0	0	IPI00290337;IPI00794000	IPI00290337	IPI00290337	Epidermal growth factor receptor kinase substrate 8;cDNA FLJ50272, highly similar to Epidermal growth factor receptor kinase substrate 8;cDNA, FLJ79033, highly similar to Epidermal growth factor receptor kinase substrate 8;cDNA, FLJ79138, highly similar to Epidermal growth factor receptor kinase substrate 8;Epidermal growth factor receptor pathway substrate 8, isoform CRA_b	Epidermal growth factor receptor kinase substrate 8;cDNA, FLJ79138, highly similar to Epidermal growth factor receptor kinase substrate 8	Q12929;A8K6W2;A8KA66;B4E3T6;B4DX66	ISO-MSMS	Heavy	CZ_270810_FT2	3	662.333	1983.98		0.15854		18.391	18.391		0.0074349	1	1506	27.48	27.48	27.48	97.636
	4142	510	1303	1393	5928;5929;5930				GSHLDQGEAAVAFKPTSNR	19	1	1	Unmodified	_GSHLDQGEAAVAFKPTSNR_							0	0	0	0	IPI00290337;IPI00794000	IPI00290337	IPI00290337	Epidermal growth factor receptor kinase substrate 8;cDNA FLJ50272, highly similar to Epidermal growth factor receptor kinase substrate 8;cDNA, FLJ79033, highly similar to Epidermal growth factor receptor kinase substrate 8;cDNA, FLJ79138, highly similar to Epidermal growth factor receptor kinase substrate 8;Epidermal growth factor receptor pathway substrate 8, isoform CRA_b	Epidermal growth factor receptor kinase substrate 8;cDNA, FLJ79138, highly similar to Epidermal growth factor receptor kinase substrate 8	Q12929;A8K6W2;A8KA66;B4E3T6;B4DX66	SILAC-MSMS	Light	CZ_270810_1_4	3	662.333	1983.98	0.83285	-0.16677	0.66608	16.087	16.087		2.9165e-22	3	2319	53.13	53.13	53.13	198.85
	4143	510	1303	1393	5931;5932				GSHLDQGEAAVAFKPTSNR	19	1	1	Unmodified	_GSHLDQGEAAVAFKPTSNR_							0	0	0	0	IPI00290337;IPI00794000	IPI00290337	IPI00290337	Epidermal growth factor receptor kinase substrate 8;cDNA FLJ50272, highly similar to Epidermal growth factor receptor kinase substrate 8;cDNA, FLJ79033, highly similar to Epidermal growth factor receptor kinase substrate 8;cDNA, FLJ79138, highly similar to Epidermal growth factor receptor kinase substrate 8;Epidermal growth factor receptor pathway substrate 8, isoform CRA_b	Epidermal growth factor receptor kinase substrate 8;cDNA, FLJ79138, highly similar to Epidermal growth factor receptor kinase substrate 8	Q12929;A8K6W2;A8KA66;B4E3T6;B4DX66	SILAC-MSMS	Heavy	CZ_270810_1_4	4	497.001	1983.98	1.1606	0.24721	1.4078	16.07	16.07		0.0044818	2	2323	30.75	30.75	30.75	88.185
	4161	510	1303	1393	5978				GSHLDQGEAAVAFKPTSNR	19	1	1	Unmodified	_GSHLDQGEAAVAFKPTSNR_							0	0	0	0	IPI00290337;IPI00794000	IPI00290337	IPI00290337	Epidermal growth factor receptor kinase substrate 8;cDNA FLJ50272, highly similar to Epidermal growth factor receptor kinase substrate 8;cDNA, FLJ79033, highly similar to Epidermal growth factor receptor kinase substrate 8;cDNA, FLJ79138, highly similar to Epidermal growth factor receptor kinase substrate 8;Epidermal growth factor receptor pathway substrate 8, isoform CRA_b	Epidermal growth factor receptor kinase substrate 8;cDNA, FLJ79138, highly similar to Epidermal growth factor receptor kinase substrate 8	Q12929;A8K6W2;A8KA66;B4E3T6;B4DX66	SILAC-MSMS	Medium	CZ_270810_FT1	3	662.333	1983.98	1.3009	-0.061918	1.239	24.301	24.301		0.00063827	1	2448	15.99	15.99	15.99	97.636
	4168	510	1303	1393	5994				GSHLDQGEAAVAFKPTSNR	19	1	1	Unmodified	_GSHLDQGEAAVAFKPTSNR_							0	0	0	0	IPI00290337;IPI00794000	IPI00290337	IPI00290337	Epidermal growth factor receptor kinase substrate 8;cDNA FLJ50272, highly similar to Epidermal growth factor receptor kinase substrate 8;cDNA, FLJ79033, highly similar to Epidermal growth factor receptor kinase substrate 8;cDNA, FLJ79138, highly similar to Epidermal growth factor receptor kinase substrate 8;Epidermal growth factor receptor pathway substrate 8, isoform CRA_b	Epidermal growth factor receptor kinase substrate 8;cDNA, FLJ79138, highly similar to Epidermal growth factor receptor kinase substrate 8	Q12929;A8K6W2;A8KA66;B4E3T6;B4DX66	ISO-MSMS	Light	CZ_270810_FT1	3	662.333	1983.98		0.49587		55.823	55.823		0.0074349	1	4463	30.72	30.72	30.72	97.636
	4139	510	1303	1393	5919;5920;5921				GSHLDQGEAAVAFKPTSNR	19	1	1	Unmodified	_GSHLDQGEAAVAFKPTSNR_							0	0	0	0	IPI00290337;IPI00794000	IPI00290337	IPI00290337	Epidermal growth factor receptor kinase substrate 8;cDNA FLJ50272, highly similar to Epidermal growth factor receptor kinase substrate 8;cDNA, FLJ79033, highly similar to Epidermal growth factor receptor kinase substrate 8;cDNA, FLJ79138, highly similar to Epidermal growth factor receptor kinase substrate 8;Epidermal growth factor receptor pathway substrate 8, isoform CRA_b	Epidermal growth factor receptor kinase substrate 8;cDNA, FLJ79138, highly similar to Epidermal growth factor receptor kinase substrate 8	Q12929;A8K6W2;A8KA66;B4E3T6;B4DX66	SILAC-MSMS	Light	CZ_270810_1_3	3	662.333	1983.98	0.81238	-0.14272	0.66967	15.522	15.522		2.9165e-22	3	1609	53.81	53.81	53.81	198.85
	4140	510	1303	1393	5922;5923;5924				GSHLDQGEAAVAFKPTSNR	19	1	1	Unmodified	_GSHLDQGEAAVAFKPTSNR_							0	0	0	0	IPI00290337;IPI00794000	IPI00290337	IPI00290337	Epidermal growth factor receptor kinase substrate 8;cDNA FLJ50272, highly similar to Epidermal growth factor receptor kinase substrate 8;cDNA, FLJ79033, highly similar to Epidermal growth factor receptor kinase substrate 8;cDNA, FLJ79138, highly similar to Epidermal growth factor receptor kinase substrate 8;Epidermal growth factor receptor pathway substrate 8, isoform CRA_b	Epidermal growth factor receptor kinase substrate 8;cDNA, FLJ79138, highly similar to Epidermal growth factor receptor kinase substrate 8	Q12929;A8K6W2;A8KA66;B4E3T6;B4DX66	SILAC-MSMS	Light	CZ_270810_1_3	4	497.001	1983.98	1.1535	0.21987	1.3734	15.493	15.493		0.0044818	3	1611	35.23	35.23	35.23	88.185
	4160	510	1303	1393	5977				GSHLDQGEAAVAFKPTSNR	19	1	1	Unmodified	_GSHLDQGEAAVAFKPTSNR_							0	0	0	0	IPI00290337;IPI00794000	IPI00290337	IPI00290337	Epidermal growth factor receptor kinase substrate 8;cDNA FLJ50272, highly similar to Epidermal growth factor receptor kinase substrate 8;cDNA, FLJ79033, highly similar to Epidermal growth factor receptor kinase substrate 8;cDNA, FLJ79138, highly similar to Epidermal growth factor receptor kinase substrate 8;Epidermal growth factor receptor pathway substrate 8, isoform CRA_b	Epidermal growth factor receptor kinase substrate 8;cDNA, FLJ79138, highly similar to Epidermal growth factor receptor kinase substrate 8	Q12929;A8K6W2;A8KA66;B4E3T6;B4DX66	SILAC-MSMS	Light	CZ_270810_FT1	4	497.001	1983.98	1.6326	0.017414	1.65	24.28	24.28		0.12596	1	2407	34.64	34.64	34.64	62.169
	4162	510	1303	1393	5979;5980;5981				GSHLDQGEAAVAFKPTSNR	19	1	1	Unmodified	_GSHLDQGEAAVAFKPTSNR_							0	0	0	0	IPI00290337;IPI00794000	IPI00290337	IPI00290337	Epidermal growth factor receptor kinase substrate 8;cDNA FLJ50272, highly similar to Epidermal growth factor receptor kinase substrate 8;cDNA, FLJ79033, highly similar to Epidermal growth factor receptor kinase substrate 8;cDNA, FLJ79138, highly similar to Epidermal growth factor receptor kinase substrate 8;Epidermal growth factor receptor pathway substrate 8, isoform CRA_b	Epidermal growth factor receptor kinase substrate 8;cDNA, FLJ79138, highly similar to Epidermal growth factor receptor kinase substrate 8	Q12929;A8K6W2;A8KA66;B4E3T6;B4DX66	SILAC-MSMS	Light	CZ_270810_FT1	4	497.001	1983.98	1.6981	-0.35069	1.3474	46.958	46.958		0.014792	3	3974	49.53	49.53	49.53	79.116
	4159	510	1303	1393	5976				GSHLDQGEAAVAFKPTSNR	19	1	1	Unmodified	_GSHLDQGEAAVAFKPTSNR_							0	0	0	0	IPI00290337;IPI00794000	IPI00290337	IPI00290337	Epidermal growth factor receptor kinase substrate 8;cDNA FLJ50272, highly similar to Epidermal growth factor receptor kinase substrate 8;cDNA, FLJ79033, highly similar to Epidermal growth factor receptor kinase substrate 8;cDNA, FLJ79138, highly similar to Epidermal growth factor receptor kinase substrate 8;Epidermal growth factor receptor pathway substrate 8, isoform CRA_b	Epidermal growth factor receptor kinase substrate 8;cDNA, FLJ79138, highly similar to Epidermal growth factor receptor kinase substrate 8	Q12929;A8K6W2;A8KA66;B4E3T6;B4DX66	SILAC-MSMS	Light	CZ_270810_FT1	3	662.333	1983.98	1.3253	0.43487	1.7602	23.616	23.616		2.9165e-22	1	2250	53.82	53.82	53.82	198.85
	4163	510	1303	1393	5982;5983;5984;5985;5986;5987;5988				GSHLDQGEAAVAFKPTSNR	19	1	1	Unmodified	_GSHLDQGEAAVAFKPTSNR_							0	0	0	0	IPI00290337;IPI00794000	IPI00290337	IPI00290337	Epidermal growth factor receptor kinase substrate 8;cDNA FLJ50272, highly similar to Epidermal growth factor receptor kinase substrate 8;cDNA, FLJ79033, highly similar to Epidermal growth factor receptor kinase substrate 8;cDNA, FLJ79138, highly similar to Epidermal growth factor receptor kinase substrate 8;Epidermal growth factor receptor pathway substrate 8, isoform CRA_b	Epidermal growth factor receptor kinase substrate 8;cDNA, FLJ79138, highly similar to Epidermal growth factor receptor kinase substrate 8	Q12929;A8K6W2;A8KA66;B4E3T6;B4DX66	SILAC-MSMS	Light	CZ_270810_FT1	3	662.333	1983.98	1.3841	-0.29783	1.0863	46.955	46.955		2.9165e-22	7	3987	49.61	49.61	49.61	198.85
	4166	510	1303	1393	5992				GSHLDQGEAAVAFKPTSNR	19	1	1	Unmodified	_GSHLDQGEAAVAFKPTSNR_							0	0	0	0	IPI00290337;IPI00794000	IPI00290337	IPI00290337	Epidermal growth factor receptor kinase substrate 8;cDNA FLJ50272, highly similar to Epidermal growth factor receptor kinase substrate 8;cDNA, FLJ79033, highly similar to Epidermal growth factor receptor kinase substrate 8;cDNA, FLJ79138, highly similar to Epidermal growth factor receptor kinase substrate 8;Epidermal growth factor receptor pathway substrate 8, isoform CRA_b	Epidermal growth factor receptor kinase substrate 8;cDNA, FLJ79138, highly similar to Epidermal growth factor receptor kinase substrate 8	Q12929;A8K6W2;A8KA66;B4E3T6;B4DX66	ISO-MSMS	Heavy	CZ_270810_FT1	4	497.001	1983.98		-0.66224		45.748	45.748		0.093924	1	3960	41.35	41.35	41.35	70.439
	4141	510	1303	1393	5925;5926;5927				GSHLDQGEAAVAFKPTSNR	19	1	1	Unmodified	_GSHLDQGEAAVAFKPTSNR_							0	0	0	0	IPI00290337;IPI00794000	IPI00290337	IPI00290337	Epidermal growth factor receptor kinase substrate 8;cDNA FLJ50272, highly similar to Epidermal growth factor receptor kinase substrate 8;cDNA, FLJ79033, highly similar to Epidermal growth factor receptor kinase substrate 8;cDNA, FLJ79138, highly similar to Epidermal growth factor receptor kinase substrate 8;Epidermal growth factor receptor pathway substrate 8, isoform CRA_b	Epidermal growth factor receptor kinase substrate 8;cDNA, FLJ79138, highly similar to Epidermal growth factor receptor kinase substrate 8	Q12929;A8K6W2;A8KA66;B4E3T6;B4DX66	SILAC-MSMS	Heavy	CZ_270810_1_3	2	992.995	1983.98	1.2933	0.020936	1.3142	15.494	15.494		4.2641e-45	3	1626	92.43	92.43	92.43	269.46
	4137	510	1303	1393	5915;5916;5917				GSHLDQGEAAVAFKPTSNR	19	1	1	Unmodified	_GSHLDQGEAAVAFKPTSNR_							0	0	0	0	IPI00290337;IPI00794000	IPI00290337	IPI00290337	Epidermal growth factor receptor kinase substrate 8;cDNA FLJ50272, highly similar to Epidermal growth factor receptor kinase substrate 8;cDNA, FLJ79033, highly similar to Epidermal growth factor receptor kinase substrate 8;cDNA, FLJ79138, highly similar to Epidermal growth factor receptor kinase substrate 8;Epidermal growth factor receptor pathway substrate 8, isoform CRA_b	Epidermal growth factor receptor kinase substrate 8;cDNA, FLJ79138, highly similar to Epidermal growth factor receptor kinase substrate 8	Q12929;A8K6W2;A8KA66;B4E3T6;B4DX66	SILAC-MSMS	Heavy	CZ_270810_1_2	2	992.995	1983.98	1.3069	-0.009019	1.2979	15.862	15.862		1.3564e-41	3	1912	83.89	83.89	83.89	252.58
	4144	510	1303	1393	5933;5934				GSHLDQGEAAVAFKPTSNR	19	1	1	Unmodified	_GSHLDQGEAAVAFKPTSNR_							0	0	0	0	IPI00290337;IPI00794000	IPI00290337	IPI00290337	Epidermal growth factor receptor kinase substrate 8;cDNA FLJ50272, highly similar to Epidermal growth factor receptor kinase substrate 8;cDNA, FLJ79033, highly similar to Epidermal growth factor receptor kinase substrate 8;cDNA, FLJ79138, highly similar to Epidermal growth factor receptor kinase substrate 8;Epidermal growth factor receptor pathway substrate 8, isoform CRA_b	Epidermal growth factor receptor kinase substrate 8;cDNA, FLJ79138, highly similar to Epidermal growth factor receptor kinase substrate 8	Q12929;A8K6W2;A8KA66;B4E3T6;B4DX66	SILAC-MSMS	Light	CZ_270810_1_4	2	992.995	1983.98	1.2708	-0.22842	1.0424	16.073	16.073		4.2641e-45	2	2355	94.94	94.94	94.94	269.46
	4134	510	1303	1393	5905;5906;5907				GSHLDQGEAAVAFKPTSNR	19	1	1	Unmodified	_GSHLDQGEAAVAFKPTSNR_							0	0	0	0	IPI00290337;IPI00794000	IPI00290337	IPI00290337	Epidermal growth factor receptor kinase substrate 8;cDNA FLJ50272, highly similar to Epidermal growth factor receptor kinase substrate 8;cDNA, FLJ79033, highly similar to Epidermal growth factor receptor kinase substrate 8;cDNA, FLJ79138, highly similar to Epidermal growth factor receptor kinase substrate 8;Epidermal growth factor receptor pathway substrate 8, isoform CRA_b	Epidermal growth factor receptor kinase substrate 8;cDNA, FLJ79138, highly similar to Epidermal growth factor receptor kinase substrate 8	Q12929;A8K6W2;A8KA66;B4E3T6;B4DX66	SILAC-MSMS	Medium	CZ_270810_1_1	3	662.333	1983.98	1.2304	0.14413	1.3745	15.987	15.987		3.4162e-15	3	1771	42.14	42.14	42.14	173.9
	4158	510	1303	1393	5970;5971;5972;5973;5974;5975				GSHLDQGEAAVAFKPTSNR	19	1	1	Unmodified	_GSHLDQGEAAVAFKPTSNR_							0	0	0	0	IPI00290337;IPI00794000	IPI00290337	IPI00290337	Epidermal growth factor receptor kinase substrate 8;cDNA FLJ50272, highly similar to Epidermal growth factor receptor kinase substrate 8;cDNA, FLJ79033, highly similar to Epidermal growth factor receptor kinase substrate 8;cDNA, FLJ79138, highly similar to Epidermal growth factor receptor kinase substrate 8;Epidermal growth factor receptor pathway substrate 8, isoform CRA_b	Epidermal growth factor receptor kinase substrate 8;cDNA, FLJ79138, highly similar to Epidermal growth factor receptor kinase substrate 8	Q12929;A8K6W2;A8KA66;B4E3T6;B4DX66	SILAC-MSMS	Light	CZ_270810_FT1	2	992.995	1983.98	1.3387	-0.081546	1.2572	15.945	15.945		4.2641e-45	6	1036	91.07	91.07	91.07	269.46
	4164	510	1303	1393	5989;5990				GSHLDQGEAAVAFKPTSNR	19	1	1	Unmodified	_GSHLDQGEAAVAFKPTSNR_							0	0	0	0	IPI00290337;IPI00794000	IPI00290337	IPI00290337	Epidermal growth factor receptor kinase substrate 8;cDNA FLJ50272, highly similar to Epidermal growth factor receptor kinase substrate 8;cDNA, FLJ79033, highly similar to Epidermal growth factor receptor kinase substrate 8;cDNA, FLJ79138, highly similar to Epidermal growth factor receptor kinase substrate 8;Epidermal growth factor receptor pathway substrate 8, isoform CRA_b	Epidermal growth factor receptor kinase substrate 8;cDNA, FLJ79138, highly similar to Epidermal growth factor receptor kinase substrate 8	Q12929;A8K6W2;A8KA66;B4E3T6;B4DX66	ISO-MSMS	Heavy	CZ_270810_FT1	4	497.001	1983.98		-0.4045		15.939	15.939		0.093924	2	1033	43.6	43.6	43.6	70.439
	4135	510	1303	1393	5908;5909;5910				GSHLDQGEAAVAFKPTSNR	19	1	1	Unmodified	_GSHLDQGEAAVAFKPTSNR_							0	0	0	0	IPI00290337;IPI00794000	IPI00290337	IPI00290337	Epidermal growth factor receptor kinase substrate 8;cDNA FLJ50272, highly similar to Epidermal growth factor receptor kinase substrate 8;cDNA, FLJ79033, highly similar to Epidermal growth factor receptor kinase substrate 8;cDNA, FLJ79138, highly similar to Epidermal growth factor receptor kinase substrate 8;Epidermal growth factor receptor pathway substrate 8, isoform CRA_b	Epidermal growth factor receptor kinase substrate 8;cDNA, FLJ79138, highly similar to Epidermal growth factor receptor kinase substrate 8	Q12929;A8K6W2;A8KA66;B4E3T6;B4DX66	SILAC-MSMS	Light	CZ_270810_1_1	2	992.995	1983.98	1.6098	0.27691	1.8867	15.983	15.983		4.2641e-45	3	1782	93.57	93.57	93.57	269.46
	4165	510	1303	1393	5991				GSHLDQGEAAVAFKPTSNR	19	1	1	Unmodified	_GSHLDQGEAAVAFKPTSNR_							0	0	0	0	IPI00290337;IPI00794000	IPI00290337	IPI00290337	Epidermal growth factor receptor kinase substrate 8;cDNA FLJ50272, highly similar to Epidermal growth factor receptor kinase substrate 8;cDNA, FLJ79033, highly similar to Epidermal growth factor receptor kinase substrate 8;cDNA, FLJ79138, highly similar to Epidermal growth factor receptor kinase substrate 8;Epidermal growth factor receptor pathway substrate 8, isoform CRA_b	Epidermal growth factor receptor kinase substrate 8;cDNA, FLJ79138, highly similar to Epidermal growth factor receptor kinase substrate 8	Q12929;A8K6W2;A8KA66;B4E3T6;B4DX66	ISO-MSMS	Light	CZ_270810_FT1	3	662.333	1983.98		-0.28741		17.708	17.708		7.3444e-09	1	1346	34.89	34.89	34.89	150.35
	4157	510	1303	1393	5966;5967;5968;5969				GSHLDQGEAAVAFKPTSNR	19	1	1	Unmodified	_GSHLDQGEAAVAFKPTSNR_							0	0	0	0	IPI00290337;IPI00794000	IPI00290337	IPI00290337	Epidermal growth factor receptor kinase substrate 8;cDNA FLJ50272, highly similar to Epidermal growth factor receptor kinase substrate 8;cDNA, FLJ79033, highly similar to Epidermal growth factor receptor kinase substrate 8;cDNA, FLJ79138, highly similar to Epidermal growth factor receptor kinase substrate 8;Epidermal growth factor receptor pathway substrate 8, isoform CRA_b	Epidermal growth factor receptor kinase substrate 8;cDNA, FLJ79138, highly similar to Epidermal growth factor receptor kinase substrate 8	Q12929;A8K6W2;A8KA66;B4E3T6;B4DX66	SILAC-MSMS	Light	CZ_270810_FT1	3	662.333	1983.98	0.99709	0.15899	1.1561	15.934	15.934		1.8634e-18	4	1022	46.24	46.24	46.24	186.2
	4138	510	1303	1393	5918				GSHLDQGEAAVAFKPTSNR	19	1	1	Unmodified	_GSHLDQGEAAVAFKPTSNR_							0	0	0	0	IPI00290337;IPI00794000	IPI00290337	IPI00290337	Epidermal growth factor receptor kinase substrate 8;cDNA FLJ50272, highly similar to Epidermal growth factor receptor kinase substrate 8;cDNA, FLJ79033, highly similar to Epidermal growth factor receptor kinase substrate 8;cDNA, FLJ79138, highly similar to Epidermal growth factor receptor kinase substrate 8;Epidermal growth factor receptor pathway substrate 8, isoform CRA_b	Epidermal growth factor receptor kinase substrate 8;cDNA, FLJ79138, highly similar to Epidermal growth factor receptor kinase substrate 8	Q12929;A8K6W2;A8KA66;B4E3T6;B4DX66	ISO-MSMS	Heavy	CZ_270810_1_2	4	497.001	1983.98		-0.29081		15.87	15.87		0.048734	1	1910	36.23	36.23	36.23	79.116
	4136	510	1303	1393	5911;5912;5913;5914				GSHLDQGEAAVAFKPTSNR	19	1	1	Unmodified	_GSHLDQGEAAVAFKPTSNR_							0	0	0	0	IPI00290337;IPI00794000	IPI00290337	IPI00290337	Epidermal growth factor receptor kinase substrate 8;cDNA FLJ50272, highly similar to Epidermal growth factor receptor kinase substrate 8;cDNA, FLJ79033, highly similar to Epidermal growth factor receptor kinase substrate 8;cDNA, FLJ79138, highly similar to Epidermal growth factor receptor kinase substrate 8;Epidermal growth factor receptor pathway substrate 8, isoform CRA_b	Epidermal growth factor receptor kinase substrate 8;cDNA, FLJ79138, highly similar to Epidermal growth factor receptor kinase substrate 8	Q12929;A8K6W2;A8KA66;B4E3T6;B4DX66	SILAC-MSMS	Heavy	CZ_270810_1_2	3	662.333	1983.98	0.86819	0.020155	0.88835	15.869	15.869		1.9853e-12	4	1896	49.19	49.19	49.19	161.95
	4167	510	1303	1393	5993				GSHLDQGEAAVAFKPTSNR	19	1	1	Unmodified	_GSHLDQGEAAVAFKPTSNR_							0	0	0	0	IPI00290337;IPI00794000	IPI00290337	IPI00290337	Epidermal growth factor receptor kinase substrate 8;cDNA FLJ50272, highly similar to Epidermal growth factor receptor kinase substrate 8;cDNA, FLJ79033, highly similar to Epidermal growth factor receptor kinase substrate 8;cDNA, FLJ79138, highly similar to Epidermal growth factor receptor kinase substrate 8;Epidermal growth factor receptor pathway substrate 8, isoform CRA_b	Epidermal growth factor receptor kinase substrate 8;cDNA, FLJ79138, highly similar to Epidermal growth factor receptor kinase substrate 8	Q12929;A8K6W2;A8KA66;B4E3T6;B4DX66	ISO-MSMS	Medium	CZ_270810_FT1	3	662.333	1983.98		-0.42813		45.729	45.729		0.021883	1	3962	17.61	17.61	17.61	88.185
phosphorylated (pS502)	4131	510	1302	1392	5902		23		GSHLDQGEAAVAFK	14	0	1	Phospho (ST)	_GS(ph)HLDQGEAAVAFK_	GS(1)HLDQGEAAVAFK			GS(113.06)HLDQGEAAVAFK			0	1	0	0	IPI00290337;IPI00794000	IPI00290337	IPI00290337	Epidermal growth factor receptor kinase substrate 8;cDNA FLJ50272, highly similar to Epidermal growth factor receptor kinase substrate 8;cDNA, FLJ79033, highly similar to Epidermal growth factor receptor kinase substrate 8;cDNA, FLJ79138, highly similar to Epidermal growth factor receptor kinase substrate 8;Epidermal growth factor receptor pathway substrate 8, isoform CRA_b	Epidermal growth factor receptor kinase substrate 8;cDNA, FLJ79138, highly similar to Epidermal growth factor receptor kinase substrate 8	Q12929;A8K6W2;A8KA66;B4E3T6;B4DX66	SILAC-MSMS	Heavy	CZ_270810_eps82a	2	755.34	1508.67	0.86782	-0.12309	0.74473	17.603	17.603		0.00012445	1	1638	25.14	25.14	25.14	113.06
	4133	510	1302	1392	5904		23		GSHLDQGEAAVAFK	14	0	1	Phospho (ST)	_GS(ph)HLDQGEAAVAFK_	GS(1)HLDQGEAAVAFK			GS(135.71)HLDQGEAAVAFK			0	1	0	0	IPI00290337;IPI00794000	IPI00290337	IPI00290337	Epidermal growth factor receptor kinase substrate 8;cDNA FLJ50272, highly similar to Epidermal growth factor receptor kinase substrate 8;cDNA, FLJ79033, highly similar to Epidermal growth factor receptor kinase substrate 8;cDNA, FLJ79138, highly similar to Epidermal growth factor receptor kinase substrate 8;Epidermal growth factor receptor pathway substrate 8, isoform CRA_b	Epidermal growth factor receptor kinase substrate 8;cDNA, FLJ79138, highly similar to Epidermal growth factor receptor kinase substrate 8	Q12929;A8K6W2;A8KA66;B4E3T6;B4DX66	SILAC-MSMS	Light	CZ_270810_eps82b	2	755.34	1508.67	0.95743	0.362	1.3194	17.616	17.616		5.1599e-08	1	1585	29.55	29.55	29.55	135.71
	4132	510	1302	1392	5903		23		GSHLDQGEAAVAFK	14	0	1	Phospho (ST)	_GS(ph)HLDQGEAAVAFK_	GS(1)HLDQGEAAVAFK			GS(63.59)HLDQGEAAVAFK			0	1	0	0	IPI00290337;IPI00794000	IPI00290337	IPI00290337	Epidermal growth factor receptor kinase substrate 8;cDNA FLJ50272, highly similar to Epidermal growth factor receptor kinase substrate 8;cDNA, FLJ79033, highly similar to Epidermal growth factor receptor kinase substrate 8;cDNA, FLJ79138, highly similar to Epidermal growth factor receptor kinase substrate 8;Epidermal growth factor receptor pathway substrate 8, isoform CRA_b	Epidermal growth factor receptor kinase substrate 8;cDNA, FLJ79138, highly similar to Epidermal growth factor receptor kinase substrate 8	Q12929;A8K6W2;A8KA66;B4E3T6;B4DX66	SILAC-MSMS	Heavy	CZ_270810_eps82b	3	503.896	1508.67	0.75859	0.32791	1.0865	17.608	17.608		0.2733	1	1582	17.66	17.66	17.66	63.588
548
non-phosphorylated	8655	510	2819	3047	12258				NNSELSVLK	9	0	1	Unmodified	_NNSELSVLK_							0	0	0	0	IPI00290337;IPI00794000	IPI00290337	IPI00290337	Epidermal growth factor receptor kinase substrate 8;cDNA FLJ50272, highly similar to Epidermal growth factor receptor kinase substrate 8;cDNA, FLJ79033, highly similar to Epidermal growth factor receptor kinase substrate 8;cDNA, FLJ79138, highly similar to Epidermal growth factor receptor kinase substrate 8;Epidermal growth factor receptor pathway substrate 8, isoform CRA_b	Epidermal growth factor receptor kinase substrate 8;cDNA, FLJ79138, highly similar to Epidermal growth factor receptor kinase substrate 8	Q12929;A8K6W2;A8KA66;B4E3T6;B4DX66	SILAC-MSMS	Heavy	CZ_270810_2_2	2	502.275	1002.53	0.91065	-0.23872	0.67192	17.402	17.402		0.058903	1	2334	39.17	39.17	39.17	99.344
	8653	510	2819	3047	12255;12256				NNSELSVLK	9	0	1	Unmodified	_NNSELSVLK_							0	0	0	0	IPI00290337;IPI00794000	IPI00290337	IPI00290337	Epidermal growth factor receptor kinase substrate 8;cDNA FLJ50272, highly similar to Epidermal growth factor receptor kinase substrate 8;cDNA, FLJ79033, highly similar to Epidermal growth factor receptor kinase substrate 8;cDNA, FLJ79138, highly similar to Epidermal growth factor receptor kinase substrate 8;Epidermal growth factor receptor pathway substrate 8, isoform CRA_b	Epidermal growth factor receptor kinase substrate 8;cDNA, FLJ79138, highly similar to Epidermal growth factor receptor kinase substrate 8	Q12929;A8K6W2;A8KA66;B4E3T6;B4DX66	SILAC-MSMS	Heavy	CZ_270810_2_1	2	502.275	1002.53	0.82206	-0.081731	0.74033	17.315	17.315		0.040339	2	2174	54.93	54.93	54.93	115.1
	8659	510	2819	3047	12262;12263				NNSELSVLK	9	0	1	Unmodified	_NNSELSVLK_							0	0	0	0	IPI00290337;IPI00794000	IPI00290337	IPI00290337	Epidermal growth factor receptor kinase substrate 8;cDNA FLJ50272, highly similar to Epidermal growth factor receptor kinase substrate 8;cDNA, FLJ79033, highly similar to Epidermal growth factor receptor kinase substrate 8;cDNA, FLJ79138, highly similar to Epidermal growth factor receptor kinase substrate 8;Epidermal growth factor receptor pathway substrate 8, isoform CRA_b	Epidermal growth factor receptor kinase substrate 8;cDNA, FLJ79138, highly similar to Epidermal growth factor receptor kinase substrate 8	Q12929;A8K6W2;A8KA66;B4E3T6;B4DX66	SILAC-MSMS	Heavy	CZ_270810_eps82b	2	502.275	1002.53	0.8544	0.93301	1.7874	17.242	17.242		0.20678	2	1518	36.82	36.82	36.82	84.762
	8658	510	2819	3047	12261				NNSELSVLK	9	0	1	Unmodified	_NNSELSVLK_							0	0	0	0	IPI00290337;IPI00794000	IPI00290337	IPI00290337	Epidermal growth factor receptor kinase substrate 8;cDNA FLJ50272, highly similar to Epidermal growth factor receptor kinase substrate 8;cDNA, FLJ79033, highly similar to Epidermal growth factor receptor kinase substrate 8;cDNA, FLJ79138, highly similar to Epidermal growth factor receptor kinase substrate 8;Epidermal growth factor receptor pathway substrate 8, isoform CRA_b	Epidermal growth factor receptor kinase substrate 8;cDNA, FLJ79138, highly similar to Epidermal growth factor receptor kinase substrate 8	Q12929;A8K6W2;A8KA66;B4E3T6;B4DX66	SILAC-MSMS	Heavy	CZ_270810_eps81b	2	502.275	1002.53	1.3807	0.54815	1.9288	17.055	17.055		0.040339	1	1477	52.68	52.68	52.68	115.1
	8656	510	2819	3047	12259				NNSELSVLK	9	0	1	Unmodified	_NNSELSVLK_							0	0	0	0	IPI00290337;IPI00794000	IPI00290337	IPI00290337	Epidermal growth factor receptor kinase substrate 8;cDNA FLJ50272, highly similar to Epidermal growth factor receptor kinase substrate 8;cDNA, FLJ79033, highly similar to Epidermal growth factor receptor kinase substrate 8;cDNA, FLJ79138, highly similar to Epidermal growth factor receptor kinase substrate 8;Epidermal growth factor receptor pathway substrate 8, isoform CRA_b	Epidermal growth factor receptor kinase substrate 8;cDNA, FLJ79138, highly similar to Epidermal growth factor receptor kinase substrate 8	Q12929;A8K6W2;A8KA66;B4E3T6;B4DX66	SILAC-MSMS	Heavy	CZ_270810_eps81a	2	502.275	1002.53	1.7217	0.43239	2.154	17.067	17.067		0.058903	1	1461	39.62	39.62	39.62	99.344
	8674	510	2820	3049	12292;12293;12294				NNSELSVLKDDILEILDDR	19	1	1	Unmodified	_NNSELSVLKDDILEILDDR_							0	0	0	0	IPI00290337;IPI00794000	IPI00290337	IPI00290337	Epidermal growth factor receptor kinase substrate 8;cDNA FLJ50272, highly similar to Epidermal growth factor receptor kinase substrate 8;cDNA, FLJ79033, highly similar to Epidermal growth factor receptor kinase substrate 8;cDNA, FLJ79138, highly similar to Epidermal growth factor receptor kinase substrate 8;Epidermal growth factor receptor pathway substrate 8, isoform CRA_b	Epidermal growth factor receptor kinase substrate 8;cDNA, FLJ79138, highly similar to Epidermal growth factor receptor kinase substrate 8	Q12929;A8K6W2;A8KA66;B4E3T6;B4DX66	SILAC-MSMS	Medium	CZ_270810_2_3	3	734.381	2200.12	1.5707	-0.12133	1.4493	29.654	29.654		2.1206e-07	3	3159	48.81	48.81	48.81	128.2
	8676	510	2820	3049	12298;12299;12300				NNSELSVLKDDILEILDDR	19	1	1	Unmodified	_NNSELSVLKDDILEILDDR_							0	0	0	0	IPI00290337;IPI00794000	IPI00290337	IPI00290337	Epidermal growth factor receptor kinase substrate 8;cDNA FLJ50272, highly similar to Epidermal growth factor receptor kinase substrate 8;cDNA, FLJ79033, highly similar to Epidermal growth factor receptor kinase substrate 8;cDNA, FLJ79138, highly similar to Epidermal growth factor receptor kinase substrate 8;Epidermal growth factor receptor pathway substrate 8, isoform CRA_b	Epidermal growth factor receptor kinase substrate 8;cDNA, FLJ79138, highly similar to Epidermal growth factor receptor kinase substrate 8	Q12929;A8K6W2;A8KA66;B4E3T6;B4DX66	SILAC-MSMS	Light	CZ_270810_2_4	2	1101.07	2200.12	1.052	-0.17501	0.87704	30.116	30.116		1.1397e-12	3	4886	62.77	62.77	62.77	163.16
	8672	510	2820	3049	12286;12287;12288				NNSELSVLKDDILEILDDR	19	1	1	Unmodified	_NNSELSVLKDDILEILDDR_							0	0	0	0	IPI00290337;IPI00794000	IPI00290337	IPI00290337	Epidermal growth factor receptor kinase substrate 8;cDNA FLJ50272, highly similar to Epidermal growth factor receptor kinase substrate 8;cDNA, FLJ79033, highly similar to Epidermal growth factor receptor kinase substrate 8;cDNA, FLJ79138, highly similar to Epidermal growth factor receptor kinase substrate 8;Epidermal growth factor receptor pathway substrate 8, isoform CRA_b	Epidermal growth factor receptor kinase substrate 8;cDNA, FLJ79138, highly similar to Epidermal growth factor receptor kinase substrate 8	Q12929;A8K6W2;A8KA66;B4E3T6;B4DX66	SILAC-MSMS	Light	CZ_270810_2_2	3	734.381	2200.12	0.67269	-0.050814	0.62188	30.355	30.355		1.8634e-18	3	5109	62.33	62.33	62.33	186.2
	8675	510	2820	3049	12295;12296;12297				NNSELSVLKDDILEILDDR	19	1	1	Unmodified	_NNSELSVLKDDILEILDDR_							0	0	0	0	IPI00290337;IPI00794000	IPI00290337	IPI00290337	Epidermal growth factor receptor kinase substrate 8;cDNA FLJ50272, highly similar to Epidermal growth factor receptor kinase substrate 8;cDNA, FLJ79033, highly similar to Epidermal growth factor receptor kinase substrate 8;cDNA, FLJ79138, highly similar to Epidermal growth factor receptor kinase substrate 8;Epidermal growth factor receptor pathway substrate 8, isoform CRA_b	Epidermal growth factor receptor kinase substrate 8;cDNA, FLJ79138, highly similar to Epidermal growth factor receptor kinase substrate 8	Q12929;A8K6W2;A8KA66;B4E3T6;B4DX66	SILAC-MSMS	Light	CZ_270810_2_4	3	734.381	2200.12	0.65964	-0.00034625	0.6593	30.117	30.117		1.9853e-12	3	4884	52.48	52.48	52.48	161.95
	8671	510	2820	3049	12284;12285				NNSELSVLKDDILEILDDR	19	1	1	Unmodified	_NNSELSVLKDDILEILDDR_							0	0	0	0	IPI00290337;IPI00794000	IPI00290337	IPI00290337	Epidermal growth factor receptor kinase substrate 8;cDNA FLJ50272, highly similar to Epidermal growth factor receptor kinase substrate 8;cDNA, FLJ79033, highly similar to Epidermal growth factor receptor kinase substrate 8;cDNA, FLJ79138, highly similar to Epidermal growth factor receptor kinase substrate 8;Epidermal growth factor receptor pathway substrate 8, isoform CRA_b	Epidermal growth factor receptor kinase substrate 8;cDNA, FLJ79138, highly similar to Epidermal growth factor receptor kinase substrate 8	Q12929;A8K6W2;A8KA66;B4E3T6;B4DX66	SILAC-MSMS	Light	CZ_270810_2_1	3	734.381	2200.12	0.65749	-0.56198	0.095506	30.324	30.324		1.9853e-12	2	4568	55.76	55.76	55.76	161.95
	8673	510	2820	3049	12289;12290;12291				NNSELSVLKDDILEILDDR	19	1	1	Unmodified	_NNSELSVLKDDILEILDDR_							0	0	0	0	IPI00290337;IPI00794000	IPI00290337	IPI00290337	Epidermal growth factor receptor kinase substrate 8;cDNA FLJ50272, highly similar to Epidermal growth factor receptor kinase substrate 8;cDNA, FLJ79033, highly similar to Epidermal growth factor receptor kinase substrate 8;cDNA, FLJ79138, highly similar to Epidermal growth factor receptor kinase substrate 8;Epidermal growth factor receptor pathway substrate 8, isoform CRA_b	Epidermal growth factor receptor kinase substrate 8;cDNA, FLJ79138, highly similar to Epidermal growth factor receptor kinase substrate 8	Q12929;A8K6W2;A8KA66;B4E3T6;B4DX66	SILAC-MSMS	Medium	CZ_270810_2_2	2	1101.07	2200.12	1.1503	-0.11291	1.0374	30.356	30.356		4.143e-10	3	5110	84.89	84.89	84.89	150.03
	8667	510	2820	3049	12275;12276;12277				NNSELSVLKDDILEILDDR	19	1	1	Unmodified	_NNSELSVLKDDILEILDDR_							0	0	0	0	IPI00290337;IPI00794000	IPI00290337	IPI00290337	Epidermal growth factor receptor kinase substrate 8;cDNA FLJ50272, highly similar to Epidermal growth factor receptor kinase substrate 8;cDNA, FLJ79033, highly similar to Epidermal growth factor receptor kinase substrate 8;cDNA, FLJ79138, highly similar to Epidermal growth factor receptor kinase substrate 8;Epidermal growth factor receptor pathway substrate 8, isoform CRA_b	Epidermal growth factor receptor kinase substrate 8;cDNA, FLJ79138, highly similar to Epidermal growth factor receptor kinase substrate 8	Q12929;A8K6W2;A8KA66;B4E3T6;B4DX66	SILAC-MSMS	Light	CZ_270810_1_3	3	734.381	2200.12	0.93256	-0.31718	0.61538	30.117	30.117		3.4162e-15	3	4314	46.82	46.82	46.82	173.9
	8665	510	2820	3049	12269;12270;12271				NNSELSVLKDDILEILDDR	19	1	1	Unmodified	_NNSELSVLKDDILEILDDR_							0	0	0	0	IPI00290337;IPI00794000	IPI00290337	IPI00290337	Epidermal growth factor receptor kinase substrate 8;cDNA FLJ50272, highly similar to Epidermal growth factor receptor kinase substrate 8;cDNA, FLJ79033, highly similar to Epidermal growth factor receptor kinase substrate 8;cDNA, FLJ79138, highly similar to Epidermal growth factor receptor kinase substrate 8;Epidermal growth factor receptor pathway substrate 8, isoform CRA_b	Epidermal growth factor receptor kinase substrate 8;cDNA, FLJ79138, highly similar to Epidermal growth factor receptor kinase substrate 8	Q12929;A8K6W2;A8KA66;B4E3T6;B4DX66	SILAC-MSMS	Light	CZ_270810_1_2	3	734.381	2200.12	1.0487	-0.26746	0.78121	30.226	30.226		1.9853e-12	3	5076	52.29	52.29	52.29	161.95
	8666	510	2820	3049	12272;12273;12274				NNSELSVLKDDILEILDDR	19	1	1	Unmodified	_NNSELSVLKDDILEILDDR_							0	0	0	0	IPI00290337;IPI00794000	IPI00290337	IPI00290337	Epidermal growth factor receptor kinase substrate 8;cDNA FLJ50272, highly similar to Epidermal growth factor receptor kinase substrate 8;cDNA, FLJ79033, highly similar to Epidermal growth factor receptor kinase substrate 8;cDNA, FLJ79138, highly similar to Epidermal growth factor receptor kinase substrate 8;Epidermal growth factor receptor pathway substrate 8, isoform CRA_b	Epidermal growth factor receptor kinase substrate 8;cDNA, FLJ79138, highly similar to Epidermal growth factor receptor kinase substrate 8	Q12929;A8K6W2;A8KA66;B4E3T6;B4DX66	SILAC-MSMS	Heavy	CZ_270810_1_2	2	1101.07	2200.12	1.4865	-0.35059	1.136	30.224	30.224		1.5258e-16	3	5080	90.29	90.29	90.29	176.78
	8669	510	2820	3049	12280;12281				NNSELSVLKDDILEILDDR	19	1	1	Unmodified	_NNSELSVLKDDILEILDDR_							0	0	0	0	IPI00290337;IPI00794000	IPI00290337	IPI00290337	Epidermal growth factor receptor kinase substrate 8;cDNA FLJ50272, highly similar to Epidermal growth factor receptor kinase substrate 8;cDNA, FLJ79033, highly similar to Epidermal growth factor receptor kinase substrate 8;cDNA, FLJ79138, highly similar to Epidermal growth factor receptor kinase substrate 8;Epidermal growth factor receptor pathway substrate 8, isoform CRA_b	Epidermal growth factor receptor kinase substrate 8;cDNA, FLJ79138, highly similar to Epidermal growth factor receptor kinase substrate 8	Q12929;A8K6W2;A8KA66;B4E3T6;B4DX66	SILAC-MSMS	Heavy	CZ_270810_1_4	3	734.381	2200.12	0.95176	-0.1238	0.82796	30.443	30.443		1.9853e-12	2	5361	41.02	41.02	41.02	161.95
	8670	510	2820	3049	12282;12283				NNSELSVLKDDILEILDDR	19	1	1	Unmodified	_NNSELSVLKDDILEILDDR_							0	0	0	0	IPI00290337;IPI00794000	IPI00290337	IPI00290337	Epidermal growth factor receptor kinase substrate 8;cDNA FLJ50272, highly similar to Epidermal growth factor receptor kinase substrate 8;cDNA, FLJ79033, highly similar to Epidermal growth factor receptor kinase substrate 8;cDNA, FLJ79138, highly similar to Epidermal growth factor receptor kinase substrate 8;Epidermal growth factor receptor pathway substrate 8, isoform CRA_b	Epidermal growth factor receptor kinase substrate 8;cDNA, FLJ79138, highly similar to Epidermal growth factor receptor kinase substrate 8	Q12929;A8K6W2;A8KA66;B4E3T6;B4DX66	SILAC-MSMS	Heavy	CZ_270810_1_4	2	1101.07	2200.12	1.4348	-0.17587	1.2589	30.438	30.438		1.1397e-12	2	5369	77.21	77.21	77.21	163.16
	8668	510	2820	3049	12278;12279				NNSELSVLKDDILEILDDR	19	1	1	Unmodified	_NNSELSVLKDDILEILDDR_							0	0	0	0	IPI00290337;IPI00794000	IPI00290337	IPI00290337	Epidermal growth factor receptor kinase substrate 8;cDNA FLJ50272, highly similar to Epidermal growth factor receptor kinase substrate 8;cDNA, FLJ79033, highly similar to Epidermal growth factor receptor kinase substrate 8;cDNA, FLJ79138, highly similar to Epidermal growth factor receptor kinase substrate 8;Epidermal growth factor receptor pathway substrate 8, isoform CRA_b	Epidermal growth factor receptor kinase substrate 8;cDNA, FLJ79138, highly similar to Epidermal growth factor receptor kinase substrate 8	Q12929;A8K6W2;A8KA66;B4E3T6;B4DX66	SILAC-MSMS	Heavy	CZ_270810_1_3	2	1101.07	2200.12	1.3589	-0.28982	1.0691	30.114	30.114		1.1397e-12	2	4312	90.99	90.99	90.99	163.16
	8677	510	2820	3049	12301				NNSELSVLKDDILEILDDR	19	1	1	Unmodified	_NNSELSVLKDDILEILDDR_							0	0	0	0	IPI00290337;IPI00794000	IPI00290337	IPI00290337	Epidermal growth factor receptor kinase substrate 8;cDNA FLJ50272, highly similar to Epidermal growth factor receptor kinase substrate 8;cDNA, FLJ79033, highly similar to Epidermal growth factor receptor kinase substrate 8;cDNA, FLJ79138, highly similar to Epidermal growth factor receptor kinase substrate 8;Epidermal growth factor receptor pathway substrate 8, isoform CRA_b	Epidermal growth factor receptor kinase substrate 8;cDNA, FLJ79138, highly similar to Epidermal growth factor receptor kinase substrate 8	Q12929;A8K6W2;A8KA66;B4E3T6;B4DX66	SILAC-MSMS	Light	CZ_270810_FT1	2	1101.07	2200.12	1.5945	-0.70935	0.88512	30.873	30.873		4.143e-10	1	3153	102.13	102.13	102.13	150.03
	8692	510	2821	3050	12330				NNSELSVLKDDILEILDDRK	20	1	2	Unmodified	_NNSELSVLKDDILEILDDRK_							0	0	0	0	IPI00290337;IPI00794000	IPI00290337	IPI00290337	Epidermal growth factor receptor kinase substrate 8;cDNA FLJ50272, highly similar to Epidermal growth factor receptor kinase substrate 8;cDNA, FLJ79033, highly similar to Epidermal growth factor receptor kinase substrate 8;cDNA, FLJ79138, highly similar to Epidermal growth factor receptor kinase substrate 8;Epidermal growth factor receptor pathway substrate 8, isoform CRA_b	Epidermal growth factor receptor kinase substrate 8;cDNA, FLJ79138, highly similar to Epidermal growth factor receptor kinase substrate 8	Q12929;A8K6W2;A8KA66;B4E3T6;B4DX66	SILAC-MSMS	Medium	CZ_270810_2_4	4	583.062	2328.22	0.6911	-0.32888	0.36222	28.273	28.273		0.3175	1	4696	9.15	9.15	9.15	51.293
	8683	510	2821	3050	12313;12314				NNSELSVLKDDILEILDDRK	20	1	2	Unmodified	_NNSELSVLKDDILEILDDRK_							0	0	0	0	IPI00290337;IPI00794000	IPI00290337	IPI00290337	Epidermal growth factor receptor kinase substrate 8;cDNA FLJ50272, highly similar to Epidermal growth factor receptor kinase substrate 8;cDNA, FLJ79033, highly similar to Epidermal growth factor receptor kinase substrate 8;cDNA, FLJ79138, highly similar to Epidermal growth factor receptor kinase substrate 8;Epidermal growth factor receptor pathway substrate 8, isoform CRA_b	Epidermal growth factor receptor kinase substrate 8;cDNA, FLJ79138, highly similar to Epidermal growth factor receptor kinase substrate 8	Q12929;A8K6W2;A8KA66;B4E3T6;B4DX66	SILAC-MSMS	Light	CZ_270810_2_1	4	583.062	2328.22	0.62641	-0.16569	0.46072	28.506	28.506		0.0056791	2	4416	18.08	18.08	18.08	83.706
	8691	510	2821	3050	12328;12329				NNSELSVLKDDILEILDDRK	20	1	2	Unmodified	_NNSELSVLKDDILEILDDRK_							0	0	0	0	IPI00290337;IPI00794000	IPI00290337	IPI00290337	Epidermal growth factor receptor kinase substrate 8;cDNA FLJ50272, highly similar to Epidermal growth factor receptor kinase substrate 8;cDNA, FLJ79033, highly similar to Epidermal growth factor receptor kinase substrate 8;cDNA, FLJ79138, highly similar to Epidermal growth factor receptor kinase substrate 8;Epidermal growth factor receptor pathway substrate 8, isoform CRA_b	Epidermal growth factor receptor kinase substrate 8;cDNA, FLJ79138, highly similar to Epidermal growth factor receptor kinase substrate 8	Q12929;A8K6W2;A8KA66;B4E3T6;B4DX66	SILAC-MSMS	Light	CZ_270810_2_4	3	777.08	2328.22	0.68627	0.20515	0.89142	28.281	28.281		5.6601e-40	2	4686	74.22	74.22	74.22	241.58
	8689	510	2821	3050	12324;12325;12326				NNSELSVLKDDILEILDDRK	20	1	2	Unmodified	_NNSELSVLKDDILEILDDRK_							0	0	0	0	IPI00290337;IPI00794000	IPI00290337	IPI00290337	Epidermal growth factor receptor kinase substrate 8;cDNA FLJ50272, highly similar to Epidermal growth factor receptor kinase substrate 8;cDNA, FLJ79033, highly similar to Epidermal growth factor receptor kinase substrate 8;cDNA, FLJ79138, highly similar to Epidermal growth factor receptor kinase substrate 8;Epidermal growth factor receptor pathway substrate 8, isoform CRA_b	Epidermal growth factor receptor kinase substrate 8;cDNA, FLJ79138, highly similar to Epidermal growth factor receptor kinase substrate 8	Q12929;A8K6W2;A8KA66;B4E3T6;B4DX66	SILAC-MSMS	Heavy	CZ_270810_2_3	3	777.08	2328.22	1.6185	-0.098531	1.5199	27.756	27.756		8.5924e-36	3	3015	69.34	69.34	69.34	228.14
	8688	510	2821	3050	12323				NNSELSVLKDDILEILDDRK	20	1	2	Unmodified	_NNSELSVLKDDILEILDDRK_							0	0	0	0	IPI00290337;IPI00794000	IPI00290337	IPI00290337	Epidermal growth factor receptor kinase substrate 8;cDNA FLJ50272, highly similar to Epidermal growth factor receptor kinase substrate 8;cDNA, FLJ79033, highly similar to Epidermal growth factor receptor kinase substrate 8;cDNA, FLJ79138, highly similar to Epidermal growth factor receptor kinase substrate 8;Epidermal growth factor receptor pathway substrate 8, isoform CRA_b	Epidermal growth factor receptor kinase substrate 8;cDNA, FLJ79138, highly similar to Epidermal growth factor receptor kinase substrate 8	Q12929;A8K6W2;A8KA66;B4E3T6;B4DX66	SILAC-MSMS	Medium	CZ_270810_2_2	2	1165.12	2328.22	1.2499	0.059959	1.3099	28.491	28.491		2.2437e-10	1	4878	76.27	76.27	76.27	143.95
	8690	510	2821	3050	12327				NNSELSVLKDDILEILDDRK	20	1	2	Unmodified	_NNSELSVLKDDILEILDDRK_							0	0	0	0	IPI00290337;IPI00794000	IPI00290337	IPI00290337	Epidermal growth factor receptor kinase substrate 8;cDNA FLJ50272, highly similar to Epidermal growth factor receptor kinase substrate 8;cDNA, FLJ79033, highly similar to Epidermal growth factor receptor kinase substrate 8;cDNA, FLJ79138, highly similar to Epidermal growth factor receptor kinase substrate 8;Epidermal growth factor receptor pathway substrate 8, isoform CRA_b	Epidermal growth factor receptor kinase substrate 8;cDNA, FLJ79138, highly similar to Epidermal growth factor receptor kinase substrate 8	Q12929;A8K6W2;A8KA66;B4E3T6;B4DX66	SILAC-MSMS	Light	CZ_270810_2_3	4	583.062	2328.22	1.5398	-0.22326	1.3165	27.754	27.754		0.0056791	1	3019	20	20	20	83.706
	8686	510	2821	3050	12317;12318;12319				NNSELSVLKDDILEILDDRK	20	1	2	Unmodified	_NNSELSVLKDDILEILDDRK_							0	0	0	0	IPI00290337;IPI00794000	IPI00290337	IPI00290337	Epidermal growth factor receptor kinase substrate 8;cDNA FLJ50272, highly similar to Epidermal growth factor receptor kinase substrate 8;cDNA, FLJ79033, highly similar to Epidermal growth factor receptor kinase substrate 8;cDNA, FLJ79138, highly similar to Epidermal growth factor receptor kinase substrate 8;Epidermal growth factor receptor pathway substrate 8, isoform CRA_b	Epidermal growth factor receptor kinase substrate 8;cDNA, FLJ79138, highly similar to Epidermal growth factor receptor kinase substrate 8	Q12929;A8K6W2;A8KA66;B4E3T6;B4DX66	SILAC-MSMS	Light	CZ_270810_2_2	3	777.08	2328.22	0.69125	-0.022241	0.66901	28.5	28.5		7.5286e-43	3	4859	65.89	65.89	65.89	255.36
	8685	510	2821	3050	12316				NNSELSVLKDDILEILDDRK	20	1	2	Unmodified	_NNSELSVLKDDILEILDDRK_							0	0	0	0	IPI00290337;IPI00794000	IPI00290337	IPI00290337	Epidermal growth factor receptor kinase substrate 8;cDNA FLJ50272, highly similar to Epidermal growth factor receptor kinase substrate 8;cDNA, FLJ79033, highly similar to Epidermal growth factor receptor kinase substrate 8;cDNA, FLJ79138, highly similar to Epidermal growth factor receptor kinase substrate 8;Epidermal growth factor receptor pathway substrate 8, isoform CRA_b	Epidermal growth factor receptor kinase substrate 8;cDNA, FLJ79138, highly similar to Epidermal growth factor receptor kinase substrate 8	Q12929;A8K6W2;A8KA66;B4E3T6;B4DX66	ISO-MSMS	Heavy	CZ_270810_2_1	3	777.08	2328.22		-0.44657		28.507	28.507		6.569e-19	1	4410	63.59	63.59	63.59	189.83
	8684	510	2821	3050	12315				NNSELSVLKDDILEILDDRK	20	1	2	Unmodified	_NNSELSVLKDDILEILDDRK_							0	0	0	0	IPI00290337;IPI00794000	IPI00290337	IPI00290337	Epidermal growth factor receptor kinase substrate 8;cDNA FLJ50272, highly similar to Epidermal growth factor receptor kinase substrate 8;cDNA, FLJ79033, highly similar to Epidermal growth factor receptor kinase substrate 8;cDNA, FLJ79138, highly similar to Epidermal growth factor receptor kinase substrate 8;Epidermal growth factor receptor pathway substrate 8, isoform CRA_b	Epidermal growth factor receptor kinase substrate 8;cDNA, FLJ79138, highly similar to Epidermal growth factor receptor kinase substrate 8	Q12929;A8K6W2;A8KA66;B4E3T6;B4DX66	ISO-MSMS	Medium	CZ_270810_2_1	3	777.08	2328.22		0.18206		28.501	28.501		6.6491e-25	1	4406	75.84	75.84	75.84	202.27
	8687	510	2821	3050	12320;12321;12322				NNSELSVLKDDILEILDDRK	20	1	2	Unmodified	_NNSELSVLKDDILEILDDRK_							0	0	0	0	IPI00290337;IPI00794000	IPI00290337	IPI00290337	Epidermal growth factor receptor kinase substrate 8;cDNA FLJ50272, highly similar to Epidermal growth factor receptor kinase substrate 8;cDNA, FLJ79033, highly similar to Epidermal growth factor receptor kinase substrate 8;cDNA, FLJ79138, highly similar to Epidermal growth factor receptor kinase substrate 8;Epidermal growth factor receptor pathway substrate 8, isoform CRA_b	Epidermal growth factor receptor kinase substrate 8;cDNA, FLJ79138, highly similar to Epidermal growth factor receptor kinase substrate 8	Q12929;A8K6W2;A8KA66;B4E3T6;B4DX66	SILAC-MSMS	Light	CZ_270810_2_2	4	583.062	2328.22	0.68967	-0.090342	0.59933	28.498	28.498		0.021308	3	4864	17.45	17.45	17.45	75.015
	8682	510	2821	3050	12312				NNSELSVLKDDILEILDDRK	20	1	2	Unmodified	_NNSELSVLKDDILEILDDRK_							0	0	0	0	IPI00290337;IPI00794000	IPI00290337	IPI00290337	Epidermal growth factor receptor kinase substrate 8;cDNA FLJ50272, highly similar to Epidermal growth factor receptor kinase substrate 8;cDNA, FLJ79033, highly similar to Epidermal growth factor receptor kinase substrate 8;cDNA, FLJ79138, highly similar to Epidermal growth factor receptor kinase substrate 8;Epidermal growth factor receptor pathway substrate 8, isoform CRA_b	Epidermal growth factor receptor kinase substrate 8;cDNA, FLJ79138, highly similar to Epidermal growth factor receptor kinase substrate 8	Q12929;A8K6W2;A8KA66;B4E3T6;B4DX66	SILAC-MSMS	Medium	CZ_270810_1_4	4	583.062	2328.22	0.97911	-0.61549	0.36362	28.643	28.643		0.57272	1	5191	4.4	4.4	4.4	44.224
	8681	510	2821	3050	12311				NNSELSVLKDDILEILDDRK	20	1	2	Unmodified	_NNSELSVLKDDILEILDDRK_							0	0	0	0	IPI00290337;IPI00794000	IPI00290337	IPI00290337	Epidermal growth factor receptor kinase substrate 8;cDNA FLJ50272, highly similar to Epidermal growth factor receptor kinase substrate 8;cDNA, FLJ79033, highly similar to Epidermal growth factor receptor kinase substrate 8;cDNA, FLJ79138, highly similar to Epidermal growth factor receptor kinase substrate 8;Epidermal growth factor receptor pathway substrate 8, isoform CRA_b	Epidermal growth factor receptor kinase substrate 8;cDNA, FLJ79138, highly similar to Epidermal growth factor receptor kinase substrate 8	Q12929;A8K6W2;A8KA66;B4E3T6;B4DX66	SILAC-MSMS	Medium	CZ_270810_1_3	4	583.062	2328.22	0.89045	0.086524	0.97697	28.447	28.447		0.3175	1	4150	3.99	3.99	3.99	51.293
	8680	510	2821	3050	12308;12309;12310				NNSELSVLKDDILEILDDRK	20	1	2	Unmodified	_NNSELSVLKDDILEILDDRK_							0	0	0	0	IPI00290337;IPI00794000	IPI00290337	IPI00290337	Epidermal growth factor receptor kinase substrate 8;cDNA FLJ50272, highly similar to Epidermal growth factor receptor kinase substrate 8;cDNA, FLJ79033, highly similar to Epidermal growth factor receptor kinase substrate 8;cDNA, FLJ79138, highly similar to Epidermal growth factor receptor kinase substrate 8;Epidermal growth factor receptor pathway substrate 8, isoform CRA_b	Epidermal growth factor receptor kinase substrate 8;cDNA, FLJ79138, highly similar to Epidermal growth factor receptor kinase substrate 8	Q12929;A8K6W2;A8KA66;B4E3T6;B4DX66	SILAC-MSMS	Light	CZ_270810_1_3	3	777.08	2328.22	0.93983	0.15682	1.0967	28.451	28.451		3.364e-46	3	4143	92.95	92.95	92.95	269.49
	8678	510	2821	3050	12302;12303;12304				NNSELSVLKDDILEILDDRK	20	1	2	Unmodified	_NNSELSVLKDDILEILDDRK_							0	0	0	0	IPI00290337;IPI00794000	IPI00290337	IPI00290337	Epidermal growth factor receptor kinase substrate 8;cDNA FLJ50272, highly similar to Epidermal growth factor receptor kinase substrate 8;cDNA, FLJ79033, highly similar to Epidermal growth factor receptor kinase substrate 8;cDNA, FLJ79138, highly similar to Epidermal growth factor receptor kinase substrate 8;Epidermal growth factor receptor pathway substrate 8, isoform CRA_b	Epidermal growth factor receptor kinase substrate 8;cDNA, FLJ79138, highly similar to Epidermal growth factor receptor kinase substrate 8	Q12929;A8K6W2;A8KA66;B4E3T6;B4DX66	SILAC-MSMS	Light	CZ_270810_1_2	3	777.08	2328.22	1.0365	0.17398	1.2105	28.367	28.367		3.364e-46	3	4845	71.36	71.36	71.36	269.49
	8679	510	2821	3050	12305;12306;12307				NNSELSVLKDDILEILDDRK	20	1	2	Unmodified	_NNSELSVLKDDILEILDDRK_							0	0	0	0	IPI00290337;IPI00794000	IPI00290337	IPI00290337	Epidermal growth factor receptor kinase substrate 8;cDNA FLJ50272, highly similar to Epidermal growth factor receptor kinase substrate 8;cDNA, FLJ79033, highly similar to Epidermal growth factor receptor kinase substrate 8;cDNA, FLJ79138, highly similar to Epidermal growth factor receptor kinase substrate 8;Epidermal growth factor receptor pathway substrate 8, isoform CRA_b	Epidermal growth factor receptor kinase substrate 8;cDNA, FLJ79138, highly similar to Epidermal growth factor receptor kinase substrate 8	Q12929;A8K6W2;A8KA66;B4E3T6;B4DX66	SILAC-MSMS	Light	CZ_270810_1_2	4	583.062	2328.22	1.0498	0.037336	1.0872	28.367	28.367		0.0056791	3	4858	25.29	25.29	25.29	83.706
phosphorylated (pS548)	8663	510	2819	3048	12267				NNSELSVLK	9	0	1	Phospho (ST)	_NNS(ph)ELSVLK_	NNS(1)ELSVLK			NNS(58.12)ELS(-58.12)VLK			0	1	0	0	IPI00290337;IPI00794000	IPI00290337	IPI00290337	Epidermal growth factor receptor kinase substrate 8;cDNA FLJ50272, highly similar to Epidermal growth factor receptor kinase substrate 8;cDNA, FLJ79033, highly similar to Epidermal growth factor receptor kinase substrate 8;cDNA, FLJ79138, highly similar to Epidermal growth factor receptor kinase substrate 8;Epidermal growth factor receptor pathway substrate 8, isoform CRA_b	Epidermal growth factor receptor kinase substrate 8;cDNA, FLJ79138, highly similar to Epidermal growth factor receptor kinase substrate 8	Q12929;A8K6W2;A8KA66;B4E3T6;B4DX66	SILAC-MSMS	Heavy	CZ_270810_eps82a	2	542.258	1082.5	0.85648	-0.65317	0.20331	19.874	19.874		0.041708	1	1820	27.65	27.65	27.65	117.35
	8664	510	2819	3048	12268				NNSELSVLK	9	0	1	Phospho (ST)	_NNS(ph)ELSVLK_	NNS(1)ELSVLK			NNS(54.85)ELS(-54.85)VLK			0	1	0	0	IPI00290337;IPI00794000	IPI00290337	IPI00290337	Epidermal growth factor receptor kinase substrate 8;cDNA FLJ50272, highly similar to Epidermal growth factor receptor kinase substrate 8;cDNA, FLJ79033, highly similar to Epidermal growth factor receptor kinase substrate 8;cDNA, FLJ79138, highly similar to Epidermal growth factor receptor kinase substrate 8;Epidermal growth factor receptor pathway substrate 8, isoform CRA_b	Epidermal growth factor receptor kinase substrate 8;cDNA, FLJ79138, highly similar to Epidermal growth factor receptor kinase substrate 8	Q12929;A8K6W2;A8KA66;B4E3T6;B4DX66	ISO-MSMS	Heavy	CZ_270810_eps82b	2	542.258	1082.5		-0.53397		19.9	19.9		0.0063089	1	1762	30.16	30.16	30.16	104.43
	8661	510	2819	3048	12265				NNSELSVLK	9	0	1	Phospho (ST)	_NNS(ph)ELSVLK_	NNS(1)ELSVLK			NNS(42.58)ELS(-42.58)VLK			0	1	0	0	IPI00290337;IPI00794000	IPI00290337	IPI00290337	Epidermal growth factor receptor kinase substrate 8;cDNA FLJ50272, highly similar to Epidermal growth factor receptor kinase substrate 8;cDNA, FLJ79033, highly similar to Epidermal growth factor receptor kinase substrate 8;cDNA, FLJ79138, highly similar to Epidermal growth factor receptor kinase substrate 8;Epidermal growth factor receptor pathway substrate 8, isoform CRA_b	Epidermal growth factor receptor kinase substrate 8;cDNA, FLJ79138, highly similar to Epidermal growth factor receptor kinase substrate 8	Q12929;A8K6W2;A8KA66;B4E3T6;B4DX66	ISO-MSMS	Heavy	CZ_270810_eps81a	2	542.258	1082.5		-0.65676		19.857	19.857		0.023373	1	1805	23.66	23.66	23.66	92.163
	8662	510	2819	3048	12266				NNSELSVLK	9	0	1	Phospho (ST)	_NNS(ph)ELSVLK_	NNS(1)ELSVLK			NNS(76.71)ELS(-76.71)VLK			0	1	0	0	IPI00290337;IPI00794000	IPI00290337	IPI00290337	Epidermal growth factor receptor kinase substrate 8;cDNA FLJ50272, highly similar to Epidermal growth factor receptor kinase substrate 8;cDNA, FLJ79033, highly similar to Epidermal growth factor receptor kinase substrate 8;cDNA, FLJ79138, highly similar to Epidermal growth factor receptor kinase substrate 8;Epidermal growth factor receptor pathway substrate 8, isoform CRA_b	Epidermal growth factor receptor kinase substrate 8;cDNA, FLJ79138, highly similar to Epidermal growth factor receptor kinase substrate 8	Q12929;A8K6W2;A8KA66;B4E3T6;B4DX66	ISO-MSMS	Light	CZ_270810_eps81b	2	542.258	1082.5		0.48399		19.814	19.814		0.0015642	1	1828	31.35	31.35	31.35	117.35
685
non-phosphorylated	6193	510	2008	2151	8866				KSQMEEVQDELIHR	14	1	1	Unmodified	_KSQMEEVQDELIHR_							0	0	0	0	IPI00290337;IPI00794000	IPI00290337	IPI00290337	Epidermal growth factor receptor kinase substrate 8;cDNA FLJ50272, highly similar to Epidermal growth factor receptor kinase substrate 8;cDNA, FLJ79033, highly similar to Epidermal growth factor receptor kinase substrate 8;cDNA, FLJ79138, highly similar to Epidermal growth factor receptor kinase substrate 8;Epidermal growth factor receptor pathway substrate 8, isoform CRA_b	Epidermal growth factor receptor kinase substrate 8;cDNA, FLJ79138, highly similar to Epidermal growth factor receptor kinase substrate 8	Q12929;A8K6W2;A8KA66;B4E3T6;B4DX66	ISO-MSMS	Light	CZ_270810_2_4	2	871.431	1740.85		0.26716		19.056	19.056		4.3417e-23	1	2838	99.01	99.01	99.01	209.75
	6150	510	2008	2150	8794;8795;8796	256			KSQMEEVQDELIHR	14	1	1	Oxidation (M)	_KSQM(ox)EEVQDELIHR_		KSQM(1)EEVQDELIHR			KSQM(170.41)EEVQDELIHR		0	0	1	0	IPI00290337;IPI00794000	IPI00290337	IPI00290337	Epidermal growth factor receptor kinase substrate 8;cDNA FLJ50272, highly similar to Epidermal growth factor receptor kinase substrate 8;cDNA, FLJ79033, highly similar to Epidermal growth factor receptor kinase substrate 8;cDNA, FLJ79138, highly similar to Epidermal growth factor receptor kinase substrate 8;Epidermal growth factor receptor pathway substrate 8, isoform CRA_b	Epidermal growth factor receptor kinase substrate 8;cDNA, FLJ79138, highly similar to Epidermal growth factor receptor kinase substrate 8	Q12929;A8K6W2;A8KA66;B4E3T6;B4DX66	SILAC-MSMS	Light	CZ_270810_2_7	3	586.621	1756.84	0.60583	-0.3913	0.21453	16.411	16.411		8.8147e-13	3	2088	45.05	45.05	45.05	170.41
	6192	510	2008	2151	8865				KSQMEEVQDELIHR	14	1	1	Unmodified	_KSQMEEVQDELIHR_							0	0	0	0	IPI00290337;IPI00794000	IPI00290337	IPI00290337	Epidermal growth factor receptor kinase substrate 8;cDNA FLJ50272, highly similar to Epidermal growth factor receptor kinase substrate 8;cDNA, FLJ79033, highly similar to Epidermal growth factor receptor kinase substrate 8;cDNA, FLJ79138, highly similar to Epidermal growth factor receptor kinase substrate 8;Epidermal growth factor receptor pathway substrate 8, isoform CRA_b	Epidermal growth factor receptor kinase substrate 8;cDNA, FLJ79138, highly similar to Epidermal growth factor receptor kinase substrate 8	Q12929;A8K6W2;A8KA66;B4E3T6;B4DX66	ISO-MSMS	Medium	CZ_270810_2_4	2	871.431	1740.85		0.55783		19.056	19.056		4.3417e-23	1	2827	79.77	79.77	79.77	209.75
	6143	510	2008	2150	8776;8777;8778	256			KSQMEEVQDELIHR	14	1	1	Oxidation (M)	_KSQM(ox)EEVQDELIHR_		KSQM(1)EEVQDELIHR			KSQM(339.69)EEVQDELIHR		0	0	1	0	IPI00290337;IPI00794000	IPI00290337	IPI00290337	Epidermal growth factor receptor kinase substrate 8;cDNA FLJ50272, highly similar to Epidermal growth factor receptor kinase substrate 8;cDNA, FLJ79033, highly similar to Epidermal growth factor receptor kinase substrate 8;cDNA, FLJ79138, highly similar to Epidermal growth factor receptor kinase substrate 8;Epidermal growth factor receptor pathway substrate 8, isoform CRA_b	Epidermal growth factor receptor kinase substrate 8;cDNA, FLJ79138, highly similar to Epidermal growth factor receptor kinase substrate 8	Q12929;A8K6W2;A8KA66;B4E3T6;B4DX66	SILAC-MSMS	Medium	CZ_270810_2_2	2	879.428	1756.84	0.96932	-0.20342	0.7659	16.437	16.437		5.8714e-63	3	2044	78.64	78.64	78.64	339.69
	6206	510	2008	2151	8888				KSQMEEVQDELIHR	14	1	1	Unmodified	_KSQMEEVQDELIHR_							0	0	0	0	IPI00290337;IPI00794000	IPI00290337	IPI00290337	Epidermal growth factor receptor kinase substrate 8;cDNA FLJ50272, highly similar to Epidermal growth factor receptor kinase substrate 8;cDNA, FLJ79033, highly similar to Epidermal growth factor receptor kinase substrate 8;cDNA, FLJ79138, highly similar to Epidermal growth factor receptor kinase substrate 8;Epidermal growth factor receptor pathway substrate 8, isoform CRA_b	Epidermal growth factor receptor kinase substrate 8;cDNA, FLJ79138, highly similar to Epidermal growth factor receptor kinase substrate 8	Q12929;A8K6W2;A8KA66;B4E3T6;B4DX66	ISO-MSMS	Light	CZ_270810_FT2	3	581.289	1740.85		-1.0845		45.935	45.935		1.0359e-15	1	4106	50.38	50.38	50.38	184.64
	6188	510	2008	2151	8860				KSQMEEVQDELIHR	14	1	1	Unmodified	_KSQMEEVQDELIHR_							0	0	0	0	IPI00290337;IPI00794000	IPI00290337	IPI00290337	Epidermal growth factor receptor kinase substrate 8;cDNA FLJ50272, highly similar to Epidermal growth factor receptor kinase substrate 8;cDNA, FLJ79033, highly similar to Epidermal growth factor receptor kinase substrate 8;cDNA, FLJ79138, highly similar to Epidermal growth factor receptor kinase substrate 8;Epidermal growth factor receptor pathway substrate 8, isoform CRA_b	Epidermal growth factor receptor kinase substrate 8;cDNA, FLJ79138, highly similar to Epidermal growth factor receptor kinase substrate 8	Q12929;A8K6W2;A8KA66;B4E3T6;B4DX66	SILAC-MSMS	Heavy	CZ_270810_2_3	3	581.289	1740.85	1.6568	-0.27414	1.3827	18.516	18.516		0.00034261	1	1577	29.17	29.17	29.17	106.9
	6201	510	2008	2151	8879				KSQMEEVQDELIHR	14	1	1	Unmodified	_KSQMEEVQDELIHR_							0	0	0	0	IPI00290337;IPI00794000	IPI00290337	IPI00290337	Epidermal growth factor receptor kinase substrate 8;cDNA FLJ50272, highly similar to Epidermal growth factor receptor kinase substrate 8;cDNA, FLJ79033, highly similar to Epidermal growth factor receptor kinase substrate 8;cDNA, FLJ79138, highly similar to Epidermal growth factor receptor kinase substrate 8;Epidermal growth factor receptor pathway substrate 8, isoform CRA_b	Epidermal growth factor receptor kinase substrate 8;cDNA, FLJ79138, highly similar to Epidermal growth factor receptor kinase substrate 8	Q12929;A8K6W2;A8KA66;B4E3T6;B4DX66	SILAC-MSMS	Light	CZ_270810_eps82a	4	436.219	1740.85	1.1642	-0.48996	0.6742	18.798	18.798		1	1	1747	11.12	11.12	11.12	47.457
	6203	510	2008	2151	8883				KSQMEEVQDELIHR	14	1	1	Unmodified	_KSQMEEVQDELIHR_							0	0	0	0	IPI00290337;IPI00794000	IPI00290337	IPI00290337	Epidermal growth factor receptor kinase substrate 8;cDNA FLJ50272, highly similar to Epidermal growth factor receptor kinase substrate 8;cDNA, FLJ79033, highly similar to Epidermal growth factor receptor kinase substrate 8;cDNA, FLJ79138, highly similar to Epidermal growth factor receptor kinase substrate 8;Epidermal growth factor receptor pathway substrate 8, isoform CRA_b	Epidermal growth factor receptor kinase substrate 8;cDNA, FLJ79138, highly similar to Epidermal growth factor receptor kinase substrate 8	Q12929;A8K6W2;A8KA66;B4E3T6;B4DX66	SILAC-MSMS	Light	CZ_270810_eps82b	4	436.219	1740.85	1.2035	-0.14742	1.0561	18.771	18.771		1	1	1692	10.15	10.15	10.15	47.457
	6200	510	2008	2151	8877;8878				KSQMEEVQDELIHR	14	1	1	Unmodified	_KSQMEEVQDELIHR_							0	0	0	0	IPI00290337;IPI00794000	IPI00290337	IPI00290337	Epidermal growth factor receptor kinase substrate 8;cDNA FLJ50272, highly similar to Epidermal growth factor receptor kinase substrate 8;cDNA, FLJ79033, highly similar to Epidermal growth factor receptor kinase substrate 8;cDNA, FLJ79138, highly similar to Epidermal growth factor receptor kinase substrate 8;Epidermal growth factor receptor pathway substrate 8, isoform CRA_b	Epidermal growth factor receptor kinase substrate 8;cDNA, FLJ79138, highly similar to Epidermal growth factor receptor kinase substrate 8	Q12929;A8K6W2;A8KA66;B4E3T6;B4DX66	SILAC-MSMS	Medium	CZ_270810_eps82a	3	581.289	1740.85	0.74537	-0.47977	0.2656	18.791	18.791		3.3505e-18	2	1746	60.98	60.98	60.98	214.75
	6140	510	2008	2150	8769;8770	256			KSQMEEVQDELIHR	14	1	1	Oxidation (M)	_KSQM(ox)EEVQDELIHR_		KSQM(1)EEVQDELIHR			KSQM(303.03)EEVQDELIHR		0	0	1	0	IPI00290337;IPI00794000	IPI00290337	IPI00290337	Epidermal growth factor receptor kinase substrate 8;cDNA FLJ50272, highly similar to Epidermal growth factor receptor kinase substrate 8;cDNA, FLJ79033, highly similar to Epidermal growth factor receptor kinase substrate 8;cDNA, FLJ79138, highly similar to Epidermal growth factor receptor kinase substrate 8;Epidermal growth factor receptor pathway substrate 8, isoform CRA_b	Epidermal growth factor receptor kinase substrate 8;cDNA, FLJ79138, highly similar to Epidermal growth factor receptor kinase substrate 8	Q12929;A8K6W2;A8KA66;B4E3T6;B4DX66	SILAC-MSMS	Medium	CZ_270810_2_1	2	879.428	1756.84	0.86134	0.018442	0.87978	16.265	16.265		1.7241e-44	2	1934	75.25	75.25	75.25	303.03
	6139	510	2008	2150	8766;8767;8768	256			KSQMEEVQDELIHR	14	1	1	Oxidation (M)	_KSQM(ox)EEVQDELIHR_		KSQM(1)EEVQDELIHR			KSQM(205.38)EEVQDELIHR		0	0	1	0	IPI00290337;IPI00794000	IPI00290337	IPI00290337	Epidermal growth factor receptor kinase substrate 8;cDNA FLJ50272, highly similar to Epidermal growth factor receptor kinase substrate 8;cDNA, FLJ79033, highly similar to Epidermal growth factor receptor kinase substrate 8;cDNA, FLJ79138, highly similar to Epidermal growth factor receptor kinase substrate 8;Epidermal growth factor receptor pathway substrate 8, isoform CRA_b	Epidermal growth factor receptor kinase substrate 8;cDNA, FLJ79138, highly similar to Epidermal growth factor receptor kinase substrate 8	Q12929;A8K6W2;A8KA66;B4E3T6;B4DX66	SILAC-MSMS	Medium	CZ_270810_2_1	3	586.621	1756.84	0.62418	-0.2025	0.42168	16.269	16.269		2.4023e-16	3	1925	42.37	42.37	42.37	205.38
	6148	510	2008	2150	8789;8790;8791	256			KSQMEEVQDELIHR	14	1	1	Oxidation (M)	_KSQM(ox)EEVQDELIHR_		KSQM(1)EEVQDELIHR			KSQM(205.38)EEVQDELIHR		0	0	1	0	IPI00290337;IPI00794000	IPI00290337	IPI00290337	Epidermal growth factor receptor kinase substrate 8;cDNA FLJ50272, highly similar to Epidermal growth factor receptor kinase substrate 8;cDNA, FLJ79033, highly similar to Epidermal growth factor receptor kinase substrate 8;cDNA, FLJ79138, highly similar to Epidermal growth factor receptor kinase substrate 8;Epidermal growth factor receptor pathway substrate 8, isoform CRA_b	Epidermal growth factor receptor kinase substrate 8;cDNA, FLJ79138, highly similar to Epidermal growth factor receptor kinase substrate 8	Q12929;A8K6W2;A8KA66;B4E3T6;B4DX66	SILAC-MSMS	Heavy	CZ_270810_2_5	3	586.621	1756.84	0.68699	-0.24106	0.44593	16.317	16.317		2.4023e-16	3	2072	50.29	50.29	50.29	205.38
	6149	510	2008	2150	8792;8793	256			KSQMEEVQDELIHR	14	1	1	Oxidation (M)	_KSQM(ox)EEVQDELIHR_		KSQM(1)EEVQDELIHR			KSQM(132.59)EEVQDELIHR		0	0	1	0	IPI00290337;IPI00794000	IPI00290337	IPI00290337	Epidermal growth factor receptor kinase substrate 8;cDNA FLJ50272, highly similar to Epidermal growth factor receptor kinase substrate 8;cDNA, FLJ79033, highly similar to Epidermal growth factor receptor kinase substrate 8;cDNA, FLJ79138, highly similar to Epidermal growth factor receptor kinase substrate 8;Epidermal growth factor receptor pathway substrate 8, isoform CRA_b	Epidermal growth factor receptor kinase substrate 8;cDNA, FLJ79138, highly similar to Epidermal growth factor receptor kinase substrate 8	Q12929;A8K6W2;A8KA66;B4E3T6;B4DX66	ISO-MSMS	Light	CZ_270810_2_6	3	586.621	1756.84		0.25469		16.08	16.08		1.0044e-05	2	2055	25.35	25.35	25.35	132.59
	6158	510	2008	2150	8811;8812;8813	256			KSQMEEVQDELIHR	14	1	1	Oxidation (M)	_KSQM(ox)EEVQDELIHR_		KSQM(1)EEVQDELIHR			KSQM(303.03)EEVQDELIHR		0	0	1	0	IPI00290337;IPI00794000	IPI00290337	IPI00290337	Epidermal growth factor receptor kinase substrate 8;cDNA FLJ50272, highly similar to Epidermal growth factor receptor kinase substrate 8;cDNA, FLJ79033, highly similar to Epidermal growth factor receptor kinase substrate 8;cDNA, FLJ79138, highly similar to Epidermal growth factor receptor kinase substrate 8;Epidermal growth factor receptor pathway substrate 8, isoform CRA_b	Epidermal growth factor receptor kinase substrate 8;cDNA, FLJ79138, highly similar to Epidermal growth factor receptor kinase substrate 8	Q12929;A8K6W2;A8KA66;B4E3T6;B4DX66	SILAC-MSMS	Heavy	CZ_270810_eps82a	2	879.428	1756.84	1.02	0.27141	1.2914	16.036	16.036		1.7241e-44	3	1367	88.15	88.15	88.15	303.03
	6190	510	2008	2151	8862				KSQMEEVQDELIHR	14	1	1	Unmodified	_KSQMEEVQDELIHR_							0	0	0	0	IPI00290337;IPI00794000	IPI00290337	IPI00290337	Epidermal growth factor receptor kinase substrate 8;cDNA FLJ50272, highly similar to Epidermal growth factor receptor kinase substrate 8;cDNA, FLJ79033, highly similar to Epidermal growth factor receptor kinase substrate 8;cDNA, FLJ79138, highly similar to Epidermal growth factor receptor kinase substrate 8;Epidermal growth factor receptor pathway substrate 8, isoform CRA_b	Epidermal growth factor receptor kinase substrate 8;cDNA, FLJ79138, highly similar to Epidermal growth factor receptor kinase substrate 8	Q12929;A8K6W2;A8KA66;B4E3T6;B4DX66	SILAC-MSMS	Heavy	CZ_270810_2_4	3	581.289	1740.85	0.6325	0.12708	0.75958	19.058	19.058		3.3505e-18	1	2809	50.55	50.55	50.55	214.75
	6160	510	2008	2150	8816;8817;8818	256			KSQMEEVQDELIHR	14	1	1	Oxidation (M)	_KSQM(ox)EEVQDELIHR_		KSQM(1)EEVQDELIHR			KSQM(339.69)EEVQDELIHR		0	0	1	0	IPI00290337;IPI00794000	IPI00290337	IPI00290337	Epidermal growth factor receptor kinase substrate 8;cDNA FLJ50272, highly similar to Epidermal growth factor receptor kinase substrate 8;cDNA, FLJ79033, highly similar to Epidermal growth factor receptor kinase substrate 8;cDNA, FLJ79138, highly similar to Epidermal growth factor receptor kinase substrate 8;Epidermal growth factor receptor pathway substrate 8, isoform CRA_b	Epidermal growth factor receptor kinase substrate 8;cDNA, FLJ79138, highly similar to Epidermal growth factor receptor kinase substrate 8	Q12929;A8K6W2;A8KA66;B4E3T6;B4DX66	SILAC-MSMS	Heavy	CZ_270810_eps82b	2	879.428	1756.84	1.2021	0.29068	1.4928	16.066	16.066		5.8714e-63	3	1335	71.73	71.73	71.73	339.69
	6145	510	2008	2150	8782;8783;8784	256			KSQMEEVQDELIHR	14	1	1	Oxidation (M)	_KSQM(ox)EEVQDELIHR_		KSQM(1)EEVQDELIHR			KSQM(155.4)EEVQDELIHR		0	0	1	0	IPI00290337;IPI00794000	IPI00290337	IPI00290337	Epidermal growth factor receptor kinase substrate 8;cDNA FLJ50272, highly similar to Epidermal growth factor receptor kinase substrate 8;cDNA, FLJ79033, highly similar to Epidermal growth factor receptor kinase substrate 8;cDNA, FLJ79138, highly similar to Epidermal growth factor receptor kinase substrate 8;Epidermal growth factor receptor pathway substrate 8, isoform CRA_b	Epidermal growth factor receptor kinase substrate 8;cDNA, FLJ79138, highly similar to Epidermal growth factor receptor kinase substrate 8	Q12929;A8K6W2;A8KA66;B4E3T6;B4DX66	SILAC-MSMS	Heavy	CZ_270810_2_3	3	586.621	1756.84	1.6999	-0.27986	1.42	15.806	15.806		4.3192e-11	3	1065	37.25	37.25	37.25	155.4
	6186	510	2008	2151	8857;8858				KSQMEEVQDELIHR	14	1	1	Unmodified	_KSQMEEVQDELIHR_							0	0	0	0	IPI00290337;IPI00794000	IPI00290337	IPI00290337	Epidermal growth factor receptor kinase substrate 8;cDNA FLJ50272, highly similar to Epidermal growth factor receptor kinase substrate 8;cDNA, FLJ79033, highly similar to Epidermal growth factor receptor kinase substrate 8;cDNA, FLJ79138, highly similar to Epidermal growth factor receptor kinase substrate 8;Epidermal growth factor receptor pathway substrate 8, isoform CRA_b	Epidermal growth factor receptor kinase substrate 8;cDNA, FLJ79138, highly similar to Epidermal growth factor receptor kinase substrate 8	Q12929;A8K6W2;A8KA66;B4E3T6;B4DX66	SILAC-MSMS	Medium	CZ_270810_2_2	2	871.431	1740.85	0.91849	0.22357	1.1421	19.264	19.264		4.0935e-24	2	2801	100.06	100.06	100.06	247.68
	6185	510	2008	2151	8855;8856				KSQMEEVQDELIHR	14	1	1	Unmodified	_KSQMEEVQDELIHR_							0	0	0	0	IPI00290337;IPI00794000	IPI00290337	IPI00290337	Epidermal growth factor receptor kinase substrate 8;cDNA FLJ50272, highly similar to Epidermal growth factor receptor kinase substrate 8;cDNA, FLJ79033, highly similar to Epidermal growth factor receptor kinase substrate 8;cDNA, FLJ79138, highly similar to Epidermal growth factor receptor kinase substrate 8;Epidermal growth factor receptor pathway substrate 8, isoform CRA_b	Epidermal growth factor receptor kinase substrate 8;cDNA, FLJ79138, highly similar to Epidermal growth factor receptor kinase substrate 8	Q12929;A8K6W2;A8KA66;B4E3T6;B4DX66	SILAC-MSMS	Light	CZ_270810_2_2	3	581.289	1740.85	0.70386	0.097354	0.80121	19.264	19.264		8.7932e-21	2	2805	61.93	61.93	61.93	230.68
	6195	510	2008	2151	8868				KSQMEEVQDELIHR	14	1	1	Unmodified	_KSQMEEVQDELIHR_							0	0	0	0	IPI00290337;IPI00794000	IPI00290337	IPI00290337	Epidermal growth factor receptor kinase substrate 8;cDNA FLJ50272, highly similar to Epidermal growth factor receptor kinase substrate 8;cDNA, FLJ79033, highly similar to Epidermal growth factor receptor kinase substrate 8;cDNA, FLJ79138, highly similar to Epidermal growth factor receptor kinase substrate 8;Epidermal growth factor receptor pathway substrate 8, isoform CRA_b	Epidermal growth factor receptor kinase substrate 8;cDNA, FLJ79138, highly similar to Epidermal growth factor receptor kinase substrate 8	Q12929;A8K6W2;A8KA66;B4E3T6;B4DX66	SILAC-MSMS	Heavy	CZ_270810_2_5	2	871.431	1740.85	0.93892	0.013656	0.95258	19.156	19.156		1.2041e-20	1	2810	106.53	106.53	106.53	228.14
	6165	510	2008	2150	8828;8829	256			KSQMEEVQDELIHR	14	1	1	Oxidation (M)	_KSQM(ox)EEVQDELIHR_		KSQM(1)EEVQDELIHR			KSQM(85)EEVQDELIHR		0	0	1	0	IPI00290337;IPI00794000	IPI00290337	IPI00290337	Epidermal growth factor receptor kinase substrate 8;cDNA FLJ50272, highly similar to Epidermal growth factor receptor kinase substrate 8;cDNA, FLJ79033, highly similar to Epidermal growth factor receptor kinase substrate 8;cDNA, FLJ79138, highly similar to Epidermal growth factor receptor kinase substrate 8;Epidermal growth factor receptor pathway substrate 8, isoform CRA_b	Epidermal growth factor receptor kinase substrate 8;cDNA, FLJ79138, highly similar to Epidermal growth factor receptor kinase substrate 8	Q12929;A8K6W2;A8KA66;B4E3T6;B4DX66	SILAC-MSMS	Light	CZ_270810_FT2	3	586.621	1756.84	1.481	-0.76158	0.71943	15.668	15.668		0.025153	2	1023	21.02	21.02	21.02	84.997
	6183	510	2008	2151	8852;8853				KSQMEEVQDELIHR	14	1	1	Unmodified	_KSQMEEVQDELIHR_							0	0	0	0	IPI00290337;IPI00794000	IPI00290337	IPI00290337	Epidermal growth factor receptor kinase substrate 8;cDNA FLJ50272, highly similar to Epidermal growth factor receptor kinase substrate 8;cDNA, FLJ79033, highly similar to Epidermal growth factor receptor kinase substrate 8;cDNA, FLJ79138, highly similar to Epidermal growth factor receptor kinase substrate 8;Epidermal growth factor receptor pathway substrate 8, isoform CRA_b	Epidermal growth factor receptor kinase substrate 8;cDNA, FLJ79138, highly similar to Epidermal growth factor receptor kinase substrate 8	Q12929;A8K6W2;A8KA66;B4E3T6;B4DX66	SILAC-MSMS	Light	CZ_270810_2_1	3	581.289	1740.85	0.67318	0.23911	0.91229	19.174	19.174		3.3505e-18	2	2656	51.27	51.27	51.27	214.75
	6159	510	2008	2150	8814;8815	256			KSQMEEVQDELIHR	14	1	1	Oxidation (M)	_KSQM(ox)EEVQDELIHR_		KSQM(1)EEVQDELIHR			KSQM(170.41)EEVQDELIHR		0	0	1	0	IPI00290337;IPI00794000	IPI00290337	IPI00290337	Epidermal growth factor receptor kinase substrate 8;cDNA FLJ50272, highly similar to Epidermal growth factor receptor kinase substrate 8;cDNA, FLJ79033, highly similar to Epidermal growth factor receptor kinase substrate 8;cDNA, FLJ79138, highly similar to Epidermal growth factor receptor kinase substrate 8;Epidermal growth factor receptor pathway substrate 8, isoform CRA_b	Epidermal growth factor receptor kinase substrate 8;cDNA, FLJ79138, highly similar to Epidermal growth factor receptor kinase substrate 8	Q12929;A8K6W2;A8KA66;B4E3T6;B4DX66	SILAC-MSMS	Light	CZ_270810_eps82b	3	586.621	1756.84	0.82406	-0.0041311	0.81993	16.067	16.067		8.8147e-13	2	1329	41.79	41.79	41.79	170.41
	6202	510	2008	2151	8880;8881;8882				KSQMEEVQDELIHR	14	1	1	Unmodified	_KSQMEEVQDELIHR_							0	0	0	0	IPI00290337;IPI00794000	IPI00290337	IPI00290337	Epidermal growth factor receptor kinase substrate 8;cDNA FLJ50272, highly similar to Epidermal growth factor receptor kinase substrate 8;cDNA, FLJ79033, highly similar to Epidermal growth factor receptor kinase substrate 8;cDNA, FLJ79138, highly similar to Epidermal growth factor receptor kinase substrate 8;Epidermal growth factor receptor pathway substrate 8, isoform CRA_b	Epidermal growth factor receptor kinase substrate 8;cDNA, FLJ79138, highly similar to Epidermal growth factor receptor kinase substrate 8	Q12929;A8K6W2;A8KA66;B4E3T6;B4DX66	SILAC-MSMS	Light	CZ_270810_eps82b	3	581.289	1740.85	0.71214	-0.092193	0.61995	18.792	18.792		3.3505e-18	3	1688	62.18	62.18	62.18	214.75
	6191	510	2008	2151	8863;8864				KSQMEEVQDELIHR	14	1	1	Unmodified	_KSQMEEVQDELIHR_							0	0	0	0	IPI00290337;IPI00794000	IPI00290337	IPI00290337	Epidermal growth factor receptor kinase substrate 8;cDNA FLJ50272, highly similar to Epidermal growth factor receptor kinase substrate 8;cDNA, FLJ79033, highly similar to Epidermal growth factor receptor kinase substrate 8;cDNA, FLJ79138, highly similar to Epidermal growth factor receptor kinase substrate 8;Epidermal growth factor receptor pathway substrate 8, isoform CRA_b	Epidermal growth factor receptor kinase substrate 8;cDNA, FLJ79138, highly similar to Epidermal growth factor receptor kinase substrate 8	Q12929;A8K6W2;A8KA66;B4E3T6;B4DX66	SILAC-MSMS	Medium	CZ_270810_2_4	4	436.219	1740.85	1.0513	-0.17128	0.88	19.06	19.06		0.086236	2	2836	24.11	24.11	24.11	74.808
	6141	510	2008	2150	8771;8772	256			KSQMEEVQDELIHR	14	1	1	Oxidation (M)	_KSQM(ox)EEVQDELIHR_		KSQM(1)EEVQDELIHR			KSQM(74.81)EEVQDELIHR		0	0	1	0	IPI00290337;IPI00794000	IPI00290337	IPI00290337	Epidermal growth factor receptor kinase substrate 8;cDNA FLJ50272, highly similar to Epidermal growth factor receptor kinase substrate 8;cDNA, FLJ79033, highly similar to Epidermal growth factor receptor kinase substrate 8;cDNA, FLJ79138, highly similar to Epidermal growth factor receptor kinase substrate 8;Epidermal growth factor receptor pathway substrate 8, isoform CRA_b	Epidermal growth factor receptor kinase substrate 8;cDNA, FLJ79138, highly similar to Epidermal growth factor receptor kinase substrate 8	Q12929;A8K6W2;A8KA66;B4E3T6;B4DX66	SILAC-MSMS	Light	CZ_270810_2_1	4	440.218	1756.84	1.0192	0.046523	1.0658	16.265	16.265		0.086236	2	1969	18.85	18.85	18.85	74.808
	6142	510	2008	2150	8773;8774;8775	256			KSQMEEVQDELIHR	14	1	1	Oxidation (M)	_KSQM(ox)EEVQDELIHR_		KSQM(1)EEVQDELIHR			KSQM(179.66)EEVQDELIHR		0	0	1	0	IPI00290337;IPI00794000	IPI00290337	IPI00290337	Epidermal growth factor receptor kinase substrate 8;cDNA FLJ50272, highly similar to Epidermal growth factor receptor kinase substrate 8;cDNA, FLJ79033, highly similar to Epidermal growth factor receptor kinase substrate 8;cDNA, FLJ79138, highly similar to Epidermal growth factor receptor kinase substrate 8;Epidermal growth factor receptor pathway substrate 8, isoform CRA_b	Epidermal growth factor receptor kinase substrate 8;cDNA, FLJ79138, highly similar to Epidermal growth factor receptor kinase substrate 8	Q12929;A8K6W2;A8KA66;B4E3T6;B4DX66	SILAC-MSMS	Heavy	CZ_270810_2_2	3	586.621	1756.84	0.72569	-0.21876	0.50693	16.438	16.438		1.3977e-13	3	2029	39.92	39.92	39.92	179.66
	6161	510	2008	2150	8819	256			KSQMEEVQDELIHR	14	1	1	Oxidation (M)	_KSQM(ox)EEVQDELIHR_		KSQM(1)EEVQDELIHR			KSQM(74.81)EEVQDELIHR		0	0	1	0	IPI00290337;IPI00794000	IPI00290337	IPI00290337	Epidermal growth factor receptor kinase substrate 8;cDNA FLJ50272, highly similar to Epidermal growth factor receptor kinase substrate 8;cDNA, FLJ79033, highly similar to Epidermal growth factor receptor kinase substrate 8;cDNA, FLJ79138, highly similar to Epidermal growth factor receptor kinase substrate 8;Epidermal growth factor receptor pathway substrate 8, isoform CRA_b	Epidermal growth factor receptor kinase substrate 8;cDNA, FLJ79138, highly similar to Epidermal growth factor receptor kinase substrate 8	Q12929;A8K6W2;A8KA66;B4E3T6;B4DX66	SILAC-MSMS	Heavy	CZ_270810_eps82b	4	440.218	1756.84	1.3063	0.23058	1.5369	16.061	16.061		0.086236	1	1345	21.42	21.42	21.42	74.808
	6187	510	2008	2151	8859				KSQMEEVQDELIHR	14	1	1	Unmodified	_KSQMEEVQDELIHR_							0	0	0	0	IPI00290337;IPI00794000	IPI00290337	IPI00290337	Epidermal growth factor receptor kinase substrate 8;cDNA FLJ50272, highly similar to Epidermal growth factor receptor kinase substrate 8;cDNA, FLJ79033, highly similar to Epidermal growth factor receptor kinase substrate 8;cDNA, FLJ79138, highly similar to Epidermal growth factor receptor kinase substrate 8;Epidermal growth factor receptor pathway substrate 8, isoform CRA_b	Epidermal growth factor receptor kinase substrate 8;cDNA, FLJ79138, highly similar to Epidermal growth factor receptor kinase substrate 8	Q12929;A8K6W2;A8KA66;B4E3T6;B4DX66	SILAC-MSMS	Medium	CZ_270810_2_2	4	436.219	1740.85	1.1572	-0.028389	1.1288	19.264	19.264		0.025153	1	2806	24.13	24.13	24.13	84.997
	6194	510	2008	2151	8867				KSQMEEVQDELIHR	14	1	1	Unmodified	_KSQMEEVQDELIHR_							0	0	0	0	IPI00290337;IPI00794000	IPI00290337	IPI00290337	Epidermal growth factor receptor kinase substrate 8;cDNA FLJ50272, highly similar to Epidermal growth factor receptor kinase substrate 8;cDNA, FLJ79033, highly similar to Epidermal growth factor receptor kinase substrate 8;cDNA, FLJ79138, highly similar to Epidermal growth factor receptor kinase substrate 8;Epidermal growth factor receptor pathway substrate 8, isoform CRA_b	Epidermal growth factor receptor kinase substrate 8;cDNA, FLJ79138, highly similar to Epidermal growth factor receptor kinase substrate 8	Q12929;A8K6W2;A8KA66;B4E3T6;B4DX66	SILAC-MSMS	Light	CZ_270810_2_5	3	581.289	1740.85	0.68839	0.041184	0.72957	19.147	19.147		3.3505e-18	1	2799	48.69	48.69	48.69	214.75
	6157	510	2008	2150	8810	256			KSQMEEVQDELIHR	14	1	1	Oxidation (M)	_KSQM(ox)EEVQDELIHR_		KSQM(1)EEVQDELIHR			KSQM(170.41)EEVQDELIHR		0	0	1	0	IPI00290337;IPI00794000	IPI00290337	IPI00290337	Epidermal growth factor receptor kinase substrate 8;cDNA FLJ50272, highly similar to Epidermal growth factor receptor kinase substrate 8;cDNA, FLJ79033, highly similar to Epidermal growth factor receptor kinase substrate 8;cDNA, FLJ79138, highly similar to Epidermal growth factor receptor kinase substrate 8;Epidermal growth factor receptor pathway substrate 8, isoform CRA_b	Epidermal growth factor receptor kinase substrate 8;cDNA, FLJ79138, highly similar to Epidermal growth factor receptor kinase substrate 8	Q12929;A8K6W2;A8KA66;B4E3T6;B4DX66	SILAC-MSMS	Light	CZ_270810_eps82a	3	586.621	1756.84	0.7043	-0.089475	0.61483	16.042	16.042		8.8147e-13	1	1363	42.57	42.57	42.57	170.41
	6146	510	2008	2150	8785;8786;8787	256			KSQMEEVQDELIHR	14	1	1	Oxidation (M)	_KSQM(ox)EEVQDELIHR_		KSQM(1)EEVQDELIHR			KSQM(192.34)EEVQDELIHR		0	0	1	0	IPI00290337;IPI00794000	IPI00290337	IPI00290337	Epidermal growth factor receptor kinase substrate 8;cDNA FLJ50272, highly similar to Epidermal growth factor receptor kinase substrate 8;cDNA, FLJ79033, highly similar to Epidermal growth factor receptor kinase substrate 8;cDNA, FLJ79138, highly similar to Epidermal growth factor receptor kinase substrate 8;Epidermal growth factor receptor pathway substrate 8, isoform CRA_b	Epidermal growth factor receptor kinase substrate 8;cDNA, FLJ79138, highly similar to Epidermal growth factor receptor kinase substrate 8	Q12929;A8K6W2;A8KA66;B4E3T6;B4DX66	SILAC-MSMS	Heavy	CZ_270810_2_4	3	586.621	1756.84	0.65402	-0.226	0.42801	16.197	16.197		9.6439e-15	3	2111	41.5	41.5	41.5	192.34
	6189	510	2008	2151	8861				KSQMEEVQDELIHR	14	1	1	Unmodified	_KSQMEEVQDELIHR_							0	0	0	0	IPI00290337;IPI00794000	IPI00290337	IPI00290337	Epidermal growth factor receptor kinase substrate 8;cDNA FLJ50272, highly similar to Epidermal growth factor receptor kinase substrate 8;cDNA, FLJ79033, highly similar to Epidermal growth factor receptor kinase substrate 8;cDNA, FLJ79138, highly similar to Epidermal growth factor receptor kinase substrate 8;Epidermal growth factor receptor pathway substrate 8, isoform CRA_b	Epidermal growth factor receptor kinase substrate 8;cDNA, FLJ79138, highly similar to Epidermal growth factor receptor kinase substrate 8	Q12929;A8K6W2;A8KA66;B4E3T6;B4DX66	SILAC-MSMS	Medium	CZ_270810_2_3	4	436.219	1740.85	2.12	-0.37599	1.744	18.518	18.518		1	1	1588	25.79	25.79	25.79	39.487
	6144	510	2008	2150	8779;8780;8781	256			KSQMEEVQDELIHR	14	1	1	Oxidation (M)	_KSQM(ox)EEVQDELIHR_		KSQM(1)EEVQDELIHR			KSQM(74.81)EEVQDELIHR		0	0	1	0	IPI00290337;IPI00794000	IPI00290337	IPI00290337	Epidermal growth factor receptor kinase substrate 8;cDNA FLJ50272, highly similar to Epidermal growth factor receptor kinase substrate 8;cDNA, FLJ79033, highly similar to Epidermal growth factor receptor kinase substrate 8;cDNA, FLJ79138, highly similar to Epidermal growth factor receptor kinase substrate 8;Epidermal growth factor receptor pathway substrate 8, isoform CRA_b	Epidermal growth factor receptor kinase substrate 8;cDNA, FLJ79138, highly similar to Epidermal growth factor receptor kinase substrate 8	Q12929;A8K6W2;A8KA66;B4E3T6;B4DX66	SILAC-MSMS	Heavy	CZ_270810_2_2	4	440.218	1756.84	1.122	-0.39781	0.72417	16.429	16.429		0.086236	3	2049	18.89	18.89	18.89	74.808
	6196	510	2008	2151	8869;8870;8871				KSQMEEVQDELIHR	14	1	1	Unmodified	_KSQMEEVQDELIHR_							0	0	0	0	IPI00290337;IPI00794000	IPI00290337	IPI00290337	Epidermal growth factor receptor kinase substrate 8;cDNA FLJ50272, highly similar to Epidermal growth factor receptor kinase substrate 8;cDNA, FLJ79033, highly similar to Epidermal growth factor receptor kinase substrate 8;cDNA, FLJ79138, highly similar to Epidermal growth factor receptor kinase substrate 8;Epidermal growth factor receptor pathway substrate 8, isoform CRA_b	Epidermal growth factor receptor kinase substrate 8;cDNA, FLJ79138, highly similar to Epidermal growth factor receptor kinase substrate 8	Q12929;A8K6W2;A8KA66;B4E3T6;B4DX66	SILAC-MSMS	Light	CZ_270810_eps81a	3	581.289	1740.85	1.4864	-0.12149	1.3649	18.674	18.674		8.7932e-21	3	1686	53.13	53.13	53.13	230.68
	6175	510	2008	2151	8842;8843				KSQMEEVQDELIHR	14	1	1	Unmodified	_KSQMEEVQDELIHR_							0	0	0	0	IPI00290337;IPI00794000	IPI00290337	IPI00290337	Epidermal growth factor receptor kinase substrate 8;cDNA FLJ50272, highly similar to Epidermal growth factor receptor kinase substrate 8;cDNA, FLJ79033, highly similar to Epidermal growth factor receptor kinase substrate 8;cDNA, FLJ79138, highly similar to Epidermal growth factor receptor kinase substrate 8;Epidermal growth factor receptor pathway substrate 8, isoform CRA_b	Epidermal growth factor receptor kinase substrate 8;cDNA, FLJ79138, highly similar to Epidermal growth factor receptor kinase substrate 8	Q12929;A8K6W2;A8KA66;B4E3T6;B4DX66	SILAC-MSMS	Heavy	CZ_270810_1_4	2	871.431	1740.85	1.1268	0.3491	1.4759	19.416	19.416		4.0935e-24	2	3166	100.05	100.05	100.05	247.68
	6137	510	2008	2150	8761;8762;8763	256			KSQMEEVQDELIHR	14	1	1	Oxidation (M)	_KSQM(ox)EEVQDELIHR_		KSQM(1)EEVQDELIHR			KSQM(205.38)EEVQDELIHR		0	0	1	0	IPI00290337;IPI00794000	IPI00290337	IPI00290337	Epidermal growth factor receptor kinase substrate 8;cDNA FLJ50272, highly similar to Epidermal growth factor receptor kinase substrate 8;cDNA, FLJ79033, highly similar to Epidermal growth factor receptor kinase substrate 8;cDNA, FLJ79138, highly similar to Epidermal growth factor receptor kinase substrate 8;Epidermal growth factor receptor pathway substrate 8, isoform CRA_b	Epidermal growth factor receptor kinase substrate 8;cDNA, FLJ79138, highly similar to Epidermal growth factor receptor kinase substrate 8	Q12929;A8K6W2;A8KA66;B4E3T6;B4DX66	SILAC-MSMS	Medium	CZ_270810_1_7	3	586.621	1756.84	0.71846	-0.18012	0.53834	16.635	16.635		2.4023e-16	3	2243	48.22	48.22	48.22	205.38
	6168	510	2008	2151	8834				KSQMEEVQDELIHR	14	1	1	Unmodified	_KSQMEEVQDELIHR_							0	0	0	0	IPI00290337;IPI00794000	IPI00290337	IPI00290337	Epidermal growth factor receptor kinase substrate 8;cDNA FLJ50272, highly similar to Epidermal growth factor receptor kinase substrate 8;cDNA, FLJ79033, highly similar to Epidermal growth factor receptor kinase substrate 8;cDNA, FLJ79138, highly similar to Epidermal growth factor receptor kinase substrate 8;Epidermal growth factor receptor pathway substrate 8, isoform CRA_b	Epidermal growth factor receptor kinase substrate 8;cDNA, FLJ79138, highly similar to Epidermal growth factor receptor kinase substrate 8	Q12929;A8K6W2;A8KA66;B4E3T6;B4DX66	SILAC-MSMS	Heavy	CZ_270810_1_2	3	581.289	1740.85	1.0526	-0.14207	0.91057	19.175	19.175		8.8147e-13	1	2837	40.87	40.87	40.87	170.41
	6199	510	2008	2151	8876				KSQMEEVQDELIHR	14	1	1	Unmodified	_KSQMEEVQDELIHR_							0	0	0	0	IPI00290337;IPI00794000	IPI00290337	IPI00290337	Epidermal growth factor receptor kinase substrate 8;cDNA FLJ50272, highly similar to Epidermal growth factor receptor kinase substrate 8;cDNA, FLJ79033, highly similar to Epidermal growth factor receptor kinase substrate 8;cDNA, FLJ79138, highly similar to Epidermal growth factor receptor kinase substrate 8;Epidermal growth factor receptor pathway substrate 8, isoform CRA_b	Epidermal growth factor receptor kinase substrate 8;cDNA, FLJ79138, highly similar to Epidermal growth factor receptor kinase substrate 8	Q12929;A8K6W2;A8KA66;B4E3T6;B4DX66	SILAC-MSMS	Light	CZ_270810_eps81b	4	436.219	1740.85	1.6424	0.261	1.9034	18.666	18.666		0.22783	1	1710	13.4	13.4	13.4	65.143
	6133	510	2008	2150	8752;8753;8754	256			KSQMEEVQDELIHR	14	1	1	Oxidation (M)	_KSQM(ox)EEVQDELIHR_		KSQM(1)EEVQDELIHR			KSQM(218.79)EEVQDELIHR		0	0	1	0	IPI00290337;IPI00794000	IPI00290337	IPI00290337	Epidermal growth factor receptor kinase substrate 8;cDNA FLJ50272, highly similar to Epidermal growth factor receptor kinase substrate 8;cDNA, FLJ79033, highly similar to Epidermal growth factor receptor kinase substrate 8;cDNA, FLJ79138, highly similar to Epidermal growth factor receptor kinase substrate 8;Epidermal growth factor receptor pathway substrate 8, isoform CRA_b	Epidermal growth factor receptor kinase substrate 8;cDNA, FLJ79138, highly similar to Epidermal growth factor receptor kinase substrate 8	Q12929;A8K6W2;A8KA66;B4E3T6;B4DX66	SILAC-MSMS	Medium	CZ_270810_1_4	3	586.621	1756.84	0.89785	0.17866	1.0765	16.564	16.564		2.09e-18	3	2448	45.7	45.7	45.7	218.79
	6170	510	2008	2151	8836				KSQMEEVQDELIHR	14	1	1	Unmodified	_KSQMEEVQDELIHR_							0	0	0	0	IPI00290337;IPI00794000	IPI00290337	IPI00290337	Epidermal growth factor receptor kinase substrate 8;cDNA FLJ50272, highly similar to Epidermal growth factor receptor kinase substrate 8;cDNA, FLJ79033, highly similar to Epidermal growth factor receptor kinase substrate 8;cDNA, FLJ79138, highly similar to Epidermal growth factor receptor kinase substrate 8;Epidermal growth factor receptor pathway substrate 8, isoform CRA_b	Epidermal growth factor receptor kinase substrate 8;cDNA, FLJ79138, highly similar to Epidermal growth factor receptor kinase substrate 8	Q12929;A8K6W2;A8KA66;B4E3T6;B4DX66	SILAC-MSMS	Light	CZ_270810_1_2	4	436.219	1740.85	1.5256	-0.02975	1.4959	19.171	19.171		1	1	2855	14.16	14.16	14.16	47.457
	6129	510	2008	2150	8743;8744;8745	256			KSQMEEVQDELIHR	14	1	1	Oxidation (M)	_KSQM(ox)EEVQDELIHR_		KSQM(1)EEVQDELIHR			KSQM(218.79)EEVQDELIHR		0	0	1	0	IPI00290337;IPI00794000	IPI00290337	IPI00290337	Epidermal growth factor receptor kinase substrate 8;cDNA FLJ50272, highly similar to Epidermal growth factor receptor kinase substrate 8;cDNA, FLJ79033, highly similar to Epidermal growth factor receptor kinase substrate 8;cDNA, FLJ79138, highly similar to Epidermal growth factor receptor kinase substrate 8;Epidermal growth factor receptor pathway substrate 8, isoform CRA_b	Epidermal growth factor receptor kinase substrate 8;cDNA, FLJ79138, highly similar to Epidermal growth factor receptor kinase substrate 8	Q12929;A8K6W2;A8KA66;B4E3T6;B4DX66	SILAC-MSMS	Medium	CZ_270810_1_1	3	586.621	1756.84	1.2794	-0.27368	1.0057	16.431	16.431		2.09e-18	3	1911	45.94	45.94	45.94	218.79
	6130	510	2008	2150	8746;8747	256			KSQMEEVQDELIHR	14	1	1	Oxidation (M)	_KSQM(ox)EEVQDELIHR_		KSQM(1)EEVQDELIHR			KSQM(268.99)EEVQDELIHR		0	0	1	0	IPI00290337;IPI00794000	IPI00290337	IPI00290337	Epidermal growth factor receptor kinase substrate 8;cDNA FLJ50272, highly similar to Epidermal growth factor receptor kinase substrate 8;cDNA, FLJ79033, highly similar to Epidermal growth factor receptor kinase substrate 8;cDNA, FLJ79138, highly similar to Epidermal growth factor receptor kinase substrate 8;Epidermal growth factor receptor pathway substrate 8, isoform CRA_b	Epidermal growth factor receptor kinase substrate 8;cDNA, FLJ79138, highly similar to Epidermal growth factor receptor kinase substrate 8	Q12929;A8K6W2;A8KA66;B4E3T6;B4DX66	SILAC-MSMS	Medium	CZ_270810_1_1	2	879.428	1756.84	1.5125	-0.12207	1.3904	16.431	16.431		1.4714e-30	2	1923	76.48	76.48	76.48	268.99
	6205	510	2008	2151	8887				KSQMEEVQDELIHR	14	1	1	Unmodified	_KSQMEEVQDELIHR_							0	0	0	0	IPI00290337;IPI00794000	IPI00290337	IPI00290337	Epidermal growth factor receptor kinase substrate 8;cDNA FLJ50272, highly similar to Epidermal growth factor receptor kinase substrate 8;cDNA, FLJ79033, highly similar to Epidermal growth factor receptor kinase substrate 8;cDNA, FLJ79138, highly similar to Epidermal growth factor receptor kinase substrate 8;Epidermal growth factor receptor pathway substrate 8, isoform CRA_b	Epidermal growth factor receptor kinase substrate 8;cDNA, FLJ79138, highly similar to Epidermal growth factor receptor kinase substrate 8	Q12929;A8K6W2;A8KA66;B4E3T6;B4DX66	SILAC-MSMS	Light	CZ_270810_FT1	4	436.219	1740.85	1.7202	0.18983	1.91	19.593	19.593		0.22783	1	1606	23.41	23.41	23.41	65.143
	6198	510	2008	2151	8873;8874;8875				KSQMEEVQDELIHR	14	1	1	Unmodified	_KSQMEEVQDELIHR_							0	0	0	0	IPI00290337;IPI00794000	IPI00290337	IPI00290337	Epidermal growth factor receptor kinase substrate 8;cDNA FLJ50272, highly similar to Epidermal growth factor receptor kinase substrate 8;cDNA, FLJ79033, highly similar to Epidermal growth factor receptor kinase substrate 8;cDNA, FLJ79138, highly similar to Epidermal growth factor receptor kinase substrate 8;Epidermal growth factor receptor pathway substrate 8, isoform CRA_b	Epidermal growth factor receptor kinase substrate 8;cDNA, FLJ79138, highly similar to Epidermal growth factor receptor kinase substrate 8	Q12929;A8K6W2;A8KA66;B4E3T6;B4DX66	SILAC-MSMS	Light	CZ_270810_eps81b	3	581.289	1740.85	1.1527	0.41891	1.5716	18.671	18.671		7.2484e-14	3	1705	44	44	44	184.64
	6174	510	2008	2151	8840;8841				KSQMEEVQDELIHR	14	1	1	Unmodified	_KSQMEEVQDELIHR_							0	0	0	0	IPI00290337;IPI00794000	IPI00290337	IPI00290337	Epidermal growth factor receptor kinase substrate 8;cDNA FLJ50272, highly similar to Epidermal growth factor receptor kinase substrate 8;cDNA, FLJ79033, highly similar to Epidermal growth factor receptor kinase substrate 8;cDNA, FLJ79138, highly similar to Epidermal growth factor receptor kinase substrate 8;Epidermal growth factor receptor pathway substrate 8, isoform CRA_b	Epidermal growth factor receptor kinase substrate 8;cDNA, FLJ79138, highly similar to Epidermal growth factor receptor kinase substrate 8	Q12929;A8K6W2;A8KA66;B4E3T6;B4DX66	SILAC-MSMS	Heavy	CZ_270810_1_4	3	581.289	1740.85	0.91538	0.076097	0.99148	19.414	19.414		2.2051e-15	2	3163	53.05	53.05	53.05	199.42
	6152	510	2008	2150	8799;8800;8801	256			KSQMEEVQDELIHR	14	1	1	Oxidation (M)	_KSQM(ox)EEVQDELIHR_		KSQM(1)EEVQDELIHR			KSQM(321)EEVQDELIHR		0	0	1	0	IPI00290337;IPI00794000	IPI00290337	IPI00290337	Epidermal growth factor receptor kinase substrate 8;cDNA FLJ50272, highly similar to Epidermal growth factor receptor kinase substrate 8;cDNA, FLJ79033, highly similar to Epidermal growth factor receptor kinase substrate 8;cDNA, FLJ79138, highly similar to Epidermal growth factor receptor kinase substrate 8;Epidermal growth factor receptor pathway substrate 8, isoform CRA_b	Epidermal growth factor receptor kinase substrate 8;cDNA, FLJ79138, highly similar to Epidermal growth factor receptor kinase substrate 8	Q12929;A8K6W2;A8KA66;B4E3T6;B4DX66	SILAC-MSMS	Heavy	CZ_270810_eps81a	2	879.428	1756.84	1.8298	-0.29968	1.5301	15.914	15.914		6.924e-51	3	1293	67.75	67.75	67.75	321
	6167	510	2008	2151	8833				KSQMEEVQDELIHR	14	1	1	Unmodified	_KSQMEEVQDELIHR_							0	0	0	0	IPI00290337;IPI00794000	IPI00290337	IPI00290337	Epidermal growth factor receptor kinase substrate 8;cDNA FLJ50272, highly similar to Epidermal growth factor receptor kinase substrate 8;cDNA, FLJ79033, highly similar to Epidermal growth factor receptor kinase substrate 8;cDNA, FLJ79138, highly similar to Epidermal growth factor receptor kinase substrate 8;Epidermal growth factor receptor pathway substrate 8, isoform CRA_b	Epidermal growth factor receptor kinase substrate 8;cDNA, FLJ79138, highly similar to Epidermal growth factor receptor kinase substrate 8	Q12929;A8K6W2;A8KA66;B4E3T6;B4DX66	SILAC-MSMS	Light	CZ_270810_1_1	2	871.431	1740.85	1.5112	0.078022	1.5893	19.23	19.23		1.0969e-16	1	2645	86.53	86.53	86.53	209.75
	6176	510	2008	2151	8844				KSQMEEVQDELIHR	14	1	1	Unmodified	_KSQMEEVQDELIHR_							0	0	0	0	IPI00290337;IPI00794000	IPI00290337	IPI00290337	Epidermal growth factor receptor kinase substrate 8;cDNA FLJ50272, highly similar to Epidermal growth factor receptor kinase substrate 8;cDNA, FLJ79033, highly similar to Epidermal growth factor receptor kinase substrate 8;cDNA, FLJ79138, highly similar to Epidermal growth factor receptor kinase substrate 8;Epidermal growth factor receptor pathway substrate 8, isoform CRA_b	Epidermal growth factor receptor kinase substrate 8;cDNA, FLJ79138, highly similar to Epidermal growth factor receptor kinase substrate 8	Q12929;A8K6W2;A8KA66;B4E3T6;B4DX66	SILAC-MSMS	Light	CZ_270810_1_4	4	436.219	1740.85	1.2895	-0.058907	1.2306	19.416	19.416		0.086236	1	3179	21.58	21.58	21.58	74.808
	6155	510	2008	2150	8805;8806	256			KSQMEEVQDELIHR	14	1	1	Oxidation (M)	_KSQM(ox)EEVQDELIHR_		KSQM(1)EEVQDELIHR			KSQM(85)EEVQDELIHR		0	0	1	0	IPI00290337;IPI00794000	IPI00290337	IPI00290337	Epidermal growth factor receptor kinase substrate 8;cDNA FLJ50272, highly similar to Epidermal growth factor receptor kinase substrate 8;cDNA, FLJ79033, highly similar to Epidermal growth factor receptor kinase substrate 8;cDNA, FLJ79138, highly similar to Epidermal growth factor receptor kinase substrate 8;Epidermal growth factor receptor pathway substrate 8, isoform CRA_b	Epidermal growth factor receptor kinase substrate 8;cDNA, FLJ79138, highly similar to Epidermal growth factor receptor kinase substrate 8	Q12929;A8K6W2;A8KA66;B4E3T6;B4DX66	SILAC-MSMS	Light	CZ_270810_eps81b	4	440.218	1756.84	1.6268	0.18162	1.8085	15.887	15.887		0.025153	2	1312	23.27	23.27	23.27	84.997
	6154	510	2008	2150	8803;8804	256			KSQMEEVQDELIHR	14	1	1	Oxidation (M)	_KSQM(ox)EEVQDELIHR_		KSQM(1)EEVQDELIHR			KSQM(205.38)EEVQDELIHR		0	0	1	0	IPI00290337;IPI00794000	IPI00290337	IPI00290337	Epidermal growth factor receptor kinase substrate 8;cDNA FLJ50272, highly similar to Epidermal growth factor receptor kinase substrate 8;cDNA, FLJ79033, highly similar to Epidermal growth factor receptor kinase substrate 8;cDNA, FLJ79138, highly similar to Epidermal growth factor receptor kinase substrate 8;Epidermal growth factor receptor pathway substrate 8, isoform CRA_b	Epidermal growth factor receptor kinase substrate 8;cDNA, FLJ79138, highly similar to Epidermal growth factor receptor kinase substrate 8	Q12929;A8K6W2;A8KA66;B4E3T6;B4DX66	SILAC-MSMS	Heavy	CZ_270810_eps81b	3	586.621	1756.84	1.1208	-0.036934	1.0839	15.89	15.89		2.4023e-16	2	1273	44.02	44.02	44.02	205.38
	6134	510	2008	2150	8755;8756	256			KSQMEEVQDELIHR	14	1	1	Oxidation (M)	_KSQM(ox)EEVQDELIHR_		KSQM(1)EEVQDELIHR			KSQM(285.71)EEVQDELIHR		0	0	1	0	IPI00290337;IPI00794000	IPI00290337	IPI00290337	Epidermal growth factor receptor kinase substrate 8;cDNA FLJ50272, highly similar to Epidermal growth factor receptor kinase substrate 8;cDNA, FLJ79033, highly similar to Epidermal growth factor receptor kinase substrate 8;cDNA, FLJ79138, highly similar to Epidermal growth factor receptor kinase substrate 8;Epidermal growth factor receptor pathway substrate 8, isoform CRA_b	Epidermal growth factor receptor kinase substrate 8;cDNA, FLJ79138, highly similar to Epidermal growth factor receptor kinase substrate 8	Q12929;A8K6W2;A8KA66;B4E3T6;B4DX66	SILAC-MSMS	Light	CZ_270810_1_4	2	879.428	1756.84	1.1349	0.35602	1.4909	16.563	16.563		8.0761e-36	2	2467	72.63	72.63	72.63	285.71
	6204	510	2008	2151	8884;8885;8886				KSQMEEVQDELIHR	14	1	1	Unmodified	_KSQMEEVQDELIHR_							0	0	0	0	IPI00290337;IPI00794000	IPI00290337	IPI00290337	Epidermal growth factor receptor kinase substrate 8;cDNA FLJ50272, highly similar to Epidermal growth factor receptor kinase substrate 8;cDNA, FLJ79033, highly similar to Epidermal growth factor receptor kinase substrate 8;cDNA, FLJ79138, highly similar to Epidermal growth factor receptor kinase substrate 8;Epidermal growth factor receptor pathway substrate 8, isoform CRA_b	Epidermal growth factor receptor kinase substrate 8;cDNA, FLJ79138, highly similar to Epidermal growth factor receptor kinase substrate 8	Q12929;A8K6W2;A8KA66;B4E3T6;B4DX66	SILAC-MSMS	Light	CZ_270810_FT1	3	581.289	1740.85	1.135	0.19126	1.3263	19.577	19.577		8.7932e-21	3	1602	81.89	81.89	81.89	230.68
	6166	510	2008	2151	8830;8831;8832				KSQMEEVQDELIHR	14	1	1	Unmodified	_KSQMEEVQDELIHR_							0	0	0	0	IPI00290337;IPI00794000	IPI00290337	IPI00290337	Epidermal growth factor receptor kinase substrate 8;cDNA FLJ50272, highly similar to Epidermal growth factor receptor kinase substrate 8;cDNA, FLJ79033, highly similar to Epidermal growth factor receptor kinase substrate 8;cDNA, FLJ79138, highly similar to Epidermal growth factor receptor kinase substrate 8;Epidermal growth factor receptor pathway substrate 8, isoform CRA_b	Epidermal growth factor receptor kinase substrate 8;cDNA, FLJ79138, highly similar to Epidermal growth factor receptor kinase substrate 8	Q12929;A8K6W2;A8KA66;B4E3T6;B4DX66	SILAC-MSMS	Light	CZ_270810_1_1	3	581.289	1740.85	1.2922	0.21941	1.5116	19.234	19.234		3.3505e-18	3	2622	48.98	48.98	48.98	214.75
	6181	510	2008	2151	8850				KSQMEEVQDELIHR	14	1	1	Unmodified	_KSQMEEVQDELIHR_							0	0	0	0	IPI00290337;IPI00794000	IPI00290337	IPI00290337	Epidermal growth factor receptor kinase substrate 8;cDNA FLJ50272, highly similar to Epidermal growth factor receptor kinase substrate 8;cDNA, FLJ79033, highly similar to Epidermal growth factor receptor kinase substrate 8;cDNA, FLJ79138, highly similar to Epidermal growth factor receptor kinase substrate 8;Epidermal growth factor receptor pathway substrate 8, isoform CRA_b	Epidermal growth factor receptor kinase substrate 8;cDNA, FLJ79138, highly similar to Epidermal growth factor receptor kinase substrate 8	Q12929;A8K6W2;A8KA66;B4E3T6;B4DX66	SILAC-MSMS	Heavy	CZ_270810_1_7	3	581.289	1740.85	0.73662	-0.46724	0.26938	19.459	19.459		8.8147e-13	1	2969	38.28	38.28	38.28	170.41
	6178	510	2008	2151	8846;8847				KSQMEEVQDELIHR	14	1	1	Unmodified	_KSQMEEVQDELIHR_							0	0	0	0	IPI00290337;IPI00794000	IPI00290337	IPI00290337	Epidermal growth factor receptor kinase substrate 8;cDNA FLJ50272, highly similar to Epidermal growth factor receptor kinase substrate 8;cDNA, FLJ79033, highly similar to Epidermal growth factor receptor kinase substrate 8;cDNA, FLJ79138, highly similar to Epidermal growth factor receptor kinase substrate 8;Epidermal growth factor receptor pathway substrate 8, isoform CRA_b	Epidermal growth factor receptor kinase substrate 8;cDNA, FLJ79138, highly similar to Epidermal growth factor receptor kinase substrate 8	Q12929;A8K6W2;A8KA66;B4E3T6;B4DX66	SILAC-MSMS	Heavy	CZ_270810_1_5	3	581.289	1740.85	0.76193	0.189	0.95093	19.065	19.065		8.7932e-21	2	2920	62.38	62.38	62.38	230.68
	6163	510	2008	2150	8822;8823;8824	256			KSQMEEVQDELIHR	14	1	1	Oxidation (M)	_KSQM(ox)EEVQDELIHR_		KSQM(1)EEVQDELIHR			KSQM(321)EEVQDELIHR		0	0	1	0	IPI00290337;IPI00794000	IPI00290337	IPI00290337	Epidermal growth factor receptor kinase substrate 8;cDNA FLJ50272, highly similar to Epidermal growth factor receptor kinase substrate 8;cDNA, FLJ79033, highly similar to Epidermal growth factor receptor kinase substrate 8;cDNA, FLJ79138, highly similar to Epidermal growth factor receptor kinase substrate 8;Epidermal growth factor receptor pathway substrate 8, isoform CRA_b	Epidermal growth factor receptor kinase substrate 8;cDNA, FLJ79138, highly similar to Epidermal growth factor receptor kinase substrate 8	Q12929;A8K6W2;A8KA66;B4E3T6;B4DX66	SILAC-MSMS	Medium	CZ_270810_FT1	2	879.428	1756.84	1.344	0.42164	1.7657	16.263	16.263		6.924e-51	3	1089	94.96	94.96	94.96	321
	6131	510	2008	2150	8748;8749;8750	256			KSQMEEVQDELIHR	14	1	1	Oxidation (M)	_KSQM(ox)EEVQDELIHR_		KSQM(1)EEVQDELIHR			KSQM(179.66)EEVQDELIHR		0	0	1	0	IPI00290337;IPI00794000	IPI00290337	IPI00290337	Epidermal growth factor receptor kinase substrate 8;cDNA FLJ50272, highly similar to Epidermal growth factor receptor kinase substrate 8;cDNA, FLJ79033, highly similar to Epidermal growth factor receptor kinase substrate 8;cDNA, FLJ79138, highly similar to Epidermal growth factor receptor kinase substrate 8;Epidermal growth factor receptor pathway substrate 8, isoform CRA_b	Epidermal growth factor receptor kinase substrate 8;cDNA, FLJ79138, highly similar to Epidermal growth factor receptor kinase substrate 8	Q12929;A8K6W2;A8KA66;B4E3T6;B4DX66	SILAC-MSMS	Medium	CZ_270810_1_2	3	586.621	1756.84	1.0646	-0.18164	0.883	16.348	16.348		1.3977e-13	3	2086	43.5	43.5	43.5	179.66
	6169	510	2008	2151	8835				KSQMEEVQDELIHR	14	1	1	Unmodified	_KSQMEEVQDELIHR_							0	0	0	0	IPI00290337;IPI00794000	IPI00290337	IPI00290337	Epidermal growth factor receptor kinase substrate 8;cDNA FLJ50272, highly similar to Epidermal growth factor receptor kinase substrate 8;cDNA, FLJ79033, highly similar to Epidermal growth factor receptor kinase substrate 8;cDNA, FLJ79138, highly similar to Epidermal growth factor receptor kinase substrate 8;Epidermal growth factor receptor pathway substrate 8, isoform CRA_b	Epidermal growth factor receptor kinase substrate 8;cDNA, FLJ79138, highly similar to Epidermal growth factor receptor kinase substrate 8	Q12929;A8K6W2;A8KA66;B4E3T6;B4DX66	SILAC-MSMS	Heavy	CZ_270810_1_2	2	871.431	1740.85	1.277	-0.14873	1.1283	19.165	19.165		1.2041e-20	1	2850	99.99	99.99	99.99	228.14
	6162	510	2008	2150	8820;8821	256			KSQMEEVQDELIHR	14	1	1	Oxidation (M)	_KSQM(ox)EEVQDELIHR_		KSQM(1)EEVQDELIHR			KSQM(65.14)EEVQDELIHR		0	0	1	0	IPI00290337;IPI00794000	IPI00290337	IPI00290337	Epidermal growth factor receptor kinase substrate 8;cDNA FLJ50272, highly similar to Epidermal growth factor receptor kinase substrate 8;cDNA, FLJ79033, highly similar to Epidermal growth factor receptor kinase substrate 8;cDNA, FLJ79138, highly similar to Epidermal growth factor receptor kinase substrate 8;Epidermal growth factor receptor pathway substrate 8, isoform CRA_b	Epidermal growth factor receptor kinase substrate 8;cDNA, FLJ79138, highly similar to Epidermal growth factor receptor kinase substrate 8	Q12929;A8K6W2;A8KA66;B4E3T6;B4DX66	SILAC-MSMS	Light	CZ_270810_FT1	3	586.621	1756.84	1.3065	-0.33573	0.97074	15.551	15.551		0.22783	2	1004	17.2	17.2	17.2	65.143
	6138	510	2008	2150	8764;8765	256			KSQMEEVQDELIHR	14	1	1	Oxidation (M)	_KSQM(ox)EEVQDELIHR_		KSQM(1)EEVQDELIHR			KSQM(321)EEVQDELIHR		0	0	1	0	IPI00290337;IPI00794000	IPI00290337	IPI00290337	Epidermal growth factor receptor kinase substrate 8;cDNA FLJ50272, highly similar to Epidermal growth factor receptor kinase substrate 8;cDNA, FLJ79033, highly similar to Epidermal growth factor receptor kinase substrate 8;cDNA, FLJ79138, highly similar to Epidermal growth factor receptor kinase substrate 8;Epidermal growth factor receptor pathway substrate 8, isoform CRA_b	Epidermal growth factor receptor kinase substrate 8;cDNA, FLJ79138, highly similar to Epidermal growth factor receptor kinase substrate 8	Q12929;A8K6W2;A8KA66;B4E3T6;B4DX66	SILAC-MSMS	Heavy	CZ_270810_1_7	2	879.428	1756.84	0.98766	-0.20766	0.78	16.64	16.64		6.924e-51	2	2285	70.43	70.43	70.43	321
	6156	510	2008	2150	8807;8808;8809	256			KSQMEEVQDELIHR	14	1	1	Oxidation (M)	_KSQM(ox)EEVQDELIHR_		KSQM(1)EEVQDELIHR			KSQM(303.03)EEVQDELIHR		0	0	1	0	IPI00290337;IPI00794000	IPI00290337	IPI00290337	Epidermal growth factor receptor kinase substrate 8;cDNA FLJ50272, highly similar to Epidermal growth factor receptor kinase substrate 8;cDNA, FLJ79033, highly similar to Epidermal growth factor receptor kinase substrate 8;cDNA, FLJ79138, highly similar to Epidermal growth factor receptor kinase substrate 8;Epidermal growth factor receptor pathway substrate 8, isoform CRA_b	Epidermal growth factor receptor kinase substrate 8;cDNA, FLJ79138, highly similar to Epidermal growth factor receptor kinase substrate 8	Q12929;A8K6W2;A8KA66;B4E3T6;B4DX66	SILAC-MSMS	Heavy	CZ_270810_eps81b	2	879.428	1756.84	1.4712	0.11668	1.5879	15.885	15.885		1.7241e-44	3	1289	61.39	61.39	61.39	303.03
	6164	510	2008	2150	8825;8826;8827	256			KSQMEEVQDELIHR	14	1	1	Oxidation (M)	_KSQM(ox)EEVQDELIHR_		KSQM(1)EEVQDELIHR			KSQM(218.79)EEVQDELIHR		0	0	1	0	IPI00290337;IPI00794000	IPI00290337	IPI00290337	Epidermal growth factor receptor kinase substrate 8;cDNA FLJ50272, highly similar to Epidermal growth factor receptor kinase substrate 8;cDNA, FLJ79033, highly similar to Epidermal growth factor receptor kinase substrate 8;cDNA, FLJ79138, highly similar to Epidermal growth factor receptor kinase substrate 8;Epidermal growth factor receptor pathway substrate 8, isoform CRA_b	Epidermal growth factor receptor kinase substrate 8;cDNA, FLJ79138, highly similar to Epidermal growth factor receptor kinase substrate 8	Q12929;A8K6W2;A8KA66;B4E3T6;B4DX66	SILAC-MSMS	Medium	CZ_270810_FT1	3	586.621	1756.84	1.1302	0.027521	1.1577	16.281	16.281		2.09e-18	3	1144	52.03	52.03	52.03	218.79
	6151	510	2008	2150	8797;8798	256			KSQMEEVQDELIHR	14	1	1	Oxidation (M)	_KSQM(ox)EEVQDELIHR_		KSQM(1)EEVQDELIHR			KSQM(205.38)EEVQDELIHR		0	0	1	0	IPI00290337;IPI00794000	IPI00290337	IPI00290337	Epidermal growth factor receptor kinase substrate 8;cDNA FLJ50272, highly similar to Epidermal growth factor receptor kinase substrate 8;cDNA, FLJ79033, highly similar to Epidermal growth factor receptor kinase substrate 8;cDNA, FLJ79138, highly similar to Epidermal growth factor receptor kinase substrate 8;Epidermal growth factor receptor pathway substrate 8, isoform CRA_b	Epidermal growth factor receptor kinase substrate 8;cDNA, FLJ79138, highly similar to Epidermal growth factor receptor kinase substrate 8	Q12929;A8K6W2;A8KA66;B4E3T6;B4DX66	SILAC-MSMS	Medium	CZ_270810_eps81a	3	586.621	1756.84	1.4442	-0.34298	1.1013	15.92	15.92		2.4023e-16	2	1282	55.32	55.32	55.32	205.38
	6153	510	2008	2150	8802	256			KSQMEEVQDELIHR	14	1	1	Oxidation (M)	_KSQM(ox)EEVQDELIHR_		KSQM(1)EEVQDELIHR			KSQM(74.81)EEVQDELIHR		0	0	1	0	IPI00290337;IPI00794000	IPI00290337	IPI00290337	Epidermal growth factor receptor kinase substrate 8;cDNA FLJ50272, highly similar to Epidermal growth factor receptor kinase substrate 8;cDNA, FLJ79033, highly similar to Epidermal growth factor receptor kinase substrate 8;cDNA, FLJ79138, highly similar to Epidermal growth factor receptor kinase substrate 8;Epidermal growth factor receptor pathway substrate 8, isoform CRA_b	Epidermal growth factor receptor kinase substrate 8;cDNA, FLJ79138, highly similar to Epidermal growth factor receptor kinase substrate 8	Q12929;A8K6W2;A8KA66;B4E3T6;B4DX66	SILAC-MSMS	Light	CZ_270810_eps81a	4	440.218	1756.84	1.9654	-0.11973	1.8457	15.918	15.918		0.086236	1	1314	29.66	29.66	29.66	74.808
	6132	510	2008	2150	8751	256			KSQMEEVQDELIHR	14	1	1	Oxidation (M)	_KSQM(ox)EEVQDELIHR_		KSQM(1)EEVQDELIHR			KSQM(56.02)EEVQDELIHR		0	0	1	0	IPI00290337;IPI00794000	IPI00290337	IPI00290337	Epidermal growth factor receptor kinase substrate 8;cDNA FLJ50272, highly similar to Epidermal growth factor receptor kinase substrate 8;cDNA, FLJ79033, highly similar to Epidermal growth factor receptor kinase substrate 8;cDNA, FLJ79138, highly similar to Epidermal growth factor receptor kinase substrate 8;Epidermal growth factor receptor pathway substrate 8, isoform CRA_b	Epidermal growth factor receptor kinase substrate 8;cDNA, FLJ79138, highly similar to Epidermal growth factor receptor kinase substrate 8	Q12929;A8K6W2;A8KA66;B4E3T6;B4DX66	SILAC-MSMS	Light	CZ_270810_1_2	4	440.218	1756.84	1.5241	-0.13555	1.3885	16.339	16.339		0.49469	1	2056	17.22	17.22	17.22	56.019
	6136	510	2008	2150	8759;8760	256			KSQMEEVQDELIHR	14	1	1	Oxidation (M)	_KSQM(ox)EEVQDELIHR_		KSQM(1)EEVQDELIHR			KSQM(156.7)EEVQDELIHR		0	0	1	0	IPI00290337;IPI00794000	IPI00290337	IPI00290337	Epidermal growth factor receptor kinase substrate 8;cDNA FLJ50272, highly similar to Epidermal growth factor receptor kinase substrate 8;cDNA, FLJ79033, highly similar to Epidermal growth factor receptor kinase substrate 8;cDNA, FLJ79138, highly similar to Epidermal growth factor receptor kinase substrate 8;Epidermal growth factor receptor pathway substrate 8, isoform CRA_b	Epidermal growth factor receptor kinase substrate 8;cDNA, FLJ79138, highly similar to Epidermal growth factor receptor kinase substrate 8	Q12929;A8K6W2;A8KA66;B4E3T6;B4DX66	SILAC-MSMS	Heavy	CZ_270810_1_6	3	586.621	1756.84	0.66062	-0.22508	0.43555	16.317	16.317		3.7426e-11	2	2151	38.97	38.97	38.97	156.7
	6135	510	2008	2150	8757;8758	256			KSQMEEVQDELIHR	14	1	1	Oxidation (M)	_KSQM(ox)EEVQDELIHR_		KSQM(1)EEVQDELIHR			KSQM(179.66)EEVQDELIHR		0	0	1	0	IPI00290337;IPI00794000	IPI00290337	IPI00290337	Epidermal growth factor receptor kinase substrate 8;cDNA FLJ50272, highly similar to Epidermal growth factor receptor kinase substrate 8;cDNA, FLJ79033, highly similar to Epidermal growth factor receptor kinase substrate 8;cDNA, FLJ79138, highly similar to Epidermal growth factor receptor kinase substrate 8;Epidermal growth factor receptor pathway substrate 8, isoform CRA_b	Epidermal growth factor receptor kinase substrate 8;cDNA, FLJ79138, highly similar to Epidermal growth factor receptor kinase substrate 8	Q12929;A8K6W2;A8KA66;B4E3T6;B4DX66	SILAC-MSMS	Medium	CZ_270810_1_5	3	586.621	1756.84	0.80243	-0.35169	0.45075	16.207	16.207		1.3977e-13	2	2201	37.47	37.47	37.47	179.66
	6182	510	2008	2151	8851				KSQMEEVQDELIHR	14	1	1	Unmodified	_KSQMEEVQDELIHR_							0	0	0	0	IPI00290337;IPI00794000	IPI00290337	IPI00290337	Epidermal growth factor receptor kinase substrate 8;cDNA FLJ50272, highly similar to Epidermal growth factor receptor kinase substrate 8;cDNA, FLJ79033, highly similar to Epidermal growth factor receptor kinase substrate 8;cDNA, FLJ79138, highly similar to Epidermal growth factor receptor kinase substrate 8;Epidermal growth factor receptor pathway substrate 8, isoform CRA_b	Epidermal growth factor receptor kinase substrate 8;cDNA, FLJ79138, highly similar to Epidermal growth factor receptor kinase substrate 8	Q12929;A8K6W2;A8KA66;B4E3T6;B4DX66	ISO-MSMS	Light	CZ_270810_1_7	2	871.431	1740.85		0.1796		19.447	19.447		4.3417e-23	1	2980	87.31	87.31	87.31	209.75
	6197	510	2008	2151	8872				KSQMEEVQDELIHR	14	1	1	Unmodified	_KSQMEEVQDELIHR_							0	0	0	0	IPI00290337;IPI00794000	IPI00290337	IPI00290337	Epidermal growth factor receptor kinase substrate 8;cDNA FLJ50272, highly similar to Epidermal growth factor receptor kinase substrate 8;cDNA, FLJ79033, highly similar to Epidermal growth factor receptor kinase substrate 8;cDNA, FLJ79138, highly similar to Epidermal growth factor receptor kinase substrate 8;Epidermal growth factor receptor pathway substrate 8, isoform CRA_b	Epidermal growth factor receptor kinase substrate 8;cDNA, FLJ79138, highly similar to Epidermal growth factor receptor kinase substrate 8	Q12929;A8K6W2;A8KA66;B4E3T6;B4DX66	SILAC-MSMS	Light	CZ_270810_eps81a	4	436.219	1740.85	2.0283	-0.4142	1.6141	18.68	18.68		0.086236	1	1692	21.74	21.74	21.74	74.808
	6172	510	2008	2151	8838				KSQMEEVQDELIHR	14	1	1	Unmodified	_KSQMEEVQDELIHR_							0	0	0	0	IPI00290337;IPI00794000	IPI00290337	IPI00290337	Epidermal growth factor receptor kinase substrate 8;cDNA FLJ50272, highly similar to Epidermal growth factor receptor kinase substrate 8;cDNA, FLJ79033, highly similar to Epidermal growth factor receptor kinase substrate 8;cDNA, FLJ79138, highly similar to Epidermal growth factor receptor kinase substrate 8;Epidermal growth factor receptor pathway substrate 8, isoform CRA_b	Epidermal growth factor receptor kinase substrate 8;cDNA, FLJ79138, highly similar to Epidermal growth factor receptor kinase substrate 8	Q12929;A8K6W2;A8KA66;B4E3T6;B4DX66	SILAC-MSMS	Heavy	CZ_270810_1_3	2	871.431	1740.85	1.2064	0.032516	1.2389	18.898	18.898		4.0935e-24	1	2388	100.1	100.1	100.1	247.68
	6179	510	2008	2151	8848				KSQMEEVQDELIHR	14	1	1	Unmodified	_KSQMEEVQDELIHR_							0	0	0	0	IPI00290337;IPI00794000	IPI00290337	IPI00290337	Epidermal growth factor receptor kinase substrate 8;cDNA FLJ50272, highly similar to Epidermal growth factor receptor kinase substrate 8;cDNA, FLJ79033, highly similar to Epidermal growth factor receptor kinase substrate 8;cDNA, FLJ79138, highly similar to Epidermal growth factor receptor kinase substrate 8;Epidermal growth factor receptor pathway substrate 8, isoform CRA_b	Epidermal growth factor receptor kinase substrate 8;cDNA, FLJ79138, highly similar to Epidermal growth factor receptor kinase substrate 8	Q12929;A8K6W2;A8KA66;B4E3T6;B4DX66	SILAC-MSMS	Medium	CZ_270810_1_6	2	871.431	1740.85	0.94452	-0.48014	0.46439	19.121	19.121		1.2041e-20	1	2879	93.42	93.42	93.42	228.14
	6171	510	2008	2151	8837				KSQMEEVQDELIHR	14	1	1	Unmodified	_KSQMEEVQDELIHR_							0	0	0	0	IPI00290337;IPI00794000	IPI00290337	IPI00290337	Epidermal growth factor receptor kinase substrate 8;cDNA FLJ50272, highly similar to Epidermal growth factor receptor kinase substrate 8;cDNA, FLJ79033, highly similar to Epidermal growth factor receptor kinase substrate 8;cDNA, FLJ79138, highly similar to Epidermal growth factor receptor kinase substrate 8;Epidermal growth factor receptor pathway substrate 8, isoform CRA_b	Epidermal growth factor receptor kinase substrate 8;cDNA, FLJ79138, highly similar to Epidermal growth factor receptor kinase substrate 8	Q12929;A8K6W2;A8KA66;B4E3T6;B4DX66	SILAC-MSMS	Heavy	CZ_270810_1_3	3	581.289	1740.85	0.90826	0.4227	1.331	18.894	18.894		3.3505e-18	1	2386	65.69	65.69	65.69	214.75
	6180	510	2008	2151	8849				KSQMEEVQDELIHR	14	1	1	Unmodified	_KSQMEEVQDELIHR_							0	0	0	0	IPI00290337;IPI00794000	IPI00290337	IPI00290337	Epidermal growth factor receptor kinase substrate 8;cDNA FLJ50272, highly similar to Epidermal growth factor receptor kinase substrate 8;cDNA, FLJ79033, highly similar to Epidermal growth factor receptor kinase substrate 8;cDNA, FLJ79138, highly similar to Epidermal growth factor receptor kinase substrate 8;Epidermal growth factor receptor pathway substrate 8, isoform CRA_b	Epidermal growth factor receptor kinase substrate 8;cDNA, FLJ79138, highly similar to Epidermal growth factor receptor kinase substrate 8	Q12929;A8K6W2;A8KA66;B4E3T6;B4DX66	SILAC-MSMS	Light	CZ_270810_1_6	3	581.289	1740.85	0.6849	-0.17808	0.50682	19.11	19.11		2.2051e-15	1	2882	52.15	52.15	52.15	199.42
	10617	510	3405	3676	15079;15080;15081				SQMEEVQDELIHR	13	1	0	Unmodified	_SQMEEVQDELIHR_							0	0	0	0	IPI00290337;IPI00794000	IPI00290337	IPI00290337	Epidermal growth factor receptor kinase substrate 8;cDNA FLJ50272, highly similar to Epidermal growth factor receptor kinase substrate 8;cDNA, FLJ79033, highly similar to Epidermal growth factor receptor kinase substrate 8;cDNA, FLJ79138, highly similar to Epidermal growth factor receptor kinase substrate 8;Epidermal growth factor receptor pathway substrate 8, isoform CRA_b	Epidermal growth factor receptor kinase substrate 8;cDNA, FLJ79138, highly similar to Epidermal growth factor receptor kinase substrate 8	Q12929;A8K6W2;A8KA66;B4E3T6;B4DX66	SILAC-MSMS	Light	CZ_270810_2_2	3	538.591	1612.75	0.80396	0.37972	1.1837	19.773	19.773		0.00026697	3	2951	24.14	24.14	24.14	102.8
	10632	510	3405	3676	15115;15116;15117				SQMEEVQDELIHR	13	1	0	Unmodified	_SQMEEVQDELIHR_							0	0	0	0	IPI00290337;IPI00794000	IPI00290337	IPI00290337	Epidermal growth factor receptor kinase substrate 8;cDNA FLJ50272, highly similar to Epidermal growth factor receptor kinase substrate 8;cDNA, FLJ79033, highly similar to Epidermal growth factor receptor kinase substrate 8;cDNA, FLJ79138, highly similar to Epidermal growth factor receptor kinase substrate 8;Epidermal growth factor receptor pathway substrate 8, isoform CRA_b	Epidermal growth factor receptor kinase substrate 8;cDNA, FLJ79138, highly similar to Epidermal growth factor receptor kinase substrate 8	Q12929;A8K6W2;A8KA66;B4E3T6;B4DX66	SILAC-MSMS	Light	CZ_270810_eps82b	2	807.383	1612.75	1.1506	0.10705	1.2577	19.435	19.435		4.2814e-13	3	1731	83.83	83.83	83.83	205.18
	10582	510	3405	3675	15008;15009;15010	256			SQMEEVQDELIHR	13	1	0	Oxidation (M)	_SQM(ox)EEVQDELIHR_		SQM(1)EEVQDELIHR			SQM(168.05)EEVQDELIHR		0	0	1	0	IPI00290337;IPI00794000	IPI00290337	IPI00290337	Epidermal growth factor receptor kinase substrate 8;cDNA FLJ50272, highly similar to Epidermal growth factor receptor kinase substrate 8;cDNA, FLJ79033, highly similar to Epidermal growth factor receptor kinase substrate 8;cDNA, FLJ79138, highly similar to Epidermal growth factor receptor kinase substrate 8;Epidermal growth factor receptor pathway substrate 8, isoform CRA_b	Epidermal growth factor receptor kinase substrate 8;cDNA, FLJ79138, highly similar to Epidermal growth factor receptor kinase substrate 8	Q12929;A8K6W2;A8KA66;B4E3T6;B4DX66	SILAC-MSMS	Light	CZ_270810_2_2	3	543.923	1628.75	0.79195	0.06604	0.85799	17.292	17.292		3.3263e-09	3	2277	41.76	41.76	41.76	168.05
	10584	510	3405	3675	15013;15014	256			SQMEEVQDELIHR	13	1	0	Oxidation (M)	_SQM(ox)EEVQDELIHR_		SQM(1)EEVQDELIHR			SQM(51.36)EEVQDELIHR		0	0	1	0	IPI00290337;IPI00794000	IPI00290337	IPI00290337	Epidermal growth factor receptor kinase substrate 8;cDNA FLJ50272, highly similar to Epidermal growth factor receptor kinase substrate 8;cDNA, FLJ79033, highly similar to Epidermal growth factor receptor kinase substrate 8;cDNA, FLJ79138, highly similar to Epidermal growth factor receptor kinase substrate 8;Epidermal growth factor receptor pathway substrate 8, isoform CRA_b	Epidermal growth factor receptor kinase substrate 8;cDNA, FLJ79138, highly similar to Epidermal growth factor receptor kinase substrate 8	Q12929;A8K6W2;A8KA66;B4E3T6;B4DX66	SILAC-MSMS	Heavy	CZ_270810_2_3	3	543.923	1628.75	1.7646	0.3108	2.0754	16.781	16.781		0.99013	2	1195	8.46	8.46	8.46	51.359
	10630	510	3405	3676	15109;15110;15111				SQMEEVQDELIHR	13	1	0	Unmodified	_SQMEEVQDELIHR_							0	0	0	0	IPI00290337;IPI00794000	IPI00290337	IPI00290337	Epidermal growth factor receptor kinase substrate 8;cDNA FLJ50272, highly similar to Epidermal growth factor receptor kinase substrate 8;cDNA, FLJ79033, highly similar to Epidermal growth factor receptor kinase substrate 8;cDNA, FLJ79138, highly similar to Epidermal growth factor receptor kinase substrate 8;Epidermal growth factor receptor pathway substrate 8, isoform CRA_b	Epidermal growth factor receptor kinase substrate 8;cDNA, FLJ79138, highly similar to Epidermal growth factor receptor kinase substrate 8	Q12929;A8K6W2;A8KA66;B4E3T6;B4DX66	SILAC-MSMS	Heavy	CZ_270810_eps82a	2	807.383	1612.75	0.8988	-0.22471	0.67409	19.421	19.421		1.0976e-10	3	1786	78.25	78.25	78.25	187.21
	10588	510	3405	3675	15022	256			SQMEEVQDELIHR	13	1	0	Oxidation (M)	_SQM(ox)EEVQDELIHR_		SQM(1)EEVQDELIHR			SQM(205.18)EEVQDELIHR		0	0	1	0	IPI00290337;IPI00794000	IPI00290337	IPI00290337	Epidermal growth factor receptor kinase substrate 8;cDNA FLJ50272, highly similar to Epidermal growth factor receptor kinase substrate 8;cDNA, FLJ79033, highly similar to Epidermal growth factor receptor kinase substrate 8;cDNA, FLJ79138, highly similar to Epidermal growth factor receptor kinase substrate 8;Epidermal growth factor receptor pathway substrate 8, isoform CRA_b	Epidermal growth factor receptor kinase substrate 8;cDNA, FLJ79138, highly similar to Epidermal growth factor receptor kinase substrate 8	Q12929;A8K6W2;A8KA66;B4E3T6;B4DX66	SILAC-MSMS	Heavy	CZ_270810_2_5	2	815.38	1628.75	0.82406	-0.19804	0.62601	17.306	17.306		4.2814e-13	1	2344	59.19	59.19	59.19	205.18
	10583	510	3405	3675	15011;15012	256			SQMEEVQDELIHR	13	1	0	Oxidation (M)	_SQM(ox)EEVQDELIHR_		SQM(1)EEVQDELIHR			SQM(236.32)EEVQDELIHR		0	0	1	0	IPI00290337;IPI00794000	IPI00290337	IPI00290337	Epidermal growth factor receptor kinase substrate 8;cDNA FLJ50272, highly similar to Epidermal growth factor receptor kinase substrate 8;cDNA, FLJ79033, highly similar to Epidermal growth factor receptor kinase substrate 8;cDNA, FLJ79138, highly similar to Epidermal growth factor receptor kinase substrate 8;Epidermal growth factor receptor pathway substrate 8, isoform CRA_b	Epidermal growth factor receptor kinase substrate 8;cDNA, FLJ79138, highly similar to Epidermal growth factor receptor kinase substrate 8	Q12929;A8K6W2;A8KA66;B4E3T6;B4DX66	SILAC-MSMS	Light	CZ_270810_2_2	2	815.38	1628.75	0.83196	0.31698	1.1489	17.298	17.298		1.5413e-18	2	2279	65.36	65.36	65.36	236.32
	10595	510	3405	3675	15037;15038;15039	256			SQMEEVQDELIHR	13	1	0	Oxidation (M)	_SQM(ox)EEVQDELIHR_		SQM(1)EEVQDELIHR			SQM(236.32)EEVQDELIHR		0	0	1	0	IPI00290337;IPI00794000	IPI00290337	IPI00290337	Epidermal growth factor receptor kinase substrate 8;cDNA FLJ50272, highly similar to Epidermal growth factor receptor kinase substrate 8;cDNA, FLJ79033, highly similar to Epidermal growth factor receptor kinase substrate 8;cDNA, FLJ79138, highly similar to Epidermal growth factor receptor kinase substrate 8;Epidermal growth factor receptor pathway substrate 8, isoform CRA_b	Epidermal growth factor receptor kinase substrate 8;cDNA, FLJ79138, highly similar to Epidermal growth factor receptor kinase substrate 8	Q12929;A8K6W2;A8KA66;B4E3T6;B4DX66	SILAC-MSMS	Medium	CZ_270810_eps82a	2	815.38	1628.75	0.9504	0.040771	0.99118	17.019	17.019		1.5413e-18	3	1543	73.86	73.86	73.86	236.32
	10596	510	3405	3675	15040;15041	256			SQMEEVQDELIHR	13	1	0	Oxidation (M)	_SQM(ox)EEVQDELIHR_		SQM(1)EEVQDELIHR			SQM(153.88)EEVQDELIHR		0	0	1	0	IPI00290337;IPI00794000	IPI00290337	IPI00290337	Epidermal growth factor receptor kinase substrate 8;cDNA FLJ50272, highly similar to Epidermal growth factor receptor kinase substrate 8;cDNA, FLJ79033, highly similar to Epidermal growth factor receptor kinase substrate 8;cDNA, FLJ79138, highly similar to Epidermal growth factor receptor kinase substrate 8;Epidermal growth factor receptor pathway substrate 8, isoform CRA_b	Epidermal growth factor receptor kinase substrate 8;cDNA, FLJ79138, highly similar to Epidermal growth factor receptor kinase substrate 8	Q12929;A8K6W2;A8KA66;B4E3T6;B4DX66	SILAC-MSMS	Medium	CZ_270810_eps82b	3	543.923	1628.75	0.85103	-0.25231	0.59873	17.036	17.036		1.5745e-08	2	1487	33.65	33.65	33.65	153.88
	10587	510	3405	3675	15021	256			SQMEEVQDELIHR	13	1	0	Oxidation (M)	_SQM(ox)EEVQDELIHR_		SQM(1)EEVQDELIHR			SQM(140.28)EEVQDELIHR		0	0	1	0	IPI00290337;IPI00794000	IPI00290337	IPI00290337	Epidermal growth factor receptor kinase substrate 8;cDNA FLJ50272, highly similar to Epidermal growth factor receptor kinase substrate 8;cDNA, FLJ79033, highly similar to Epidermal growth factor receptor kinase substrate 8;cDNA, FLJ79138, highly similar to Epidermal growth factor receptor kinase substrate 8;Epidermal growth factor receptor pathway substrate 8, isoform CRA_b	Epidermal growth factor receptor kinase substrate 8;cDNA, FLJ79138, highly similar to Epidermal growth factor receptor kinase substrate 8	Q12929;A8K6W2;A8KA66;B4E3T6;B4DX66	SILAC-MSMS	Medium	CZ_270810_2_5	3	543.923	1628.75	0.74567	-0.12677	0.6189	17.305	17.305		2.3124e-07	1	2338	31.33	31.33	31.33	140.28
	10618	510	3405	3676	15082;15083;15084				SQMEEVQDELIHR	13	1	0	Unmodified	_SQMEEVQDELIHR_							0	0	0	0	IPI00290337;IPI00794000	IPI00290337	IPI00290337	Epidermal growth factor receptor kinase substrate 8;cDNA FLJ50272, highly similar to Epidermal growth factor receptor kinase substrate 8;cDNA, FLJ79033, highly similar to Epidermal growth factor receptor kinase substrate 8;cDNA, FLJ79138, highly similar to Epidermal growth factor receptor kinase substrate 8;Epidermal growth factor receptor pathway substrate 8, isoform CRA_b	Epidermal growth factor receptor kinase substrate 8;cDNA, FLJ79138, highly similar to Epidermal growth factor receptor kinase substrate 8	Q12929;A8K6W2;A8KA66;B4E3T6;B4DX66	SILAC-MSMS	Heavy	CZ_270810_2_2	2	807.383	1612.75	0.7952	0.25933	1.0545	19.768	19.768		1.0976e-10	3	2953	82.87	82.87	82.87	187.21
	10597	510	3405	3675	15042;15043	256			SQMEEVQDELIHR	13	1	0	Oxidation (M)	_SQM(ox)EEVQDELIHR_		SQM(1)EEVQDELIHR			SQM(236.32)EEVQDELIHR		0	0	1	0	IPI00290337;IPI00794000	IPI00290337	IPI00290337	Epidermal growth factor receptor kinase substrate 8;cDNA FLJ50272, highly similar to Epidermal growth factor receptor kinase substrate 8;cDNA, FLJ79033, highly similar to Epidermal growth factor receptor kinase substrate 8;cDNA, FLJ79138, highly similar to Epidermal growth factor receptor kinase substrate 8;Epidermal growth factor receptor pathway substrate 8, isoform CRA_b	Epidermal growth factor receptor kinase substrate 8;cDNA, FLJ79138, highly similar to Epidermal growth factor receptor kinase substrate 8	Q12929;A8K6W2;A8KA66;B4E3T6;B4DX66	SILAC-MSMS	Medium	CZ_270810_eps82b	2	815.38	1628.75	1.1229	-0.19844	0.92448	17.034	17.034		1.5413e-18	2	1494	73.77	73.77	73.77	236.32
	10580	510	3405	3675	15001;15002;15003	256			SQMEEVQDELIHR	13	1	0	Oxidation (M)	_SQM(ox)EEVQDELIHR_		SQM(1)EEVQDELIHR			SQM(168.05)EEVQDELIHR		0	0	1	0	IPI00290337;IPI00794000	IPI00290337	IPI00290337	Epidermal growth factor receptor kinase substrate 8;cDNA FLJ50272, highly similar to Epidermal growth factor receptor kinase substrate 8;cDNA, FLJ79033, highly similar to Epidermal growth factor receptor kinase substrate 8;cDNA, FLJ79138, highly similar to Epidermal growth factor receptor kinase substrate 8;Epidermal growth factor receptor pathway substrate 8, isoform CRA_b	Epidermal growth factor receptor kinase substrate 8;cDNA, FLJ79138, highly similar to Epidermal growth factor receptor kinase substrate 8	Q12929;A8K6W2;A8KA66;B4E3T6;B4DX66	SILAC-MSMS	Light	CZ_270810_2_1	3	543.923	1628.75	0.71244	-0.2708	0.44164	17.252	17.252		3.3263e-09	3	2170	35.8	35.8	35.8	168.05
	10615	510	3405	3676	15074;15075				SQMEEVQDELIHR	13	1	0	Unmodified	_SQMEEVQDELIHR_							0	0	0	0	IPI00290337;IPI00794000	IPI00290337	IPI00290337	Epidermal growth factor receptor kinase substrate 8;cDNA FLJ50272, highly similar to Epidermal growth factor receptor kinase substrate 8;cDNA, FLJ79033, highly similar to Epidermal growth factor receptor kinase substrate 8;cDNA, FLJ79138, highly similar to Epidermal growth factor receptor kinase substrate 8;Epidermal growth factor receptor pathway substrate 8, isoform CRA_b	Epidermal growth factor receptor kinase substrate 8;cDNA, FLJ79138, highly similar to Epidermal growth factor receptor kinase substrate 8	Q12929;A8K6W2;A8KA66;B4E3T6;B4DX66	SILAC-MSMS	Heavy	CZ_270810_2_1	3	538.591	1612.75	0.7338	0.12963	0.86343	19.713	19.713		0.0023168	2	2783	23.04	23.04	23.04	91.392
	10616	510	3405	3676	15076;15077;15078				SQMEEVQDELIHR	13	1	0	Unmodified	_SQMEEVQDELIHR_							0	0	0	0	IPI00290337;IPI00794000	IPI00290337	IPI00290337	Epidermal growth factor receptor kinase substrate 8;cDNA FLJ50272, highly similar to Epidermal growth factor receptor kinase substrate 8;cDNA, FLJ79033, highly similar to Epidermal growth factor receptor kinase substrate 8;cDNA, FLJ79138, highly similar to Epidermal growth factor receptor kinase substrate 8;Epidermal growth factor receptor pathway substrate 8, isoform CRA_b	Epidermal growth factor receptor kinase substrate 8;cDNA, FLJ79138, highly similar to Epidermal growth factor receptor kinase substrate 8	Q12929;A8K6W2;A8KA66;B4E3T6;B4DX66	SILAC-MSMS	Medium	CZ_270810_2_1	2	807.383	1612.75	0.77245	0.01607	0.78852	19.73	19.73		4.2814e-13	3	2801	97.12	97.12	97.12	205.18
	10620	510	3405	3676	15088;15089				SQMEEVQDELIHR	13	1	0	Unmodified	_SQMEEVQDELIHR_							0	0	0	0	IPI00290337;IPI00794000	IPI00290337	IPI00290337	Epidermal growth factor receptor kinase substrate 8;cDNA FLJ50272, highly similar to Epidermal growth factor receptor kinase substrate 8;cDNA, FLJ79033, highly similar to Epidermal growth factor receptor kinase substrate 8;cDNA, FLJ79138, highly similar to Epidermal growth factor receptor kinase substrate 8;Epidermal growth factor receptor pathway substrate 8, isoform CRA_b	Epidermal growth factor receptor kinase substrate 8;cDNA, FLJ79138, highly similar to Epidermal growth factor receptor kinase substrate 8	Q12929;A8K6W2;A8KA66;B4E3T6;B4DX66	SILAC-MSMS	Medium	CZ_270810_2_4	3	538.591	1612.75	0.72011	0.2879	1.008	19.623	19.623		2.3124e-07	2	2957	39.46	39.46	39.46	140.28
	10621	510	3405	3676	15090;15091;15092				SQMEEVQDELIHR	13	1	0	Unmodified	_SQMEEVQDELIHR_							0	0	0	0	IPI00290337;IPI00794000	IPI00290337	IPI00290337	Epidermal growth factor receptor kinase substrate 8;cDNA FLJ50272, highly similar to Epidermal growth factor receptor kinase substrate 8;cDNA, FLJ79033, highly similar to Epidermal growth factor receptor kinase substrate 8;cDNA, FLJ79138, highly similar to Epidermal growth factor receptor kinase substrate 8;Epidermal growth factor receptor pathway substrate 8, isoform CRA_b	Epidermal growth factor receptor kinase substrate 8;cDNA, FLJ79138, highly similar to Epidermal growth factor receptor kinase substrate 8	Q12929;A8K6W2;A8KA66;B4E3T6;B4DX66	SILAC-MSMS	Medium	CZ_270810_2_4	2	807.383	1612.75	0.744	0.10335	0.84735	19.624	19.624		1.0976e-10	3	2959	83.83	83.83	83.83	187.21
	10585	510	3405	3675	15015;15016;15017	256			SQMEEVQDELIHR	13	1	0	Oxidation (M)	_SQM(ox)EEVQDELIHR_		SQM(1)EEVQDELIHR			SQM(153.88)EEVQDELIHR		0	0	1	0	IPI00290337;IPI00794000	IPI00290337	IPI00290337	Epidermal growth factor receptor kinase substrate 8;cDNA FLJ50272, highly similar to Epidermal growth factor receptor kinase substrate 8;cDNA, FLJ79033, highly similar to Epidermal growth factor receptor kinase substrate 8;cDNA, FLJ79138, highly similar to Epidermal growth factor receptor kinase substrate 8;Epidermal growth factor receptor pathway substrate 8, isoform CRA_b	Epidermal growth factor receptor kinase substrate 8;cDNA, FLJ79138, highly similar to Epidermal growth factor receptor kinase substrate 8	Q12929;A8K6W2;A8KA66;B4E3T6;B4DX66	SILAC-MSMS	Medium	CZ_270810_2_4	3	543.923	1628.75	0.68996	-0.10528	0.58468	17.159	17.159		1.5745e-08	3	2349	45.08	45.08	45.08	153.88
	10594	510	3405	3675	15034;15035;15036	256			SQMEEVQDELIHR	13	1	0	Oxidation (M)	_SQM(ox)EEVQDELIHR_		SQM(1)EEVQDELIHR			SQM(168.05)EEVQDELIHR		0	0	1	0	IPI00290337;IPI00794000	IPI00290337	IPI00290337	Epidermal growth factor receptor kinase substrate 8;cDNA FLJ50272, highly similar to Epidermal growth factor receptor kinase substrate 8;cDNA, FLJ79033, highly similar to Epidermal growth factor receptor kinase substrate 8;cDNA, FLJ79138, highly similar to Epidermal growth factor receptor kinase substrate 8;Epidermal growth factor receptor pathway substrate 8, isoform CRA_b	Epidermal growth factor receptor kinase substrate 8;cDNA, FLJ79138, highly similar to Epidermal growth factor receptor kinase substrate 8	Q12929;A8K6W2;A8KA66;B4E3T6;B4DX66	SILAC-MSMS	Light	CZ_270810_eps82a	3	543.923	1628.75	0.78763	-0.13257	0.65506	17.016	17.016		3.3263e-09	3	1533	45.93	45.93	45.93	168.05
	10629	510	3405	3676	15107;15108				SQMEEVQDELIHR	13	1	0	Unmodified	_SQMEEVQDELIHR_							0	0	0	0	IPI00290337;IPI00794000	IPI00290337	IPI00290337	Epidermal growth factor receptor kinase substrate 8;cDNA FLJ50272, highly similar to Epidermal growth factor receptor kinase substrate 8;cDNA, FLJ79033, highly similar to Epidermal growth factor receptor kinase substrate 8;cDNA, FLJ79138, highly similar to Epidermal growth factor receptor kinase substrate 8;Epidermal growth factor receptor pathway substrate 8, isoform CRA_b	Epidermal growth factor receptor kinase substrate 8;cDNA, FLJ79138, highly similar to Epidermal growth factor receptor kinase substrate 8	Q12929;A8K6W2;A8KA66;B4E3T6;B4DX66	SILAC-MSMS	Medium	CZ_270810_eps82a	3	538.591	1612.75	0.81091	-0.23168	0.57922	19.422	19.422		2.3124e-07	2	1785	39.49	39.49	39.49	140.28
	10581	510	3405	3675	15004;15005;15006;15007	256			SQMEEVQDELIHR	13	1	0	Oxidation (M)	_SQM(ox)EEVQDELIHR_		SQM(1)EEVQDELIHR			SQM(220.63)EEVQDELIHR		0	0	1	0	IPI00290337;IPI00794000	IPI00290337	IPI00290337	Epidermal growth factor receptor kinase substrate 8;cDNA FLJ50272, highly similar to Epidermal growth factor receptor kinase substrate 8;cDNA, FLJ79033, highly similar to Epidermal growth factor receptor kinase substrate 8;cDNA, FLJ79138, highly similar to Epidermal growth factor receptor kinase substrate 8;Epidermal growth factor receptor pathway substrate 8, isoform CRA_b	Epidermal growth factor receptor kinase substrate 8;cDNA, FLJ79138, highly similar to Epidermal growth factor receptor kinase substrate 8	Q12929;A8K6W2;A8KA66;B4E3T6;B4DX66	SILAC-MSMS	Medium	CZ_270810_2_1	2	815.38	1628.75	0.783	0.015122	0.79812	17.256	17.256		2.0408e-15	4	2160	69.13	69.13	69.13	220.63
	10631	510	3405	3676	15112;15113;15114				SQMEEVQDELIHR	13	1	0	Unmodified	_SQMEEVQDELIHR_							0	0	0	0	IPI00290337;IPI00794000	IPI00290337	IPI00290337	Epidermal growth factor receptor kinase substrate 8;cDNA FLJ50272, highly similar to Epidermal growth factor receptor kinase substrate 8;cDNA, FLJ79033, highly similar to Epidermal growth factor receptor kinase substrate 8;cDNA, FLJ79138, highly similar to Epidermal growth factor receptor kinase substrate 8;Epidermal growth factor receptor pathway substrate 8, isoform CRA_b	Epidermal growth factor receptor kinase substrate 8;cDNA, FLJ79138, highly similar to Epidermal growth factor receptor kinase substrate 8	Q12929;A8K6W2;A8KA66;B4E3T6;B4DX66	SILAC-MSMS	Medium	CZ_270810_eps82b	3	538.591	1612.75	0.82466	0.32992	1.1546	19.436	19.436		1.5745e-08	3	1730	58.99	58.99	58.99	153.88
	10636	510	3405	3676	15124;15125;15126				SQMEEVQDELIHR	13	1	0	Unmodified	_SQMEEVQDELIHR_							0	0	0	0	IPI00290337;IPI00794000	IPI00290337	IPI00290337	Epidermal growth factor receptor kinase substrate 8;cDNA FLJ50272, highly similar to Epidermal growth factor receptor kinase substrate 8;cDNA, FLJ79033, highly similar to Epidermal growth factor receptor kinase substrate 8;cDNA, FLJ79138, highly similar to Epidermal growth factor receptor kinase substrate 8;Epidermal growth factor receptor pathway substrate 8, isoform CRA_b	Epidermal growth factor receptor kinase substrate 8;cDNA, FLJ79138, highly similar to Epidermal growth factor receptor kinase substrate 8	Q12929;A8K6W2;A8KA66;B4E3T6;B4DX66	SILAC-MSMS	Light	CZ_270810_FT2	2	807.383	1612.75	1.3814	0.64826	2.0297	19.892	19.892		4.2814e-13	3	1718	83.47	83.47	83.47	205.18
	10635	510	3405	3676	15121;15122;15123				SQMEEVQDELIHR	13	1	0	Unmodified	_SQMEEVQDELIHR_							0	0	0	0	IPI00290337;IPI00794000	IPI00290337	IPI00290337	Epidermal growth factor receptor kinase substrate 8;cDNA FLJ50272, highly similar to Epidermal growth factor receptor kinase substrate 8;cDNA, FLJ79033, highly similar to Epidermal growth factor receptor kinase substrate 8;cDNA, FLJ79138, highly similar to Epidermal growth factor receptor kinase substrate 8;Epidermal growth factor receptor pathway substrate 8, isoform CRA_b	Epidermal growth factor receptor kinase substrate 8;cDNA, FLJ79138, highly similar to Epidermal growth factor receptor kinase substrate 8	Q12929;A8K6W2;A8KA66;B4E3T6;B4DX66	SILAC-MSMS	Light	CZ_270810_FT2	3	538.591	1612.75	1.3783	0.85453	2.2328	19.886	19.886		7.7929e-12	3	1761	58.95	58.95	58.95	198.18
	10619	510	3405	3676	15085;15086;15087				SQMEEVQDELIHR	13	1	0	Unmodified	_SQMEEVQDELIHR_							0	0	0	0	IPI00290337;IPI00794000	IPI00290337	IPI00290337	Epidermal growth factor receptor kinase substrate 8;cDNA FLJ50272, highly similar to Epidermal growth factor receptor kinase substrate 8;cDNA, FLJ79033, highly similar to Epidermal growth factor receptor kinase substrate 8;cDNA, FLJ79138, highly similar to Epidermal growth factor receptor kinase substrate 8;Epidermal growth factor receptor pathway substrate 8, isoform CRA_b	Epidermal growth factor receptor kinase substrate 8;cDNA, FLJ79138, highly similar to Epidermal growth factor receptor kinase substrate 8	Q12929;A8K6W2;A8KA66;B4E3T6;B4DX66	SILAC-MSMS	Light	CZ_270810_2_3	3	538.591	1612.75	1.7035	-0.0078005	1.6957	19.146	19.146		0.0023168	3	1671	24.75	24.75	24.75	91.392
	10586	510	3405	3675	15018;15019;15020	256			SQMEEVQDELIHR	13	1	0	Oxidation (M)	_SQM(ox)EEVQDELIHR_		SQM(1)EEVQDELIHR			SQM(220.63)EEVQDELIHR		0	0	1	0	IPI00290337;IPI00794000	IPI00290337	IPI00290337	Epidermal growth factor receptor kinase substrate 8;cDNA FLJ50272, highly similar to Epidermal growth factor receptor kinase substrate 8;cDNA, FLJ79033, highly similar to Epidermal growth factor receptor kinase substrate 8;cDNA, FLJ79138, highly similar to Epidermal growth factor receptor kinase substrate 8;Epidermal growth factor receptor pathway substrate 8, isoform CRA_b	Epidermal growth factor receptor kinase substrate 8;cDNA, FLJ79138, highly similar to Epidermal growth factor receptor kinase substrate 8	Q12929;A8K6W2;A8KA66;B4E3T6;B4DX66	SILAC-MSMS	Medium	CZ_270810_2_4	2	815.38	1628.75	0.73968	-0.17621	0.56347	17.161	17.161		2.0408e-15	3	2354	82.09	82.09	82.09	220.63
	10622	510	3405	3676	15093;15094;15095				SQMEEVQDELIHR	13	1	0	Unmodified	_SQMEEVQDELIHR_							0	0	0	0	IPI00290337;IPI00794000	IPI00290337	IPI00290337	Epidermal growth factor receptor kinase substrate 8;cDNA FLJ50272, highly similar to Epidermal growth factor receptor kinase substrate 8;cDNA, FLJ79033, highly similar to Epidermal growth factor receptor kinase substrate 8;cDNA, FLJ79138, highly similar to Epidermal growth factor receptor kinase substrate 8;Epidermal growth factor receptor pathway substrate 8, isoform CRA_b	Epidermal growth factor receptor kinase substrate 8;cDNA, FLJ79138, highly similar to Epidermal growth factor receptor kinase substrate 8	Q12929;A8K6W2;A8KA66;B4E3T6;B4DX66	SILAC-MSMS	Medium	CZ_270810_2_5	3	538.591	1612.75	0.76051	0.35079	1.1113	19.711	19.711		2.3124e-07	3	2932	34.67	34.67	34.67	140.28
	10589	510	3405	3675	15023;15024;15025	256			SQMEEVQDELIHR	13	1	0	Oxidation (M)	_SQM(ox)EEVQDELIHR_		SQM(1)EEVQDELIHR			SQM(236.32)EEVQDELIHR		0	0	1	0	IPI00290337;IPI00794000	IPI00290337	IPI00290337	Epidermal growth factor receptor kinase substrate 8;cDNA FLJ50272, highly similar to Epidermal growth factor receptor kinase substrate 8;cDNA, FLJ79033, highly similar to Epidermal growth factor receptor kinase substrate 8;cDNA, FLJ79138, highly similar to Epidermal growth factor receptor kinase substrate 8;Epidermal growth factor receptor pathway substrate 8, isoform CRA_b	Epidermal growth factor receptor kinase substrate 8;cDNA, FLJ79138, highly similar to Epidermal growth factor receptor kinase substrate 8	Q12929;A8K6W2;A8KA66;B4E3T6;B4DX66	SILAC-MSMS	Medium	CZ_270810_2_7	2	815.38	1628.75	0.72964	-0.58588	0.14376	17.356	17.356		1.5413e-18	3	2328	67.34	67.34	67.34	236.32
	10623	510	3405	3676	15096;15097				SQMEEVQDELIHR	13	1	0	Unmodified	_SQMEEVQDELIHR_							0	0	0	0	IPI00290337;IPI00794000	IPI00290337	IPI00290337	Epidermal growth factor receptor kinase substrate 8;cDNA FLJ50272, highly similar to Epidermal growth factor receptor kinase substrate 8;cDNA, FLJ79033, highly similar to Epidermal growth factor receptor kinase substrate 8;cDNA, FLJ79138, highly similar to Epidermal growth factor receptor kinase substrate 8;Epidermal growth factor receptor pathway substrate 8, isoform CRA_b	Epidermal growth factor receptor kinase substrate 8;cDNA, FLJ79138, highly similar to Epidermal growth factor receptor kinase substrate 8	Q12929;A8K6W2;A8KA66;B4E3T6;B4DX66	SILAC-MSMS	Medium	CZ_270810_2_5	2	807.383	1612.75	0.83885	0.42604	1.2649	19.708	19.708		1.0976e-10	2	2950	79.13	79.13	79.13	187.21
	10624	510	3405	3676	15098				SQMEEVQDELIHR	13	1	0	Unmodified	_SQMEEVQDELIHR_							0	0	0	0	IPI00290337;IPI00794000	IPI00290337	IPI00290337	Epidermal growth factor receptor kinase substrate 8;cDNA FLJ50272, highly similar to Epidermal growth factor receptor kinase substrate 8;cDNA, FLJ79033, highly similar to Epidermal growth factor receptor kinase substrate 8;cDNA, FLJ79138, highly similar to Epidermal growth factor receptor kinase substrate 8;Epidermal growth factor receptor pathway substrate 8, isoform CRA_b	Epidermal growth factor receptor kinase substrate 8;cDNA, FLJ79138, highly similar to Epidermal growth factor receptor kinase substrate 8	Q12929;A8K6W2;A8KA66;B4E3T6;B4DX66	SILAC-MSMS	Heavy	CZ_270810_2_7	3	538.591	1612.75	0.71554	-0.034652	0.68088	19.789	19.789		0.016934	1	2929	17.71	17.71	17.71	80.533
	10593	510	3405	3675	15032;15033	256			SQMEEVQDELIHR	13	1	0	Oxidation (M)	_SQM(ox)EEVQDELIHR_		SQM(1)EEVQDELIHR			SQM(220.63)EEVQDELIHR		0	0	1	0	IPI00290337;IPI00794000	IPI00290337	IPI00290337	Epidermal growth factor receptor kinase substrate 8;cDNA FLJ50272, highly similar to Epidermal growth factor receptor kinase substrate 8;cDNA, FLJ79033, highly similar to Epidermal growth factor receptor kinase substrate 8;cDNA, FLJ79138, highly similar to Epidermal growth factor receptor kinase substrate 8;Epidermal growth factor receptor pathway substrate 8, isoform CRA_b	Epidermal growth factor receptor kinase substrate 8;cDNA, FLJ79138, highly similar to Epidermal growth factor receptor kinase substrate 8	Q12929;A8K6W2;A8KA66;B4E3T6;B4DX66	SILAC-MSMS	Light	CZ_270810_eps81b	2	815.38	1628.75	1.3975	-0.076942	1.3205	16.888	16.888		2.0408e-15	2	1455	65.24	65.24	65.24	220.63
	10602	510	3405	3676	15050;15051				SQMEEVQDELIHR	13	1	0	Unmodified	_SQMEEVQDELIHR_							0	0	0	0	IPI00290337;IPI00794000	IPI00290337	IPI00290337	Epidermal growth factor receptor kinase substrate 8;cDNA FLJ50272, highly similar to Epidermal growth factor receptor kinase substrate 8;cDNA, FLJ79033, highly similar to Epidermal growth factor receptor kinase substrate 8;cDNA, FLJ79138, highly similar to Epidermal growth factor receptor kinase substrate 8;Epidermal growth factor receptor pathway substrate 8, isoform CRA_b	Epidermal growth factor receptor kinase substrate 8;cDNA, FLJ79138, highly similar to Epidermal growth factor receptor kinase substrate 8	Q12929;A8K6W2;A8KA66;B4E3T6;B4DX66	SILAC-MSMS	Light	CZ_270810_1_1	3	538.591	1612.75	1.3648	0.29098	1.6558	19.755	19.755		4.5915e-06	2	2758	36.69	36.69	36.69	127.24
	10606	510	3405	3676	15059				SQMEEVQDELIHR	13	1	0	Unmodified	_SQMEEVQDELIHR_							0	0	0	0	IPI00290337;IPI00794000	IPI00290337	IPI00290337	Epidermal growth factor receptor kinase substrate 8;cDNA FLJ50272, highly similar to Epidermal growth factor receptor kinase substrate 8;cDNA, FLJ79033, highly similar to Epidermal growth factor receptor kinase substrate 8;cDNA, FLJ79138, highly similar to Epidermal growth factor receptor kinase substrate 8;Epidermal growth factor receptor pathway substrate 8, isoform CRA_b	Epidermal growth factor receptor kinase substrate 8;cDNA, FLJ79138, highly similar to Epidermal growth factor receptor kinase substrate 8	Q12929;A8K6W2;A8KA66;B4E3T6;B4DX66	SILAC-MSMS	Heavy	CZ_270810_1_3	3	538.591	1612.75	1.0538	-0.056568	0.99721	19.425	19.425		1	1	2520	8.83	8.83	8.83	34.958
	10605	510	3405	3676	15057;15058				SQMEEVQDELIHR	13	1	0	Unmodified	_SQMEEVQDELIHR_							0	0	0	0	IPI00290337;IPI00794000	IPI00290337	IPI00290337	Epidermal growth factor receptor kinase substrate 8;cDNA FLJ50272, highly similar to Epidermal growth factor receptor kinase substrate 8;cDNA, FLJ79033, highly similar to Epidermal growth factor receptor kinase substrate 8;cDNA, FLJ79138, highly similar to Epidermal growth factor receptor kinase substrate 8;Epidermal growth factor receptor pathway substrate 8, isoform CRA_b	Epidermal growth factor receptor kinase substrate 8;cDNA, FLJ79138, highly similar to Epidermal growth factor receptor kinase substrate 8	Q12929;A8K6W2;A8KA66;B4E3T6;B4DX66	SILAC-MSMS	Light	CZ_270810_1_2	2	807.383	1612.75	1.1637	-0.20474	0.95898	19.717	19.717		4.2814e-13	2	3006	91.63	91.63	91.63	205.18
	10570	510	3405	3675	14984;14985;14986	256			SQMEEVQDELIHR	13	1	0	Oxidation (M)	_SQM(ox)EEVQDELIHR_		SQM(1)EEVQDELIHR			SQM(220.63)EEVQDELIHR		0	0	1	0	IPI00290337;IPI00794000	IPI00290337	IPI00290337	Epidermal growth factor receptor kinase substrate 8;cDNA FLJ50272, highly similar to Epidermal growth factor receptor kinase substrate 8;cDNA, FLJ79033, highly similar to Epidermal growth factor receptor kinase substrate 8;cDNA, FLJ79138, highly similar to Epidermal growth factor receptor kinase substrate 8;Epidermal growth factor receptor pathway substrate 8, isoform CRA_b	Epidermal growth factor receptor kinase substrate 8;cDNA, FLJ79138, highly similar to Epidermal growth factor receptor kinase substrate 8	Q12929;A8K6W2;A8KA66;B4E3T6;B4DX66	SILAC-MSMS	Light	CZ_270810_1_1	2	815.38	1628.75	1.4218	-0.0941	1.3277	17.335	17.335		2.0408e-15	3	2146	64.6	64.6	64.6	220.63
	10591	510	3405	3675	15028;15029	256			SQMEEVQDELIHR	13	1	0	Oxidation (M)	_SQM(ox)EEVQDELIHR_		SQM(1)EEVQDELIHR			SQM(220.63)EEVQDELIHR		0	0	1	0	IPI00290337;IPI00794000	IPI00290337	IPI00290337	Epidermal growth factor receptor kinase substrate 8;cDNA FLJ50272, highly similar to Epidermal growth factor receptor kinase substrate 8;cDNA, FLJ79033, highly similar to Epidermal growth factor receptor kinase substrate 8;cDNA, FLJ79138, highly similar to Epidermal growth factor receptor kinase substrate 8;Epidermal growth factor receptor pathway substrate 8, isoform CRA_b	Epidermal growth factor receptor kinase substrate 8;cDNA, FLJ79138, highly similar to Epidermal growth factor receptor kinase substrate 8	Q12929;A8K6W2;A8KA66;B4E3T6;B4DX66	SILAC-MSMS	Light	CZ_270810_eps81a	2	815.38	1628.75	1.7618	-0.0576	1.7042	16.918	16.918		2.0408e-15	2	1446	65.25	65.25	65.25	220.63
	10573	510	3405	3675	14990;14991;14992	256			SQMEEVQDELIHR	13	1	0	Oxidation (M)	_SQM(ox)EEVQDELIHR_		SQM(1)EEVQDELIHR			SQM(220.63)EEVQDELIHR		0	0	1	0	IPI00290337;IPI00794000	IPI00290337	IPI00290337	Epidermal growth factor receptor kinase substrate 8;cDNA FLJ50272, highly similar to Epidermal growth factor receptor kinase substrate 8;cDNA, FLJ79033, highly similar to Epidermal growth factor receptor kinase substrate 8;cDNA, FLJ79138, highly similar to Epidermal growth factor receptor kinase substrate 8;Epidermal growth factor receptor pathway substrate 8, isoform CRA_b	Epidermal growth factor receptor kinase substrate 8;cDNA, FLJ79138, highly similar to Epidermal growth factor receptor kinase substrate 8	Q12929;A8K6W2;A8KA66;B4E3T6;B4DX66	SILAC-MSMS	Light	CZ_270810_1_4	2	815.38	1628.75	1.0281	0.25245	1.2805	17.464	17.464		2.0408e-15	3	2688	55.55	55.55	55.55	220.63
	10608	510	3405	3676	15062;15063				SQMEEVQDELIHR	13	1	0	Unmodified	_SQMEEVQDELIHR_							0	0	0	0	IPI00290337;IPI00794000	IPI00290337	IPI00290337	Epidermal growth factor receptor kinase substrate 8;cDNA FLJ50272, highly similar to Epidermal growth factor receptor kinase substrate 8;cDNA, FLJ79033, highly similar to Epidermal growth factor receptor kinase substrate 8;cDNA, FLJ79138, highly similar to Epidermal growth factor receptor kinase substrate 8;Epidermal growth factor receptor pathway substrate 8, isoform CRA_b	Epidermal growth factor receptor kinase substrate 8;cDNA, FLJ79138, highly similar to Epidermal growth factor receptor kinase substrate 8	Q12929;A8K6W2;A8KA66;B4E3T6;B4DX66	SILAC-MSMS	Light	CZ_270810_1_4	3	538.591	1612.75	0.99511	0.0030108	0.99812	19.919	19.919		4.5915e-06	2	3298	46.64	46.64	46.64	127.24
	10574	510	3405	3675	14993	256			SQMEEVQDELIHR	13	1	0	Oxidation (M)	_SQM(ox)EEVQDELIHR_		SQM(1)EEVQDELIHR			SQM(168.05)EEVQDELIHR		0	0	1	0	IPI00290337;IPI00794000	IPI00290337	IPI00290337	Epidermal growth factor receptor kinase substrate 8;cDNA FLJ50272, highly similar to Epidermal growth factor receptor kinase substrate 8;cDNA, FLJ79033, highly similar to Epidermal growth factor receptor kinase substrate 8;cDNA, FLJ79138, highly similar to Epidermal growth factor receptor kinase substrate 8;Epidermal growth factor receptor pathway substrate 8, isoform CRA_b	Epidermal growth factor receptor kinase substrate 8;cDNA, FLJ79138, highly similar to Epidermal growth factor receptor kinase substrate 8	Q12929;A8K6W2;A8KA66;B4E3T6;B4DX66	ISO-MSMS	Light	CZ_270810_1_4	3	543.923	1628.75		0.26863		17.468	17.468		3.4001e-12	1	2670	31.79	31.79	31.79	168.05
	10601	510	3405	3675	15048;15049	256			SQMEEVQDELIHR	13	1	0	Oxidation (M)	_SQM(ox)EEVQDELIHR_		SQM(1)EEVQDELIHR			SQM(205.18)EEVQDELIHR		0	0	1	0	IPI00290337;IPI00794000	IPI00290337	IPI00290337	Epidermal growth factor receptor kinase substrate 8;cDNA FLJ50272, highly similar to Epidermal growth factor receptor kinase substrate 8;cDNA, FLJ79033, highly similar to Epidermal growth factor receptor kinase substrate 8;cDNA, FLJ79138, highly similar to Epidermal growth factor receptor kinase substrate 8;Epidermal growth factor receptor pathway substrate 8, isoform CRA_b	Epidermal growth factor receptor kinase substrate 8;cDNA, FLJ79138, highly similar to Epidermal growth factor receptor kinase substrate 8	Q12929;A8K6W2;A8KA66;B4E3T6;B4DX66	SILAC-MSMS	Heavy	CZ_270810_FT1	2	815.38	1628.75	1.2317	0.34109	1.5728	16.995	16.995		4.2814e-13	2	1220	67.91	67.91	67.91	205.18
	10590	510	3405	3675	15026;15027	256			SQMEEVQDELIHR	13	1	0	Oxidation (M)	_SQM(ox)EEVQDELIHR_		SQM(1)EEVQDELIHR			SQM(182.81)EEVQDELIHR		0	0	1	0	IPI00290337;IPI00794000	IPI00290337	IPI00290337	Epidermal growth factor receptor kinase substrate 8;cDNA FLJ50272, highly similar to Epidermal growth factor receptor kinase substrate 8;cDNA, FLJ79033, highly similar to Epidermal growth factor receptor kinase substrate 8;cDNA, FLJ79138, highly similar to Epidermal growth factor receptor kinase substrate 8;Epidermal growth factor receptor pathway substrate 8, isoform CRA_b	Epidermal growth factor receptor kinase substrate 8;cDNA, FLJ79138, highly similar to Epidermal growth factor receptor kinase substrate 8	Q12929;A8K6W2;A8KA66;B4E3T6;B4DX66	SILAC-MSMS	Light	CZ_270810_eps81a	3	543.923	1628.75	1.5324	-0.28471	1.2477	16.921	16.921		3.0308e-10	2	1440	46.39	46.39	46.39	182.81
	10627	510	3405	3676	15103;15104				SQMEEVQDELIHR	13	1	0	Unmodified	_SQMEEVQDELIHR_							0	0	0	0	IPI00290337;IPI00794000	IPI00290337	IPI00290337	Epidermal growth factor receptor kinase substrate 8;cDNA FLJ50272, highly similar to Epidermal growth factor receptor kinase substrate 8;cDNA, FLJ79033, highly similar to Epidermal growth factor receptor kinase substrate 8;cDNA, FLJ79138, highly similar to Epidermal growth factor receptor kinase substrate 8;Epidermal growth factor receptor pathway substrate 8, isoform CRA_b	Epidermal growth factor receptor kinase substrate 8;cDNA, FLJ79138, highly similar to Epidermal growth factor receptor kinase substrate 8	Q12929;A8K6W2;A8KA66;B4E3T6;B4DX66	SILAC-MSMS	Light	CZ_270810_eps81b	3	538.591	1612.75	1.1968	-0.13594	1.0609	19.315	19.315		1.5745e-08	2	1780	44.13	44.13	44.13	153.88
	10575	510	3405	3675	14994;14995	256			SQMEEVQDELIHR	13	1	0	Oxidation (M)	_SQM(ox)EEVQDELIHR_		SQM(1)EEVQDELIHR			SQM(198.18)EEVQDELIHR		0	0	1	0	IPI00290337;IPI00794000	IPI00290337	IPI00290337	Epidermal growth factor receptor kinase substrate 8;cDNA FLJ50272, highly similar to Epidermal growth factor receptor kinase substrate 8;cDNA, FLJ79033, highly similar to Epidermal growth factor receptor kinase substrate 8;cDNA, FLJ79138, highly similar to Epidermal growth factor receptor kinase substrate 8;Epidermal growth factor receptor pathway substrate 8, isoform CRA_b	Epidermal growth factor receptor kinase substrate 8;cDNA, FLJ79138, highly similar to Epidermal growth factor receptor kinase substrate 8	Q12929;A8K6W2;A8KA66;B4E3T6;B4DX66	SILAC-MSMS	Light	CZ_270810_1_5	3	543.923	1628.75	0.90589	-0.095185	0.8107	17.232	17.232		7.7929e-12	2	2446	37.1	37.1	37.1	198.18
	10579	510	3405	3675	14999;15000	256			SQMEEVQDELIHR	13	1	0	Oxidation (M)	_SQM(ox)EEVQDELIHR_		SQM(1)EEVQDELIHR			SQM(236.32)EEVQDELIHR		0	0	1	0	IPI00290337;IPI00794000	IPI00290337	IPI00290337	Epidermal growth factor receptor kinase substrate 8;cDNA FLJ50272, highly similar to Epidermal growth factor receptor kinase substrate 8;cDNA, FLJ79033, highly similar to Epidermal growth factor receptor kinase substrate 8;cDNA, FLJ79138, highly similar to Epidermal growth factor receptor kinase substrate 8;Epidermal growth factor receptor pathway substrate 8, isoform CRA_b	Epidermal growth factor receptor kinase substrate 8;cDNA, FLJ79138, highly similar to Epidermal growth factor receptor kinase substrate 8	Q12929;A8K6W2;A8KA66;B4E3T6;B4DX66	SILAC-MSMS	Light	CZ_270810_1_7	2	815.38	1628.75	0.84679	-0.28482	0.56198	17.558	17.558		1.5413e-18	2	2485	65.4	65.4	65.4	236.32
	10592	510	3405	3675	15030;15031	256			SQMEEVQDELIHR	13	1	0	Oxidation (M)	_SQM(ox)EEVQDELIHR_		SQM(1)EEVQDELIHR			SQM(182.81)EEVQDELIHR		0	0	1	0	IPI00290337;IPI00794000	IPI00290337	IPI00290337	Epidermal growth factor receptor kinase substrate 8;cDNA FLJ50272, highly similar to Epidermal growth factor receptor kinase substrate 8;cDNA, FLJ79033, highly similar to Epidermal growth factor receptor kinase substrate 8;cDNA, FLJ79138, highly similar to Epidermal growth factor receptor kinase substrate 8;Epidermal growth factor receptor pathway substrate 8, isoform CRA_b	Epidermal growth factor receptor kinase substrate 8;cDNA, FLJ79138, highly similar to Epidermal growth factor receptor kinase substrate 8	Q12929;A8K6W2;A8KA66;B4E3T6;B4DX66	SILAC-MSMS	Light	CZ_270810_eps81b	3	543.923	1628.75	1.2068	-0.24502	0.96178	16.891	16.891		3.0308e-10	2	1448	45.69	45.69	45.69	182.81
	10634	510	3405	3676	15119;15120				SQMEEVQDELIHR	13	1	0	Unmodified	_SQMEEVQDELIHR_							0	0	0	0	IPI00290337;IPI00794000	IPI00290337	IPI00290337	Epidermal growth factor receptor kinase substrate 8;cDNA FLJ50272, highly similar to Epidermal growth factor receptor kinase substrate 8;cDNA, FLJ79033, highly similar to Epidermal growth factor receptor kinase substrate 8;cDNA, FLJ79138, highly similar to Epidermal growth factor receptor kinase substrate 8;Epidermal growth factor receptor pathway substrate 8, isoform CRA_b	Epidermal growth factor receptor kinase substrate 8;cDNA, FLJ79138, highly similar to Epidermal growth factor receptor kinase substrate 8	Q12929;A8K6W2;A8KA66;B4E3T6;B4DX66	SILAC-MSMS	Heavy	CZ_270810_FT1	2	807.383	1612.75	1.1528	0.17686	1.3297	19.863	19.863		1.0976e-10	2	1659	78.44	78.44	78.44	187.21
	10600	510	3405	3675	15046;15047	256			SQMEEVQDELIHR	13	1	0	Oxidation (M)	_SQM(ox)EEVQDELIHR_		SQM(1)EEVQDELIHR			SQM(182.81)EEVQDELIHR		0	0	1	0	IPI00290337;IPI00794000	IPI00290337	IPI00290337	Epidermal growth factor receptor kinase substrate 8;cDNA FLJ50272, highly similar to Epidermal growth factor receptor kinase substrate 8;cDNA, FLJ79033, highly similar to Epidermal growth factor receptor kinase substrate 8;cDNA, FLJ79138, highly similar to Epidermal growth factor receptor kinase substrate 8;Epidermal growth factor receptor pathway substrate 8, isoform CRA_b	Epidermal growth factor receptor kinase substrate 8;cDNA, FLJ79138, highly similar to Epidermal growth factor receptor kinase substrate 8	Q12929;A8K6W2;A8KA66;B4E3T6;B4DX66	SILAC-MSMS	Light	CZ_270810_FT1	3	543.923	1628.75	1.2424	0.2398	1.4822	16.984	16.984		3.0308e-10	2	1215	50.26	50.26	50.26	182.81
	10625	510	3405	3676	15099;15100				SQMEEVQDELIHR	13	1	0	Unmodified	_SQMEEVQDELIHR_							0	0	0	0	IPI00290337;IPI00794000	IPI00290337	IPI00290337	Epidermal growth factor receptor kinase substrate 8;cDNA FLJ50272, highly similar to Epidermal growth factor receptor kinase substrate 8;cDNA, FLJ79033, highly similar to Epidermal growth factor receptor kinase substrate 8;cDNA, FLJ79138, highly similar to Epidermal growth factor receptor kinase substrate 8;Epidermal growth factor receptor pathway substrate 8, isoform CRA_b	Epidermal growth factor receptor kinase substrate 8;cDNA, FLJ79138, highly similar to Epidermal growth factor receptor kinase substrate 8	Q12929;A8K6W2;A8KA66;B4E3T6;B4DX66	SILAC-MSMS	Light	CZ_270810_eps81a	3	538.591	1612.75	1.5406	0.012792	1.5534	19.349	19.349		0.00026697	2	1758	27.28	27.28	27.28	102.8
	10628	510	3405	3676	15105;15106				SQMEEVQDELIHR	13	1	0	Unmodified	_SQMEEVQDELIHR_							0	0	0	0	IPI00290337;IPI00794000	IPI00290337	IPI00290337	Epidermal growth factor receptor kinase substrate 8;cDNA FLJ50272, highly similar to Epidermal growth factor receptor kinase substrate 8;cDNA, FLJ79033, highly similar to Epidermal growth factor receptor kinase substrate 8;cDNA, FLJ79138, highly similar to Epidermal growth factor receptor kinase substrate 8;Epidermal growth factor receptor pathway substrate 8, isoform CRA_b	Epidermal growth factor receptor kinase substrate 8;cDNA, FLJ79138, highly similar to Epidermal growth factor receptor kinase substrate 8	Q12929;A8K6W2;A8KA66;B4E3T6;B4DX66	SILAC-MSMS	Heavy	CZ_270810_eps81b	2	807.383	1612.75	1.3553	-0.055935	1.2994	19.316	19.316		1.0976e-10	2	1782	82.96	82.96	82.96	187.21
	10604	510	3405	3676	15055;15056				SQMEEVQDELIHR	13	1	0	Unmodified	_SQMEEVQDELIHR_							0	0	0	0	IPI00290337;IPI00794000	IPI00290337	IPI00290337	Epidermal growth factor receptor kinase substrate 8;cDNA FLJ50272, highly similar to Epidermal growth factor receptor kinase substrate 8;cDNA, FLJ79033, highly similar to Epidermal growth factor receptor kinase substrate 8;cDNA, FLJ79138, highly similar to Epidermal growth factor receptor kinase substrate 8;Epidermal growth factor receptor pathway substrate 8, isoform CRA_b	Epidermal growth factor receptor kinase substrate 8;cDNA, FLJ79138, highly similar to Epidermal growth factor receptor kinase substrate 8	Q12929;A8K6W2;A8KA66;B4E3T6;B4DX66	SILAC-MSMS	Heavy	CZ_270810_1_2	3	538.591	1612.75	1.1472	-0.018784	1.1284	19.722	19.722		3.2346e-05	2	3003	29.87	29.87	29.87	114.75
	10633	510	3405	3676	15118				SQMEEVQDELIHR	13	1	0	Unmodified	_SQMEEVQDELIHR_							0	0	0	0	IPI00290337;IPI00794000	IPI00290337	IPI00290337	Epidermal growth factor receptor kinase substrate 8;cDNA FLJ50272, highly similar to Epidermal growth factor receptor kinase substrate 8;cDNA, FLJ79033, highly similar to Epidermal growth factor receptor kinase substrate 8;cDNA, FLJ79138, highly similar to Epidermal growth factor receptor kinase substrate 8;Epidermal growth factor receptor pathway substrate 8, isoform CRA_b	Epidermal growth factor receptor kinase substrate 8;cDNA, FLJ79138, highly similar to Epidermal growth factor receptor kinase substrate 8	Q12929;A8K6W2;A8KA66;B4E3T6;B4DX66	SILAC-MSMS	Heavy	CZ_270810_FT1	3	538.591	1612.75	1.2101	0.12715	1.3373	19.855	19.855		0.00026697	1	1657	34.75	34.75	34.75	102.8
	10603	510	3405	3676	15052;15053;15054				SQMEEVQDELIHR	13	1	0	Unmodified	_SQMEEVQDELIHR_							0	0	0	0	IPI00290337;IPI00794000	IPI00290337	IPI00290337	Epidermal growth factor receptor kinase substrate 8;cDNA FLJ50272, highly similar to Epidermal growth factor receptor kinase substrate 8;cDNA, FLJ79033, highly similar to Epidermal growth factor receptor kinase substrate 8;cDNA, FLJ79138, highly similar to Epidermal growth factor receptor kinase substrate 8;Epidermal growth factor receptor pathway substrate 8, isoform CRA_b	Epidermal growth factor receptor kinase substrate 8;cDNA, FLJ79138, highly similar to Epidermal growth factor receptor kinase substrate 8	Q12929;A8K6W2;A8KA66;B4E3T6;B4DX66	SILAC-MSMS	Heavy	CZ_270810_1_1	2	807.383	1612.75	1.4044	0.26802	1.6724	19.77	19.77		1.0976e-10	3	2766	82.86	82.86	82.86	187.21
	10609	510	3405	3676	15064;15065				SQMEEVQDELIHR	13	1	0	Unmodified	_SQMEEVQDELIHR_							0	0	0	0	IPI00290337;IPI00794000	IPI00290337	IPI00290337	Epidermal growth factor receptor kinase substrate 8;cDNA FLJ50272, highly similar to Epidermal growth factor receptor kinase substrate 8;cDNA, FLJ79033, highly similar to Epidermal growth factor receptor kinase substrate 8;cDNA, FLJ79138, highly similar to Epidermal growth factor receptor kinase substrate 8;Epidermal growth factor receptor pathway substrate 8, isoform CRA_b	Epidermal growth factor receptor kinase substrate 8;cDNA, FLJ79138, highly similar to Epidermal growth factor receptor kinase substrate 8	Q12929;A8K6W2;A8KA66;B4E3T6;B4DX66	SILAC-MSMS	Heavy	CZ_270810_1_4	2	807.383	1612.75	1.0195	-0.070084	0.94943	19.916	19.916		1.0976e-10	2	3306	78.31	78.31	78.31	187.21
	10607	510	3405	3676	15060;15061				SQMEEVQDELIHR	13	1	0	Unmodified	_SQMEEVQDELIHR_							0	0	0	0	IPI00290337;IPI00794000	IPI00290337	IPI00290337	Epidermal growth factor receptor kinase substrate 8;cDNA FLJ50272, highly similar to Epidermal growth factor receptor kinase substrate 8;cDNA, FLJ79033, highly similar to Epidermal growth factor receptor kinase substrate 8;cDNA, FLJ79138, highly similar to Epidermal growth factor receptor kinase substrate 8;Epidermal growth factor receptor pathway substrate 8, isoform CRA_b	Epidermal growth factor receptor kinase substrate 8;cDNA, FLJ79138, highly similar to Epidermal growth factor receptor kinase substrate 8	Q12929;A8K6W2;A8KA66;B4E3T6;B4DX66	SILAC-MSMS	Heavy	CZ_270810_1_3	2	807.383	1612.75	1.0311	-0.12467	0.90641	19.43	19.43		1.0976e-10	2	2529	83.01	83.01	83.01	187.21
	10613	510	3405	3676	15070;15071				SQMEEVQDELIHR	13	1	0	Unmodified	_SQMEEVQDELIHR_							0	0	0	0	IPI00290337;IPI00794000	IPI00290337	IPI00290337	Epidermal growth factor receptor kinase substrate 8;cDNA FLJ50272, highly similar to Epidermal growth factor receptor kinase substrate 8;cDNA, FLJ79033, highly similar to Epidermal growth factor receptor kinase substrate 8;cDNA, FLJ79138, highly similar to Epidermal growth factor receptor kinase substrate 8;Epidermal growth factor receptor pathway substrate 8, isoform CRA_b	Epidermal growth factor receptor kinase substrate 8;cDNA, FLJ79138, highly similar to Epidermal growth factor receptor kinase substrate 8	Q12929;A8K6W2;A8KA66;B4E3T6;B4DX66	SILAC-MSMS	Heavy	CZ_270810_1_7	3	538.591	1612.75	0.80807	-0.34216	0.4659	19.976	19.976		2.3124e-07	2	3113	50.83	50.83	50.83	140.28
	10626	510	3405	3676	15101;15102				SQMEEVQDELIHR	13	1	0	Unmodified	_SQMEEVQDELIHR_							0	0	0	0	IPI00290337;IPI00794000	IPI00290337	IPI00290337	Epidermal growth factor receptor kinase substrate 8;cDNA FLJ50272, highly similar to Epidermal growth factor receptor kinase substrate 8;cDNA, FLJ79033, highly similar to Epidermal growth factor receptor kinase substrate 8;cDNA, FLJ79138, highly similar to Epidermal growth factor receptor kinase substrate 8;Epidermal growth factor receptor pathway substrate 8, isoform CRA_b	Epidermal growth factor receptor kinase substrate 8;cDNA, FLJ79138, highly similar to Epidermal growth factor receptor kinase substrate 8	Q12929;A8K6W2;A8KA66;B4E3T6;B4DX66	SILAC-MSMS	Light	CZ_270810_eps81a	2	807.383	1612.75	1.7176	0.30619	2.0238	19.348	19.348		1.0976e-10	2	1760	91.9	91.9	91.9	187.21
	10571	510	3405	3675	14987;14988	256			SQMEEVQDELIHR	13	1	0	Oxidation (M)	_SQM(ox)EEVQDELIHR_		SQM(1)EEVQDELIHR			SQM(182.81)EEVQDELIHR		0	0	1	0	IPI00290337;IPI00794000	IPI00290337	IPI00290337	Epidermal growth factor receptor kinase substrate 8;cDNA FLJ50272, highly similar to Epidermal growth factor receptor kinase substrate 8;cDNA, FLJ79033, highly similar to Epidermal growth factor receptor kinase substrate 8;cDNA, FLJ79138, highly similar to Epidermal growth factor receptor kinase substrate 8;Epidermal growth factor receptor pathway substrate 8, isoform CRA_b	Epidermal growth factor receptor kinase substrate 8;cDNA, FLJ79138, highly similar to Epidermal growth factor receptor kinase substrate 8	Q12929;A8K6W2;A8KA66;B4E3T6;B4DX66	SILAC-MSMS	Light	CZ_270810_1_2	3	543.923	1628.75	1.1327	-0.10241	1.0303	17.218	17.218		3.0308e-10	2	2328	39.94	39.94	39.94	182.81
	10610	510	3405	3676	15066				SQMEEVQDELIHR	13	1	0	Unmodified	_SQMEEVQDELIHR_							0	0	0	0	IPI00290337;IPI00794000	IPI00290337	IPI00290337	Epidermal growth factor receptor kinase substrate 8;cDNA FLJ50272, highly similar to Epidermal growth factor receptor kinase substrate 8;cDNA, FLJ79033, highly similar to Epidermal growth factor receptor kinase substrate 8;cDNA, FLJ79138, highly similar to Epidermal growth factor receptor kinase substrate 8;Epidermal growth factor receptor pathway substrate 8, isoform CRA_b	Epidermal growth factor receptor kinase substrate 8;cDNA, FLJ79138, highly similar to Epidermal growth factor receptor kinase substrate 8	Q12929;A8K6W2;A8KA66;B4E3T6;B4DX66	SILAC-MSMS	Medium	CZ_270810_1_5	2	807.383	1612.75	0.95416	-0.67524	0.27892	19.671	19.671		1.0976e-10	1	3078	88.98	88.98	88.98	187.21
	10578	510	3405	3675	14998	256			SQMEEVQDELIHR	13	1	0	Oxidation (M)	_SQM(ox)EEVQDELIHR_		SQM(1)EEVQDELIHR			SQM(127.24)EEVQDELIHR		0	0	1	0	IPI00290337;IPI00794000	IPI00290337	IPI00290337	Epidermal growth factor receptor kinase substrate 8;cDNA FLJ50272, highly similar to Epidermal growth factor receptor kinase substrate 8;cDNA, FLJ79033, highly similar to Epidermal growth factor receptor kinase substrate 8;cDNA, FLJ79138, highly similar to Epidermal growth factor receptor kinase substrate 8;Epidermal growth factor receptor pathway substrate 8, isoform CRA_b	Epidermal growth factor receptor kinase substrate 8;cDNA, FLJ79138, highly similar to Epidermal growth factor receptor kinase substrate 8	Q12929;A8K6W2;A8KA66;B4E3T6;B4DX66	SILAC-MSMS	Heavy	CZ_270810_1_6	3	543.923	1628.75	0.76834	-0.17504	0.5933	17.255	17.255		4.5915e-06	1	2409	32.27	32.27	32.27	127.24
	10611	510	3405	3676	15067				SQMEEVQDELIHR	13	1	0	Unmodified	_SQMEEVQDELIHR_							0	0	0	0	IPI00290337;IPI00794000	IPI00290337	IPI00290337	Epidermal growth factor receptor kinase substrate 8;cDNA FLJ50272, highly similar to Epidermal growth factor receptor kinase substrate 8;cDNA, FLJ79033, highly similar to Epidermal growth factor receptor kinase substrate 8;cDNA, FLJ79138, highly similar to Epidermal growth factor receptor kinase substrate 8;Epidermal growth factor receptor pathway substrate 8, isoform CRA_b	Epidermal growth factor receptor kinase substrate 8;cDNA, FLJ79138, highly similar to Epidermal growth factor receptor kinase substrate 8	Q12929;A8K6W2;A8KA66;B4E3T6;B4DX66	SILAC-MSMS	Heavy	CZ_270810_1_6	2	807.383	1612.75	0.83999	-0.12999	0.71	19.698	19.698		2.6375e-09	1	3036	82.93	82.93	82.93	170.25
	10572	510	3405	3675	14989	256			SQMEEVQDELIHR	13	1	0	Oxidation (M)	_SQM(ox)EEVQDELIHR_		SQM(1)EEVQDELIHR			SQM(236.32)EEVQDELIHR		0	0	1	0	IPI00290337;IPI00794000	IPI00290337	IPI00290337	Epidermal growth factor receptor kinase substrate 8;cDNA FLJ50272, highly similar to Epidermal growth factor receptor kinase substrate 8;cDNA, FLJ79033, highly similar to Epidermal growth factor receptor kinase substrate 8;cDNA, FLJ79138, highly similar to Epidermal growth factor receptor kinase substrate 8;Epidermal growth factor receptor pathway substrate 8, isoform CRA_b	Epidermal growth factor receptor kinase substrate 8;cDNA, FLJ79138, highly similar to Epidermal growth factor receptor kinase substrate 8	Q12929;A8K6W2;A8KA66;B4E3T6;B4DX66	SILAC-MSMS	Light	CZ_270810_1_2	2	815.38	1628.75	1.1938	-0.21749	0.97631	17.218	17.218		1.5413e-18	1	2321	64.83	64.83	64.83	236.32
	10614	510	3405	3676	15072;15073				SQMEEVQDELIHR	13	1	0	Unmodified	_SQMEEVQDELIHR_							0	0	0	0	IPI00290337;IPI00794000	IPI00290337	IPI00290337	Epidermal growth factor receptor kinase substrate 8;cDNA FLJ50272, highly similar to Epidermal growth factor receptor kinase substrate 8;cDNA, FLJ79033, highly similar to Epidermal growth factor receptor kinase substrate 8;cDNA, FLJ79138, highly similar to Epidermal growth factor receptor kinase substrate 8;Epidermal growth factor receptor pathway substrate 8, isoform CRA_b	Epidermal growth factor receptor kinase substrate 8;cDNA, FLJ79138, highly similar to Epidermal growth factor receptor kinase substrate 8	Q12929;A8K6W2;A8KA66;B4E3T6;B4DX66	SILAC-MSMS	Heavy	CZ_270810_1_7	2	807.383	1612.75	0.83496	-0.30119	0.53376	19.992	19.992		1.0976e-10	2	3116	101.28	101.28	101.28	187.21
	10577	510	3405	3675	14997	256			SQMEEVQDELIHR	13	1	0	Oxidation (M)	_SQM(ox)EEVQDELIHR_		SQM(1)EEVQDELIHR			SQM(190.88)EEVQDELIHR		0	0	1	0	IPI00290337;IPI00794000	IPI00290337	IPI00290337	Epidermal growth factor receptor kinase substrate 8;cDNA FLJ50272, highly similar to Epidermal growth factor receptor kinase substrate 8;cDNA, FLJ79033, highly similar to Epidermal growth factor receptor kinase substrate 8;cDNA, FLJ79138, highly similar to Epidermal growth factor receptor kinase substrate 8;Epidermal growth factor receptor pathway substrate 8, isoform CRA_b	Epidermal growth factor receptor kinase substrate 8;cDNA, FLJ79138, highly similar to Epidermal growth factor receptor kinase substrate 8	Q12929;A8K6W2;A8KA66;B4E3T6;B4DX66	ISO-MSMS	Light	CZ_270810_1_5	2	815.38	1628.75		-0.018795		17.224	17.224		1.9529e-18	1	2469	55.54	55.54	55.54	190.88
	10576	510	3405	3675	14996	256			SQMEEVQDELIHR	13	1	0	Oxidation (M)	_SQM(ox)EEVQDELIHR_		SQM(1)EEVQDELIHR			SQM(187.21)EEVQDELIHR		0	0	1	0	IPI00290337;IPI00794000	IPI00290337	IPI00290337	Epidermal growth factor receptor kinase substrate 8;cDNA FLJ50272, highly similar to Epidermal growth factor receptor kinase substrate 8;cDNA, FLJ79033, highly similar to Epidermal growth factor receptor kinase substrate 8;cDNA, FLJ79138, highly similar to Epidermal growth factor receptor kinase substrate 8;Epidermal growth factor receptor pathway substrate 8, isoform CRA_b	Epidermal growth factor receptor kinase substrate 8;cDNA, FLJ79138, highly similar to Epidermal growth factor receptor kinase substrate 8	Q12929;A8K6W2;A8KA66;B4E3T6;B4DX66	ISO-MSMS	Heavy	CZ_270810_1_5	2	815.38	1628.75		-0.88757		17.218	17.218		1.0243e-15	1	2467	56.48	56.48	56.48	187.21
	10612	510	3405	3676	15068;15069				SQMEEVQDELIHR	13	1	0	Unmodified	_SQMEEVQDELIHR_							0	0	0	0	IPI00290337;IPI00794000	IPI00290337	IPI00290337	Epidermal growth factor receptor kinase substrate 8;cDNA FLJ50272, highly similar to Epidermal growth factor receptor kinase substrate 8;cDNA, FLJ79033, highly similar to Epidermal growth factor receptor kinase substrate 8;cDNA, FLJ79138, highly similar to Epidermal growth factor receptor kinase substrate 8;Epidermal growth factor receptor pathway substrate 8, isoform CRA_b	Epidermal growth factor receptor kinase substrate 8;cDNA, FLJ79138, highly similar to Epidermal growth factor receptor kinase substrate 8	Q12929;A8K6W2;A8KA66;B4E3T6;B4DX66	SILAC-MSMS	Heavy	CZ_270810_1_6	3	538.591	1612.75	0.7778	0.054246	0.83205	19.706	19.706		1.5745e-08	2	3044	43.05	43.05	43.05	153.88
phosphorylated (pS685)	6214	510	2008	2153	8899;8900	256	24		KSQMEEVQDELIHR	14	1	1	Oxidation (M),Phospho (ST)	_KS(ph)QM(ox)EEVQDELIHR_	KS(1)QMEEVQDELIHR	KSQM(1)EEVQDELIHR		KS(205.36)QMEEVQDELIHR	KSQM(205.36)EEVQDELIHR		0	1	1	0	IPI00290337;IPI00794000	IPI00290337	IPI00290337	Epidermal growth factor receptor kinase substrate 8;cDNA FLJ50272, highly similar to Epidermal growth factor receptor kinase substrate 8;cDNA, FLJ79033, highly similar to Epidermal growth factor receptor kinase substrate 8;cDNA, FLJ79138, highly similar to Epidermal growth factor receptor kinase substrate 8;Epidermal growth factor receptor pathway substrate 8, isoform CRA_b	Epidermal growth factor receptor kinase substrate 8;cDNA, FLJ79138, highly similar to Epidermal growth factor receptor kinase substrate 8	Q12929;A8K6W2;A8KA66;B4E3T6;B4DX66	SILAC-MSMS	Light	CZ_270810_eps82a	3	613.277	1836.81	0.70328	0.39423	1.0975	16.66	16.66		2.4082e-16	2	1502	43.48	43.48	43.48	205.36
	6212	510	2008	2152	8896;8897		24		KSQMEEVQDELIHR	14	1	1	Phospho (ST)	_KS(ph)QMEEVQDELIHR_	KS(1)QMEEVQDELIHR			KS(238.91)QMEEVQDELIHR			0	1	0	0	IPI00290337;IPI00794000	IPI00290337	IPI00290337	Epidermal growth factor receptor kinase substrate 8;cDNA FLJ50272, highly similar to Epidermal growth factor receptor kinase substrate 8;cDNA, FLJ79033, highly similar to Epidermal growth factor receptor kinase substrate 8;cDNA, FLJ79138, highly similar to Epidermal growth factor receptor kinase substrate 8;Epidermal growth factor receptor pathway substrate 8, isoform CRA_b	Epidermal growth factor receptor kinase substrate 8;cDNA, FLJ79138, highly similar to Epidermal growth factor receptor kinase substrate 8	Q12929;A8K6W2;A8KA66;B4E3T6;B4DX66	SILAC-MSMS	Light	CZ_270810_eps82b	3	607.945	1820.81	0.65336	-0.16136	0.492	18.869	18.869		2.1878e-23	2	1699	59.35	59.35	59.35	238.91
	6211	510	2008	2152	8894;8895		24		KSQMEEVQDELIHR	14	1	1	Phospho (ST)	_KS(ph)QMEEVQDELIHR_	KS(1)QMEEVQDELIHR			KS(252.98)QMEEVQDELIHR			0	1	0	0	IPI00290337;IPI00794000	IPI00290337	IPI00290337	Epidermal growth factor receptor kinase substrate 8;cDNA FLJ50272, highly similar to Epidermal growth factor receptor kinase substrate 8;cDNA, FLJ79033, highly similar to Epidermal growth factor receptor kinase substrate 8;cDNA, FLJ79138, highly similar to Epidermal growth factor receptor kinase substrate 8;Epidermal growth factor receptor pathway substrate 8, isoform CRA_b	Epidermal growth factor receptor kinase substrate 8;cDNA, FLJ79138, highly similar to Epidermal growth factor receptor kinase substrate 8	Q12929;A8K6W2;A8KA66;B4E3T6;B4DX66	SILAC-MSMS	Light	CZ_270810_eps82a	3	607.945	1820.81	0.71983	-0.66287	0.056959	18.875	18.875		1.115e-26	2	1752	54.83	54.83	54.83	252.98
	6215	510	2008	2153	8901;8902	256	24		KSQMEEVQDELIHR	14	1	1	Oxidation (M),Phospho (ST)	_KS(ph)QM(ox)EEVQDELIHR_	KS(1)QMEEVQDELIHR	KSQM(1)EEVQDELIHR		KS(192.74)QMEEVQDELIHR	KSQM(192.74)EEVQDELIHR		0	1	1	0	IPI00290337;IPI00794000	IPI00290337	IPI00290337	Epidermal growth factor receptor kinase substrate 8;cDNA FLJ50272, highly similar to Epidermal growth factor receptor kinase substrate 8;cDNA, FLJ79033, highly similar to Epidermal growth factor receptor kinase substrate 8;cDNA, FLJ79138, highly similar to Epidermal growth factor receptor kinase substrate 8;Epidermal growth factor receptor pathway substrate 8, isoform CRA_b	Epidermal growth factor receptor kinase substrate 8;cDNA, FLJ79138, highly similar to Epidermal growth factor receptor kinase substrate 8	Q12929;A8K6W2;A8KA66;B4E3T6;B4DX66	SILAC-MSMS	Medium	CZ_270810_eps82b	3	613.277	1836.81	0.67346	0.83844	1.5119	16.683	16.683		9.2214e-15	2	1457	37.21	37.21	37.21	192.74
	6209	510	2008	2152	8892		24		KSQMEEVQDELIHR	14	1	1	Phospho (ST)	_KS(ph)QMEEVQDELIHR_	KS(1)QMEEVQDELIHR			KS(238.91)QMEEVQDELIHR			0	1	0	0	IPI00290337;IPI00794000	IPI00290337	IPI00290337	Epidermal growth factor receptor kinase substrate 8;cDNA FLJ50272, highly similar to Epidermal growth factor receptor kinase substrate 8;cDNA, FLJ79033, highly similar to Epidermal growth factor receptor kinase substrate 8;cDNA, FLJ79138, highly similar to Epidermal growth factor receptor kinase substrate 8;Epidermal growth factor receptor pathway substrate 8, isoform CRA_b	Epidermal growth factor receptor kinase substrate 8;cDNA, FLJ79138, highly similar to Epidermal growth factor receptor kinase substrate 8	Q12929;A8K6W2;A8KA66;B4E3T6;B4DX66	SILAC-MSMS	Heavy	CZ_270810_eps81b	3	607.945	1820.81	1.1467	0.24559	1.3922	18.782	18.782		2.1878e-23	1	1727	50.59	50.59	50.59	238.91
	6208	510	2008	2152	8890;8891		24		KSQMEEVQDELIHR	14	1	1	Phospho (ST)	_KS(ph)QMEEVQDELIHR_	KS(1)QMEEVQDELIHR			KS(267.43)QMEEVQDELIHR			0	1	0	0	IPI00290337;IPI00794000	IPI00290337	IPI00290337	Epidermal growth factor receptor kinase substrate 8;cDNA FLJ50272, highly similar to Epidermal growth factor receptor kinase substrate 8;cDNA, FLJ79033, highly similar to Epidermal growth factor receptor kinase substrate 8;cDNA, FLJ79138, highly similar to Epidermal growth factor receptor kinase substrate 8;Epidermal growth factor receptor pathway substrate 8, isoform CRA_b	Epidermal growth factor receptor kinase substrate 8;cDNA, FLJ79138, highly similar to Epidermal growth factor receptor kinase substrate 8	Q12929;A8K6W2;A8KA66;B4E3T6;B4DX66	SILAC-MSMS	Heavy	CZ_270810_eps81a	3	607.945	1820.81	1.4834	0.16123	1.6446	18.799	18.799		1.9332e-30	2	1703	46.61	46.61	46.61	267.43
	9764	510	3136	3388	13939;13940;13941		24		RKSQMEEVQDELIHR	15	2	1	Phospho (ST)	_RKS(ph)QMEEVQDELIHR_	RKS(1)QMEEVQDELIHR			RKS(259.71)QMEEVQDELIHR			0	1	0	0	IPI00290337;IPI00794000	IPI00290337	IPI00290337	Epidermal growth factor receptor kinase substrate 8;cDNA FLJ50272, highly similar to Epidermal growth factor receptor kinase substrate 8;cDNA, FLJ79033, highly similar to Epidermal growth factor receptor kinase substrate 8;cDNA, FLJ79138, highly similar to Epidermal growth factor receptor kinase substrate 8;Epidermal growth factor receptor pathway substrate 8, isoform CRA_b	Epidermal growth factor receptor kinase substrate 8;cDNA, FLJ79138, highly similar to Epidermal growth factor receptor kinase substrate 8	Q12929;A8K6W2;A8KA66;B4E3T6;B4DX66	SILAC-MSMS	Light	CZ_270810_eps82a	2	989.464	1976.91	1.0635	0.058128	1.1217	17.373	17.373		1.1886e-29	3	1596	46.27	46.27	46.27	259.71
	9754	510	3136	3387	13916;13917;13918	256	24		RKSQMEEVQDELIHR	15	2	1	Oxidation (M),Phospho (ST)	_RKS(ph)QM(ox)EEVQDELIHR_	RKS(1)QMEEVQDELIHR	RKSQM(1)EEVQDELIHR		RKS(170.18)QMEEVQDELIHR	RKSQM(170.18)EEVQDELIHR		0	1	1	0	IPI00290337;IPI00794000	IPI00290337	IPI00290337	Epidermal growth factor receptor kinase substrate 8;cDNA FLJ50272, highly similar to Epidermal growth factor receptor kinase substrate 8;cDNA, FLJ79033, highly similar to Epidermal growth factor receptor kinase substrate 8;cDNA, FLJ79138, highly similar to Epidermal growth factor receptor kinase substrate 8;Epidermal growth factor receptor pathway substrate 8, isoform CRA_b	Epidermal growth factor receptor kinase substrate 8;cDNA, FLJ79138, highly similar to Epidermal growth factor receptor kinase substrate 8	Q12929;A8K6W2;A8KA66;B4E3T6;B4DX66	SILAC-MSMS	Light	CZ_270810_eps82b	2	997.462	1992.91	1.2227	0.30338	1.5261	15.308	15.308		7.6881e-15	3	1221	60.33	60.33	60.33	170.18
	9751	510	3136	3387	13907;13908;13909	256	24		RKSQMEEVQDELIHR	15	2	1	Oxidation (M),Phospho (ST)	_RKS(ph)QM(ox)EEVQDELIHR_	RKS(1)QMEEVQDELIHR	RKSQM(1)EEVQDELIHR		RKS(195.57)QMEEVQDELIHR	RKSQM(195.57)EEVQDELIHR		0	1	1	0	IPI00290337;IPI00794000	IPI00290337	IPI00290337	Epidermal growth factor receptor kinase substrate 8;cDNA FLJ50272, highly similar to Epidermal growth factor receptor kinase substrate 8;cDNA, FLJ79033, highly similar to Epidermal growth factor receptor kinase substrate 8;cDNA, FLJ79138, highly similar to Epidermal growth factor receptor kinase substrate 8;Epidermal growth factor receptor pathway substrate 8, isoform CRA_b	Epidermal growth factor receptor kinase substrate 8;cDNA, FLJ79138, highly similar to Epidermal growth factor receptor kinase substrate 8	Q12929;A8K6W2;A8KA66;B4E3T6;B4DX66	SILAC-MSMS	Light	CZ_270810_eps82a	2	997.462	1992.91	1.08	0.28685	1.3668	15.272	15.272		1.2065e-17	3	1251	44.25	44.25	44.25	195.57
	9765	510	3136	3388	13942;13943;13944		24		RKSQMEEVQDELIHR	15	2	1	Phospho (ST)	_RKS(ph)QMEEVQDELIHR_	RKS(1)QMEEVQDELIHR			RKS(87.56)QMEEVQDELIHR			0	1	0	0	IPI00290337;IPI00794000	IPI00290337	IPI00290337	Epidermal growth factor receptor kinase substrate 8;cDNA FLJ50272, highly similar to Epidermal growth factor receptor kinase substrate 8;cDNA, FLJ79033, highly similar to Epidermal growth factor receptor kinase substrate 8;cDNA, FLJ79138, highly similar to Epidermal growth factor receptor kinase substrate 8;Epidermal growth factor receptor pathway substrate 8, isoform CRA_b	Epidermal growth factor receptor kinase substrate 8;cDNA, FLJ79138, highly similar to Epidermal growth factor receptor kinase substrate 8	Q12929;A8K6W2;A8KA66;B4E3T6;B4DX66	SILAC-MSMS	Medium	CZ_270810_eps82b	4	495.236	1976.91	1.0876	-0.0423	1.0453	17.411	17.411		0.039088	3	1529	30.01	30.01	30.01	87.563
	9750	510	3136	3387	13904;13905;13906	256	24		RKSQMEEVQDELIHR	15	2	1	Oxidation (M),Phospho (ST)	_RKS(ph)QM(ox)EEVQDELIHR_	RKS(1)QMEEVQDELIHR	RKSQM(1)EEVQDELIHR		RKS(158.63)QMEEVQDELIHR	RKSQM(158.63)EEVQDELIHR		0	1	1	0	IPI00290337;IPI00794000	IPI00290337	IPI00290337	Epidermal growth factor receptor kinase substrate 8;cDNA FLJ50272, highly similar to Epidermal growth factor receptor kinase substrate 8;cDNA, FLJ79033, highly similar to Epidermal growth factor receptor kinase substrate 8;cDNA, FLJ79138, highly similar to Epidermal growth factor receptor kinase substrate 8;Epidermal growth factor receptor pathway substrate 8, isoform CRA_b	Epidermal growth factor receptor kinase substrate 8;cDNA, FLJ79138, highly similar to Epidermal growth factor receptor kinase substrate 8	Q12929;A8K6W2;A8KA66;B4E3T6;B4DX66	SILAC-MSMS	Heavy	CZ_270810_eps82a	3	665.31	1992.91	0.71833	0.037482	0.75581	15.283	15.283		3.664e-12	3	1245	47.56	47.56	47.56	158.63
	9749	510	3136	3387	13901;13902;13903	256	24		RKSQMEEVQDELIHR	15	2	1	Oxidation (M),Phospho (ST)	_RKS(ph)QM(ox)EEVQDELIHR_	RKS(1)QMEEVQDELIHR	RKSQM(1)EEVQDELIHR		RKS(63.27)QMEEVQDELIHR	RKSQM(63.27)EEVQDELIHR		0	1	1	0	IPI00290337;IPI00794000	IPI00290337	IPI00290337	Epidermal growth factor receptor kinase substrate 8;cDNA FLJ50272, highly similar to Epidermal growth factor receptor kinase substrate 8;cDNA, FLJ79033, highly similar to Epidermal growth factor receptor kinase substrate 8;cDNA, FLJ79138, highly similar to Epidermal growth factor receptor kinase substrate 8;Epidermal growth factor receptor pathway substrate 8, isoform CRA_b	Epidermal growth factor receptor kinase substrate 8;cDNA, FLJ79138, highly similar to Epidermal growth factor receptor kinase substrate 8	Q12929;A8K6W2;A8KA66;B4E3T6;B4DX66	SILAC-MSMS	Heavy	CZ_270810_eps82a	4	499.234	1992.91	0.9189	0.20386	1.1228	15.299	15.299		0.29794	3	1243	34.58	34.58	34.58	63.271
	9762	510	3136	3388	13932;13933;13934;13935		24		RKSQMEEVQDELIHR	15	2	1	Phospho (ST)	_RKS(ph)QMEEVQDELIHR_	RKS(1)QMEEVQDELIHR			RKS(97.94)QMEEVQDELIHR			0	1	0	0	IPI00290337;IPI00794000	IPI00290337	IPI00290337	Epidermal growth factor receptor kinase substrate 8;cDNA FLJ50272, highly similar to Epidermal growth factor receptor kinase substrate 8;cDNA, FLJ79033, highly similar to Epidermal growth factor receptor kinase substrate 8;cDNA, FLJ79138, highly similar to Epidermal growth factor receptor kinase substrate 8;Epidermal growth factor receptor pathway substrate 8, isoform CRA_b	Epidermal growth factor receptor kinase substrate 8;cDNA, FLJ79138, highly similar to Epidermal growth factor receptor kinase substrate 8	Q12929;A8K6W2;A8KA66;B4E3T6;B4DX66	SILAC-MSMS	Heavy	CZ_270810_eps82a	4	495.236	1976.91	0.94466	-0.1702	0.77446	17.395	17.395		0.010043	4	1612	38.78	38.78	38.78	97.936
	9752	510	3136	3387	13910;13911;13912	256	24		RKSQMEEVQDELIHR	15	2	1	Oxidation (M),Phospho (ST)	_RKS(ph)QM(ox)EEVQDELIHR_	RKS(1)QMEEVQDELIHR	RKSQM(1)EEVQDELIHR		RKS(88.29)QMEEVQDELIHR	RKSQM(88.29)EEVQDELIHR		0	1	1	0	IPI00290337;IPI00794000	IPI00290337	IPI00290337	Epidermal growth factor receptor kinase substrate 8;cDNA FLJ50272, highly similar to Epidermal growth factor receptor kinase substrate 8;cDNA, FLJ79033, highly similar to Epidermal growth factor receptor kinase substrate 8;cDNA, FLJ79138, highly similar to Epidermal growth factor receptor kinase substrate 8;Epidermal growth factor receptor pathway substrate 8, isoform CRA_b	Epidermal growth factor receptor kinase substrate 8;cDNA, FLJ79138, highly similar to Epidermal growth factor receptor kinase substrate 8	Q12929;A8K6W2;A8KA66;B4E3T6;B4DX66	SILAC-MSMS	Heavy	CZ_270810_eps82b	4	499.234	1992.91	1.038	0.28073	1.3187	15.334	15.334		0.035616	3	1234	28.98	28.98	28.98	88.289
	9766	510	3136	3388	13945;13946;13947		24		RKSQMEEVQDELIHR	15	2	1	Phospho (ST)	_RKS(ph)QMEEVQDELIHR_	RKS(1)QMEEVQDELIHR			RKS(199.27)QMEEVQDELIHR			0	1	0	0	IPI00290337;IPI00794000	IPI00290337	IPI00290337	Epidermal growth factor receptor kinase substrate 8;cDNA FLJ50272, highly similar to Epidermal growth factor receptor kinase substrate 8;cDNA, FLJ79033, highly similar to Epidermal growth factor receptor kinase substrate 8;cDNA, FLJ79138, highly similar to Epidermal growth factor receptor kinase substrate 8;Epidermal growth factor receptor pathway substrate 8, isoform CRA_b	Epidermal growth factor receptor kinase substrate 8;cDNA, FLJ79138, highly similar to Epidermal growth factor receptor kinase substrate 8	Q12929;A8K6W2;A8KA66;B4E3T6;B4DX66	SILAC-MSMS	Heavy	CZ_270810_eps82b	3	659.979	1976.91	0.94444	-0.23764	0.7068	17.401	17.401		4.647e-18	3	1553	64.61	64.61	64.61	199.27
	9753	510	3136	3387	13913;13914;13915	256	24		RKSQMEEVQDELIHR	15	2	1	Oxidation (M),Phospho (ST)	_RKS(ph)QM(ox)EEVQDELIHR_	RKS(1)QMEEVQDELIHR	RKSQM(1)EEVQDELIHR		RKS(169.96)QMEEVQDELIHR	RKSQM(169.96)EEVQDELIHR		0	1	1	0	IPI00290337;IPI00794000	IPI00290337	IPI00290337	Epidermal growth factor receptor kinase substrate 8;cDNA FLJ50272, highly similar to Epidermal growth factor receptor kinase substrate 8;cDNA, FLJ79033, highly similar to Epidermal growth factor receptor kinase substrate 8;cDNA, FLJ79138, highly similar to Epidermal growth factor receptor kinase substrate 8;Epidermal growth factor receptor pathway substrate 8, isoform CRA_b	Epidermal growth factor receptor kinase substrate 8;cDNA, FLJ79138, highly similar to Epidermal growth factor receptor kinase substrate 8	Q12929;A8K6W2;A8KA66;B4E3T6;B4DX66	SILAC-MSMS	Medium	CZ_270810_eps82b	3	665.31	1992.91	0.9209	0.042869	0.96377	15.321	15.321		7.9367e-15	3	1206	57.5	57.5	57.5	169.96
	9763	510	3136	3388	13936;13937;13938		24		RKSQMEEVQDELIHR	15	2	1	Phospho (ST)	_RKS(ph)QMEEVQDELIHR_	RKS(1)QMEEVQDELIHR			RKS(265.52)QMEEVQDELIHR			0	1	0	0	IPI00290337;IPI00794000	IPI00290337	IPI00290337	Epidermal growth factor receptor kinase substrate 8;cDNA FLJ50272, highly similar to Epidermal growth factor receptor kinase substrate 8;cDNA, FLJ79033, highly similar to Epidermal growth factor receptor kinase substrate 8;cDNA, FLJ79138, highly similar to Epidermal growth factor receptor kinase substrate 8;Epidermal growth factor receptor pathway substrate 8, isoform CRA_b	Epidermal growth factor receptor kinase substrate 8;cDNA, FLJ79138, highly similar to Epidermal growth factor receptor kinase substrate 8	Q12929;A8K6W2;A8KA66;B4E3T6;B4DX66	SILAC-MSMS	Heavy	CZ_270810_eps82a	3	659.979	1976.91	0.72151	-0.28948	0.43203	17.387	17.387		1.4589e-32	3	1574	68.71	68.71	68.71	265.52
	9748	510	3136	3387	13899;13900	256	24		RKSQMEEVQDELIHR	15	2	1	Oxidation (M),Phospho (ST)	_RKS(ph)QM(ox)EEVQDELIHR_	RKS(1)QMEEVQDELIHR	RKSQM(1)EEVQDELIHR		RKS(182.69)QMEEVQDELIHR	RKSQM(182.69)EEVQDELIHR		0	1	1	0	IPI00290337;IPI00794000	IPI00290337	IPI00290337	Epidermal growth factor receptor kinase substrate 8;cDNA FLJ50272, highly similar to Epidermal growth factor receptor kinase substrate 8;cDNA, FLJ79033, highly similar to Epidermal growth factor receptor kinase substrate 8;cDNA, FLJ79138, highly similar to Epidermal growth factor receptor kinase substrate 8;Epidermal growth factor receptor pathway substrate 8, isoform CRA_b	Epidermal growth factor receptor kinase substrate 8;cDNA, FLJ79138, highly similar to Epidermal growth factor receptor kinase substrate 8	Q12929;A8K6W2;A8KA66;B4E3T6;B4DX66	SILAC-MSMS	Heavy	CZ_270810_eps81b	2	997.462	1992.91	1.6038	-0.17035	1.4335	15.099	15.099		1.7126e-16	2	1174	33.34	33.34	33.34	182.69
	9756	510	3136	3388	13920;13921		24		RKSQMEEVQDELIHR	15	2	1	Phospho (ST)	_RKS(ph)QMEEVQDELIHR_	RKS(1)QMEEVQDELIHR			RKS(211.87)QMEEVQDELIHR			0	1	0	0	IPI00290337;IPI00794000	IPI00290337	IPI00290337	Epidermal growth factor receptor kinase substrate 8;cDNA FLJ50272, highly similar to Epidermal growth factor receptor kinase substrate 8;cDNA, FLJ79033, highly similar to Epidermal growth factor receptor kinase substrate 8;cDNA, FLJ79138, highly similar to Epidermal growth factor receptor kinase substrate 8;Epidermal growth factor receptor pathway substrate 8, isoform CRA_b	Epidermal growth factor receptor kinase substrate 8;cDNA, FLJ79138, highly similar to Epidermal growth factor receptor kinase substrate 8	Q12929;A8K6W2;A8KA66;B4E3T6;B4DX66	SILAC-MSMS	Medium	CZ_270810_eps81a	3	659.979	1976.91	1.4807	-0.49025	0.99045	17.232	17.232		1.1065e-19	2	1484	56.51	56.51	56.51	211.87
	9744	510	3136	3387	13889;13890;13891	256	24		RKSQMEEVQDELIHR	15	2	1	Oxidation (M),Phospho (ST)	_RKS(ph)QM(ox)EEVQDELIHR_	RKS(1)QMEEVQDELIHR	RKSQM(1)EEVQDELIHR		RKS(169.96)QMEEVQDELIHR	RKSQM(169.96)EEVQDELIHR		0	1	1	0	IPI00290337;IPI00794000	IPI00290337	IPI00290337	Epidermal growth factor receptor kinase substrate 8;cDNA FLJ50272, highly similar to Epidermal growth factor receptor kinase substrate 8;cDNA, FLJ79033, highly similar to Epidermal growth factor receptor kinase substrate 8;cDNA, FLJ79138, highly similar to Epidermal growth factor receptor kinase substrate 8;Epidermal growth factor receptor pathway substrate 8, isoform CRA_b	Epidermal growth factor receptor kinase substrate 8;cDNA, FLJ79138, highly similar to Epidermal growth factor receptor kinase substrate 8	Q12929;A8K6W2;A8KA66;B4E3T6;B4DX66	SILAC-MSMS	Medium	CZ_270810_eps81a	3	665.31	1992.91	1.5056	-0.16029	1.3453	15.119	15.119		7.9367e-15	3	1161	46.35	46.35	46.35	169.96
	9760	510	3136	3388	13927;13928;13929		24		RKSQMEEVQDELIHR	15	2	1	Phospho (ST)	_RKS(ph)QMEEVQDELIHR_	RKS(1)QMEEVQDELIHR			RKS(224.79)QMEEVQDELIHR			0	1	0	0	IPI00290337;IPI00794000	IPI00290337	IPI00290337	Epidermal growth factor receptor kinase substrate 8;cDNA FLJ50272, highly similar to Epidermal growth factor receptor kinase substrate 8;cDNA, FLJ79033, highly similar to Epidermal growth factor receptor kinase substrate 8;cDNA, FLJ79138, highly similar to Epidermal growth factor receptor kinase substrate 8;Epidermal growth factor receptor pathway substrate 8, isoform CRA_b	Epidermal growth factor receptor kinase substrate 8;cDNA, FLJ79138, highly similar to Epidermal growth factor receptor kinase substrate 8	Q12929;A8K6W2;A8KA66;B4E3T6;B4DX66	SILAC-MSMS	Heavy	CZ_270810_eps81b	3	659.979	1976.91	1.1358	0.03926	1.1751	17.217	17.217		5.9172e-22	3	1494	50.9	50.9	50.9	224.79
	9758	510	3136	3388	13924		24		RKSQMEEVQDELIHR	15	2	1	Phospho (ST)	_RKS(ph)QMEEVQDELIHR_	RKS(1)QMEEVQDELIHR			RKS(50.86)QMEEVQDELIHR			0	1	0	0	IPI00290337;IPI00794000	IPI00290337	IPI00290337	Epidermal growth factor receptor kinase substrate 8;cDNA FLJ50272, highly similar to Epidermal growth factor receptor kinase substrate 8;cDNA, FLJ79033, highly similar to Epidermal growth factor receptor kinase substrate 8;cDNA, FLJ79138, highly similar to Epidermal growth factor receptor kinase substrate 8;Epidermal growth factor receptor pathway substrate 8, isoform CRA_b	Epidermal growth factor receptor kinase substrate 8;cDNA, FLJ79138, highly similar to Epidermal growth factor receptor kinase substrate 8	Q12929;A8K6W2;A8KA66;B4E3T6;B4DX66	SILAC-MSMS	Light	CZ_270810_eps81b	4	495.236	1976.91	1.4031	0.58165	1.9847	14.958	14.958		0.77557	1	1140	17.16	17.16	17.16	50.855
	9747	510	3136	3387	13896;13897;13898	256	24		RKSQMEEVQDELIHR	15	2	1	Oxidation (M),Phospho (ST)	_RKS(ph)QM(ox)EEVQDELIHR_	RKS(1)QMEEVQDELIHR	RKSQM(1)EEVQDELIHR		RKS(169.96)QMEEVQDELIHR	RKSQM(169.96)EEVQDELIHR		0	1	1	0	IPI00290337;IPI00794000	IPI00290337	IPI00290337	Epidermal growth factor receptor kinase substrate 8;cDNA FLJ50272, highly similar to Epidermal growth factor receptor kinase substrate 8;cDNA, FLJ79033, highly similar to Epidermal growth factor receptor kinase substrate 8;cDNA, FLJ79138, highly similar to Epidermal growth factor receptor kinase substrate 8;Epidermal growth factor receptor pathway substrate 8, isoform CRA_b	Epidermal growth factor receptor kinase substrate 8;cDNA, FLJ79138, highly similar to Epidermal growth factor receptor kinase substrate 8	Q12929;A8K6W2;A8KA66;B4E3T6;B4DX66	SILAC-MSMS	Light	CZ_270810_eps81b	3	665.31	1992.91	1.1532	-0.046492	1.1067	15.108	15.108		7.9367e-15	3	1156	68.15	68.15	68.15	169.96
	9761	510	3136	3388	13930;13931		24		RKSQMEEVQDELIHR	15	2	1	Phospho (ST)	_RKS(ph)QMEEVQDELIHR_	RKS(1)QMEEVQDELIHR			RKS(244.75)QMEEVQDELIHR			0	1	0	0	IPI00290337;IPI00794000	IPI00290337	IPI00290337	Epidermal growth factor receptor kinase substrate 8;cDNA FLJ50272, highly similar to Epidermal growth factor receptor kinase substrate 8;cDNA, FLJ79033, highly similar to Epidermal growth factor receptor kinase substrate 8;cDNA, FLJ79138, highly similar to Epidermal growth factor receptor kinase substrate 8;Epidermal growth factor receptor pathway substrate 8, isoform CRA_b	Epidermal growth factor receptor kinase substrate 8;cDNA, FLJ79138, highly similar to Epidermal growth factor receptor kinase substrate 8	Q12929;A8K6W2;A8KA66;B4E3T6;B4DX66	SILAC-MSMS	Light	CZ_270810_eps81b	2	989.464	1976.91	1.5461	0.19808	1.7442	17.21	17.21		3.557e-26	2	1507	52.29	52.29	52.29	244.75
	9757	510	3136	3388	13922;13923		24		RKSQMEEVQDELIHR	15	2	1	Phospho (ST)	_RKS(ph)QMEEVQDELIHR_	RKS(1)QMEEVQDELIHR			RKS(244.75)QMEEVQDELIHR			0	1	0	0	IPI00290337;IPI00794000	IPI00290337	IPI00290337	Epidermal growth factor receptor kinase substrate 8;cDNA FLJ50272, highly similar to Epidermal growth factor receptor kinase substrate 8;cDNA, FLJ79033, highly similar to Epidermal growth factor receptor kinase substrate 8;cDNA, FLJ79138, highly similar to Epidermal growth factor receptor kinase substrate 8;Epidermal growth factor receptor pathway substrate 8, isoform CRA_b	Epidermal growth factor receptor kinase substrate 8;cDNA, FLJ79138, highly similar to Epidermal growth factor receptor kinase substrate 8	Q12929;A8K6W2;A8KA66;B4E3T6;B4DX66	SILAC-MSMS	Light	CZ_270810_eps81a	2	989.464	1976.91	1.9351	-0.3951	1.54	17.226	17.226		3.557e-26	2	1495	47.59	47.59	47.59	244.75
	9759	510	3136	3388	13925;13926		24		RKSQMEEVQDELIHR	15	2	1	Phospho (ST)	_RKS(ph)QMEEVQDELIHR_	RKS(1)QMEEVQDELIHR			RKS(77.65)QMEEVQDELIHR			0	1	0	0	IPI00290337;IPI00794000	IPI00290337	IPI00290337	Epidermal growth factor receptor kinase substrate 8;cDNA FLJ50272, highly similar to Epidermal growth factor receptor kinase substrate 8;cDNA, FLJ79033, highly similar to Epidermal growth factor receptor kinase substrate 8;cDNA, FLJ79138, highly similar to Epidermal growth factor receptor kinase substrate 8;Epidermal growth factor receptor pathway substrate 8, isoform CRA_b	Epidermal growth factor receptor kinase substrate 8;cDNA, FLJ79138, highly similar to Epidermal growth factor receptor kinase substrate 8	Q12929;A8K6W2;A8KA66;B4E3T6;B4DX66	SILAC-MSMS	Medium	CZ_270810_eps81b	4	495.236	1976.91	1.3565	0.21755	1.574	17.223	17.223		0.097537	2	1502	35.42	35.42	35.42	77.654
	9755	510	3136	3388	13919		24		RKSQMEEVQDELIHR	15	2	1	Phospho (ST)	_RKS(ph)QMEEVQDELIHR_	RKS(1)QMEEVQDELIHR			RKS(50.86)QMEEVQDELIHR			0	1	0	0	IPI00290337;IPI00794000	IPI00290337	IPI00290337	Epidermal growth factor receptor kinase substrate 8;cDNA FLJ50272, highly similar to Epidermal growth factor receptor kinase substrate 8;cDNA, FLJ79033, highly similar to Epidermal growth factor receptor kinase substrate 8;cDNA, FLJ79138, highly similar to Epidermal growth factor receptor kinase substrate 8;Epidermal growth factor receptor pathway substrate 8, isoform CRA_b	Epidermal growth factor receptor kinase substrate 8;cDNA, FLJ79138, highly similar to Epidermal growth factor receptor kinase substrate 8	Q12929;A8K6W2;A8KA66;B4E3T6;B4DX66	SILAC-MSMS	Light	CZ_270810_eps81a	4	495.236	1976.91	1.6832	-0.29273	1.3905	17.236	17.236		0.77557	1	1478	19.79	19.79	19.79	50.855
	9746	510	3136	3387	13893;13894;13895	256	24		RKSQMEEVQDELIHR	15	2	1	Oxidation (M),Phospho (ST)	_RKS(ph)QM(ox)EEVQDELIHR_	RKS(1)QMEEVQDELIHR	RKSQM(1)EEVQDELIHR		RKS(59.28)QMEEVQDELIHR	RKSQM(59.28)EEVQDELIHR		0	1	1	0	IPI00290337;IPI00794000	IPI00290337	IPI00290337	Epidermal growth factor receptor kinase substrate 8;cDNA FLJ50272, highly similar to Epidermal growth factor receptor kinase substrate 8;cDNA, FLJ79033, highly similar to Epidermal growth factor receptor kinase substrate 8;cDNA, FLJ79138, highly similar to Epidermal growth factor receptor kinase substrate 8;Epidermal growth factor receptor pathway substrate 8, isoform CRA_b	Epidermal growth factor receptor kinase substrate 8;cDNA, FLJ79138, highly similar to Epidermal growth factor receptor kinase substrate 8	Q12929;A8K6W2;A8KA66;B4E3T6;B4DX66	SILAC-MSMS	Medium	CZ_270810_eps81b	4	499.234	1992.91	1.3448	0.043179	1.388	15.115	15.115		0.38998	3	1160	27.03	27.03	27.03	59.283
	9743	510	3136	3387	13887;13888	256	24		RKSQMEEVQDELIHR	15	2	1	Oxidation (M),Phospho (ST)	_RKS(ph)QM(ox)EEVQDELIHR_	RKS(1)QMEEVQDELIHR	RKSQM(1)EEVQDELIHR		RKS(59.28)QMEEVQDELIHR	RKSQM(59.28)EEVQDELIHR		0	1	1	0	IPI00290337;IPI00794000	IPI00290337	IPI00290337	Epidermal growth factor receptor kinase substrate 8;cDNA FLJ50272, highly similar to Epidermal growth factor receptor kinase substrate 8;cDNA, FLJ79033, highly similar to Epidermal growth factor receptor kinase substrate 8;cDNA, FLJ79138, highly similar to Epidermal growth factor receptor kinase substrate 8;Epidermal growth factor receptor pathway substrate 8, isoform CRA_b	Epidermal growth factor receptor kinase substrate 8;cDNA, FLJ79138, highly similar to Epidermal growth factor receptor kinase substrate 8	Q12929;A8K6W2;A8KA66;B4E3T6;B4DX66	SILAC-MSMS	Heavy	CZ_270810_eps81a	4	499.234	1992.91	1.6862	0.045566	1.7318	15.13	15.13		0.38998	2	1152	23.07	23.07	23.07	59.283
	9745	510	3136	3387	13892	256	24		RKSQMEEVQDELIHR	15	2	1	Oxidation (M),Phospho (ST)	_RKS(ph)QM(ox)EEVQDELIHR_	RKS(1)QMEEVQDELIHR	RKSQM(1)EEVQDELIHR		RKS(113.22)QMEEVQDELIHR	RKSQM(113.22)EEVQDELIHR		0	1	1	0	IPI00290337;IPI00794000	IPI00290337	IPI00290337	Epidermal growth factor receptor kinase substrate 8;cDNA FLJ50272, highly similar to Epidermal growth factor receptor kinase substrate 8;cDNA, FLJ79033, highly similar to Epidermal growth factor receptor kinase substrate 8;cDNA, FLJ79138, highly similar to Epidermal growth factor receptor kinase substrate 8;Epidermal growth factor receptor pathway substrate 8, isoform CRA_b	Epidermal growth factor receptor kinase substrate 8;cDNA, FLJ79138, highly similar to Epidermal growth factor receptor kinase substrate 8	Q12929;A8K6W2;A8KA66;B4E3T6;B4DX66	SILAC-MSMS	Heavy	CZ_270810_eps81a	2	997.462	1992.91	1.9645	0.021871	1.9863	15.114	15.114		0.00050026	1	1177	21.12	21.12	21.12	113.22
787/790
non-phosphorylated	130	510	26	27	185	254			AALEDSSGSSELQEIMR	17	1	0	Oxidation (M)	_AALEDSSGSSELQEIM(ox)R_		AALEDSSGSSELQEIM(1)R			AALEDSSGSSELQEIM(259.72)R		0	0	1	0	IPI00290337;IPI00794000	IPI00290337	IPI00290337	Epidermal growth factor receptor kinase substrate 8;cDNA FLJ50272, highly similar to Epidermal growth factor receptor kinase substrate 8;cDNA, FLJ79033, highly similar to Epidermal growth factor receptor kinase substrate 8;cDNA, FLJ79138, highly similar to Epidermal growth factor receptor kinase substrate 8;Epidermal growth factor receptor pathway substrate 8, isoform CRA_b	Epidermal growth factor receptor kinase substrate 8;cDNA, FLJ79138, highly similar to Epidermal growth factor receptor kinase substrate 8	Q12929;A8K6W2;A8KA66;B4E3T6;B4DX66	SILAC-MSMS	Light	CZ_270810_2_7	2	919.925	1837.84	0.8823	-0.079658	0.80264	19.462	19.462		2.3426e-35	1	2845	106.37	106.37	106.37	259.72
	129	510	26	27	182;183;184	254			AALEDSSGSSELQEIMR	17	1	0	Oxidation (M)	_AALEDSSGSSELQEIM(ox)R_		AALEDSSGSSELQEIM(1)R			AALEDSSGSSELQEIM(278.2)R		0	0	1	0	IPI00290337;IPI00794000	IPI00290337	IPI00290337	Epidermal growth factor receptor kinase substrate 8;cDNA FLJ50272, highly similar to Epidermal growth factor receptor kinase substrate 8;cDNA, FLJ79033, highly similar to Epidermal growth factor receptor kinase substrate 8;cDNA, FLJ79138, highly similar to Epidermal growth factor receptor kinase substrate 8;Epidermal growth factor receptor pathway substrate 8, isoform CRA_b	Epidermal growth factor receptor kinase substrate 8;cDNA, FLJ79138, highly similar to Epidermal growth factor receptor kinase substrate 8	Q12929;A8K6W2;A8KA66;B4E3T6;B4DX66	SILAC-MSMS	Medium	CZ_270810_2_1	2	919.925	1837.84	0.93169	-0.23302	0.69866	19.434	19.434		6.191e-42	3	2745	125.71	125.71	125.71	278.2
	143	510	26	28	213;214;215				AALEDSSGSSELQEIMR	17	1	0	Unmodified	_AALEDSSGSSELQEIMR_							0	0	0	0	IPI00290337;IPI00794000	IPI00290337	IPI00290337	Epidermal growth factor receptor kinase substrate 8;cDNA FLJ50272, highly similar to Epidermal growth factor receptor kinase substrate 8;cDNA, FLJ79033, highly similar to Epidermal growth factor receptor kinase substrate 8;cDNA, FLJ79138, highly similar to Epidermal growth factor receptor kinase substrate 8;Epidermal growth factor receptor pathway substrate 8, isoform CRA_b	Epidermal growth factor receptor kinase substrate 8;cDNA, FLJ79138, highly similar to Epidermal growth factor receptor kinase substrate 8	Q12929;A8K6W2;A8KA66;B4E3T6;B4DX66	SILAC-MSMS	Medium	CZ_270810_FT2	2	911.928	1821.84	1.553	0.10063	1.6536	22.761	22.761		6.191e-42	3	2199	119.03	119.03	119.03	278.2
	139	510	26	28	202;203				AALEDSSGSSELQEIMR	17	1	0	Unmodified	_AALEDSSGSSELQEIMR_							0	0	0	0	IPI00290337;IPI00794000	IPI00290337	IPI00290337	Epidermal growth factor receptor kinase substrate 8;cDNA FLJ50272, highly similar to Epidermal growth factor receptor kinase substrate 8;cDNA, FLJ79033, highly similar to Epidermal growth factor receptor kinase substrate 8;cDNA, FLJ79138, highly similar to Epidermal growth factor receptor kinase substrate 8;Epidermal growth factor receptor pathway substrate 8, isoform CRA_b	Epidermal growth factor receptor kinase substrate 8;cDNA, FLJ79138, highly similar to Epidermal growth factor receptor kinase substrate 8	Q12929;A8K6W2;A8KA66;B4E3T6;B4DX66	SILAC-MSMS	Light	CZ_270810_2_1	2	911.928	1821.84	0.94036	0.059925	1.0003	22.636	22.636		2.3426e-35	2	3492	104.96	104.96	104.96	259.72
	141	510	26	28	207;208				AALEDSSGSSELQEIMR	17	1	0	Unmodified	_AALEDSSGSSELQEIMR_							0	0	0	0	IPI00290337;IPI00794000	IPI00290337	IPI00290337	Epidermal growth factor receptor kinase substrate 8;cDNA FLJ50272, highly similar to Epidermal growth factor receptor kinase substrate 8;cDNA, FLJ79033, highly similar to Epidermal growth factor receptor kinase substrate 8;cDNA, FLJ79138, highly similar to Epidermal growth factor receptor kinase substrate 8;Epidermal growth factor receptor pathway substrate 8, isoform CRA_b	Epidermal growth factor receptor kinase substrate 8;cDNA, FLJ79138, highly similar to Epidermal growth factor receptor kinase substrate 8	Q12929;A8K6W2;A8KA66;B4E3T6;B4DX66	SILAC-MSMS	Medium	CZ_270810_2_5	2	911.928	1821.84	0.92846	0.096555	1.025	22.651	22.651		6.191e-42	2	3644	111.94	111.94	111.94	278.2
	140	510	26	28	204;205;206				AALEDSSGSSELQEIMR	17	1	0	Unmodified	_AALEDSSGSSELQEIMR_							0	0	0	0	IPI00290337;IPI00794000	IPI00290337	IPI00290337	Epidermal growth factor receptor kinase substrate 8;cDNA FLJ50272, highly similar to Epidermal growth factor receptor kinase substrate 8;cDNA, FLJ79033, highly similar to Epidermal growth factor receptor kinase substrate 8;cDNA, FLJ79138, highly similar to Epidermal growth factor receptor kinase substrate 8;Epidermal growth factor receptor pathway substrate 8, isoform CRA_b	Epidermal growth factor receptor kinase substrate 8;cDNA, FLJ79138, highly similar to Epidermal growth factor receptor kinase substrate 8	Q12929;A8K6W2;A8KA66;B4E3T6;B4DX66	SILAC-MSMS	Medium	CZ_270810_2_2	2	911.928	1821.84	0.94706	0.036368	0.98343	22.696	22.696		2.3426e-35	3	3709	111.89	111.89	111.89	259.72
	132	510	26	28	189				AALEDSSGSSELQEIMR	17	1	0	Unmodified	_AALEDSSGSSELQEIMR_							0	0	0	0	IPI00290337;IPI00794000	IPI00290337	IPI00290337	Epidermal growth factor receptor kinase substrate 8;cDNA FLJ50272, highly similar to Epidermal growth factor receptor kinase substrate 8;cDNA, FLJ79033, highly similar to Epidermal growth factor receptor kinase substrate 8;cDNA, FLJ79138, highly similar to Epidermal growth factor receptor kinase substrate 8;Epidermal growth factor receptor pathway substrate 8, isoform CRA_b	Epidermal growth factor receptor kinase substrate 8;cDNA, FLJ79138, highly similar to Epidermal growth factor receptor kinase substrate 8	Q12929;A8K6W2;A8KA66;B4E3T6;B4DX66	SILAC-MSMS	Heavy	CZ_270810_1_1	2	911.928	1821.84	1.58	0.12582	1.7058	22.661	22.661		2.089e-28	1	3451	118.51	118.51	118.51	225.17
	128	510	26	27	181	254			AALEDSSGSSELQEIMR	17	1	0	Oxidation (M)	_AALEDSSGSSELQEIM(ox)R_		AALEDSSGSSELQEIM(1)R			AALEDSSGSSELQEIM(259.72)R		0	0	1	0	IPI00290337;IPI00794000	IPI00290337	IPI00290337	Epidermal growth factor receptor kinase substrate 8;cDNA FLJ50272, highly similar to Epidermal growth factor receptor kinase substrate 8;cDNA, FLJ79033, highly similar to Epidermal growth factor receptor kinase substrate 8;cDNA, FLJ79138, highly similar to Epidermal growth factor receptor kinase substrate 8;Epidermal growth factor receptor pathway substrate 8, isoform CRA_b	Epidermal growth factor receptor kinase substrate 8;cDNA, FLJ79138, highly similar to Epidermal growth factor receptor kinase substrate 8	Q12929;A8K6W2;A8KA66;B4E3T6;B4DX66	SILAC-MSMS	Light	CZ_270810_1_7	2	919.925	1837.84	0.98995	0.12321	1.1132	19.633	19.633		2.3426e-35	1	3024	113.71	113.71	113.71	259.72
	127	510	26	27	178;179;180	254			AALEDSSGSSELQEIMR	17	1	0	Oxidation (M)	_AALEDSSGSSELQEIM(ox)R_		AALEDSSGSSELQEIM(1)R			AALEDSSGSSELQEIM(242.75)R		0	0	1	0	IPI00290337;IPI00794000	IPI00290337	IPI00290337	Epidermal growth factor receptor kinase substrate 8;cDNA FLJ50272, highly similar to Epidermal growth factor receptor kinase substrate 8;cDNA, FLJ79033, highly similar to Epidermal growth factor receptor kinase substrate 8;cDNA, FLJ79138, highly similar to Epidermal growth factor receptor kinase substrate 8;Epidermal growth factor receptor pathway substrate 8, isoform CRA_b	Epidermal growth factor receptor kinase substrate 8;cDNA, FLJ79138, highly similar to Epidermal growth factor receptor kinase substrate 8	Q12929;A8K6W2;A8KA66;B4E3T6;B4DX66	SILAC-MSMS	Light	CZ_270810_1_1	2	919.925	1837.84	1.5523	0.22067	1.773	19.437	19.437		7.184e-32	3	2702	107.69	107.69	107.69	242.75
	135	510	26	28	194				AALEDSSGSSELQEIMR	17	1	0	Unmodified	_AALEDSSGSSELQEIMR_							0	0	0	0	IPI00290337;IPI00794000	IPI00290337	IPI00290337	Epidermal growth factor receptor kinase substrate 8;cDNA FLJ50272, highly similar to Epidermal growth factor receptor kinase substrate 8;cDNA, FLJ79033, highly similar to Epidermal growth factor receptor kinase substrate 8;cDNA, FLJ79138, highly similar to Epidermal growth factor receptor kinase substrate 8;Epidermal growth factor receptor pathway substrate 8, isoform CRA_b	Epidermal growth factor receptor kinase substrate 8;cDNA, FLJ79138, highly similar to Epidermal growth factor receptor kinase substrate 8	Q12929;A8K6W2;A8KA66;B4E3T6;B4DX66	SILAC-MSMS	Heavy	CZ_270810_1_4	2	911.928	1821.84	1.1545	0.10201	1.2565	22.77	22.77		7.8868e-32	1	4057	95.62	95.62	95.62	242.07
	142	510	26	28	209;210;211;212				AALEDSSGSSELQEIMR	17	1	0	Unmodified	_AALEDSSGSSELQEIMR_							0	0	0	0	IPI00290337;IPI00794000	IPI00290337	IPI00290337	Epidermal growth factor receptor kinase substrate 8;cDNA FLJ50272, highly similar to Epidermal growth factor receptor kinase substrate 8;cDNA, FLJ79033, highly similar to Epidermal growth factor receptor kinase substrate 8;cDNA, FLJ79138, highly similar to Epidermal growth factor receptor kinase substrate 8;Epidermal growth factor receptor pathway substrate 8, isoform CRA_b	Epidermal growth factor receptor kinase substrate 8;cDNA, FLJ79138, highly similar to Epidermal growth factor receptor kinase substrate 8	Q12929;A8K6W2;A8KA66;B4E3T6;B4DX66	SILAC-MSMS	Medium	CZ_270810_FT1	2	911.928	1821.84	1.3225	-0.2205	1.102	22.703	22.703		6.191e-42	4	2129	119.07	119.07	119.07	278.2
	134	510	26	28	191;192;193				AALEDSSGSSELQEIMR	17	1	0	Unmodified	_AALEDSSGSSELQEIMR_							0	0	0	0	IPI00290337;IPI00794000	IPI00290337	IPI00290337	Epidermal growth factor receptor kinase substrate 8;cDNA FLJ50272, highly similar to Epidermal growth factor receptor kinase substrate 8;cDNA, FLJ79033, highly similar to Epidermal growth factor receptor kinase substrate 8;cDNA, FLJ79138, highly similar to Epidermal growth factor receptor kinase substrate 8;Epidermal growth factor receptor pathway substrate 8, isoform CRA_b	Epidermal growth factor receptor kinase substrate 8;cDNA, FLJ79138, highly similar to Epidermal growth factor receptor kinase substrate 8	Q12929;A8K6W2;A8KA66;B4E3T6;B4DX66	SILAC-MSMS	Heavy	CZ_270810_1_2	2	911.928	1821.84	1.3086	-0.22188	1.0867	22.622	22.622		7.8868e-32	3	3784	90.73	90.73	90.73	242.07
	131	510	26	27	186;187;188	254			AALEDSSGSSELQEIMR	17	1	0	Oxidation (M)	_AALEDSSGSSELQEIM(ox)R_		AALEDSSGSSELQEIM(1)R			AALEDSSGSSELQEIM(278.2)R		0	0	1	0	IPI00290337;IPI00794000	IPI00290337	IPI00290337	Epidermal growth factor receptor kinase substrate 8;cDNA FLJ50272, highly similar to Epidermal growth factor receptor kinase substrate 8;cDNA, FLJ79033, highly similar to Epidermal growth factor receptor kinase substrate 8;cDNA, FLJ79138, highly similar to Epidermal growth factor receptor kinase substrate 8;Epidermal growth factor receptor pathway substrate 8, isoform CRA_b	Epidermal growth factor receptor kinase substrate 8;cDNA, FLJ79138, highly similar to Epidermal growth factor receptor kinase substrate 8	Q12929;A8K6W2;A8KA66;B4E3T6;B4DX66	SILAC-MSMS	Medium	CZ_270810_FT1	2	919.925	1837.84	1.4788	0.271	1.7498	19.278	19.278		6.191e-42	3	1573	132.96	132.96	132.96	278.2
	138	510	26	28	199;200;201				AALEDSSGSSELQEIMR	17	1	0	Unmodified	_AALEDSSGSSELQEIMR_							0	0	0	0	IPI00290337;IPI00794000	IPI00290337	IPI00290337	Epidermal growth factor receptor kinase substrate 8;cDNA FLJ50272, highly similar to Epidermal growth factor receptor kinase substrate 8;cDNA, FLJ79033, highly similar to Epidermal growth factor receptor kinase substrate 8;cDNA, FLJ79138, highly similar to Epidermal growth factor receptor kinase substrate 8;Epidermal growth factor receptor pathway substrate 8, isoform CRA_b	Epidermal growth factor receptor kinase substrate 8;cDNA, FLJ79138, highly similar to Epidermal growth factor receptor kinase substrate 8	Q12929;A8K6W2;A8KA66;B4E3T6;B4DX66	SILAC-MSMS	Medium	CZ_270810_1_7	2	911.928	1821.84	1.0321	-0.27037	0.76172	22.857	22.857		6.191e-42	3	3780	106.28	106.28	106.28	278.2
	136	510	26	28	195;196				AALEDSSGSSELQEIMR	17	1	0	Unmodified	_AALEDSSGSSELQEIMR_							0	0	0	0	IPI00290337;IPI00794000	IPI00290337	IPI00290337	Epidermal growth factor receptor kinase substrate 8;cDNA FLJ50272, highly similar to Epidermal growth factor receptor kinase substrate 8;cDNA, FLJ79033, highly similar to Epidermal growth factor receptor kinase substrate 8;cDNA, FLJ79138, highly similar to Epidermal growth factor receptor kinase substrate 8;Epidermal growth factor receptor pathway substrate 8, isoform CRA_b	Epidermal growth factor receptor kinase substrate 8;cDNA, FLJ79138, highly similar to Epidermal growth factor receptor kinase substrate 8	Q12929;A8K6W2;A8KA66;B4E3T6;B4DX66	SILAC-MSMS	Medium	CZ_270810_1_5	2	911.928	1821.84	1.104	-0.38004	0.724	22.569	22.569		2.3426e-35	2	3749	111.97	111.97	111.97	259.72
	137	510	26	28	197;198				AALEDSSGSSELQEIMR	17	1	0	Unmodified	_AALEDSSGSSELQEIMR_							0	0	0	0	IPI00290337;IPI00794000	IPI00290337	IPI00290337	Epidermal growth factor receptor kinase substrate 8;cDNA FLJ50272, highly similar to Epidermal growth factor receptor kinase substrate 8;cDNA, FLJ79033, highly similar to Epidermal growth factor receptor kinase substrate 8;cDNA, FLJ79138, highly similar to Epidermal growth factor receptor kinase substrate 8;Epidermal growth factor receptor pathway substrate 8, isoform CRA_b	Epidermal growth factor receptor kinase substrate 8;cDNA, FLJ79138, highly similar to Epidermal growth factor receptor kinase substrate 8	Q12929;A8K6W2;A8KA66;B4E3T6;B4DX66	SILAC-MSMS	Medium	CZ_270810_1_6	2	911.928	1821.84	1.0128	-0.23039	0.78244	22.629	22.629		6.191e-42	2	3611	129.49	129.49	129.49	278.2
phosphorylated (pS787)	144	510	26	29	216;217	254	18;19		AALEDSSGSSELQEIMR	17	1	0	Oxidation (M),Phospho (ST)	_AALEDS(ph)SGSSELQEIM(ox)R_	AALEDS(0.995)S(0.005)GSSELQEIMR	AALEDSSGSSELQEIM(1)R		AALEDS(22.99)S(-22.99)GS(-67.12)S(-76.41)ELQEIMR	AALEDSSGSSELQEIM(267.21)R		0	1	1	0	IPI00290337;IPI00794000	IPI00290337	IPI00290337	Epidermal growth factor receptor kinase substrate 8;cDNA FLJ50272, highly similar to Epidermal growth factor receptor kinase substrate 8;cDNA, FLJ79033, highly similar to Epidermal growth factor receptor kinase substrate 8;cDNA, FLJ79138, highly similar to Epidermal growth factor receptor kinase substrate 8;Epidermal growth factor receptor pathway substrate 8, isoform CRA_b	Epidermal growth factor receptor kinase substrate 8;cDNA, FLJ79138, highly similar to Epidermal growth factor receptor kinase substrate 8	Q12929;A8K6W2;A8KA66;B4E3T6;B4DX66	SILAC-MSMS	Light	CZ_270810_eps81a	2	959.909	1917.8	1.8971	-0.31952	1.5776	20.813	20.813		3.2649e-38	2	1889	69.61	69.61	69.61	267.21
	145	510	26	29	218;219;220	254	18;19		AALEDSSGSSELQEIMR	17	1	0	Oxidation (M),Phospho (ST)	_AALEDS(ph)SGSSELQEIM(ox)R_	AALEDS(0.995)S(0.005)GSSELQEIMR	AALEDSSGSSELQEIM(1)R		AALEDS(23.41)S(-23.41)GS(-68.41)S(-77.84)ELQEIMR	AALEDSSGSSELQEIM(280.75)R		0	1	1	0	IPI00290337;IPI00794000	IPI00290337	IPI00290337	Epidermal growth factor receptor kinase substrate 8;cDNA FLJ50272, highly similar to Epidermal growth factor receptor kinase substrate 8;cDNA, FLJ79033, highly similar to Epidermal growth factor receptor kinase substrate 8;cDNA, FLJ79138, highly similar to Epidermal growth factor receptor kinase substrate 8;Epidermal growth factor receptor pathway substrate 8, isoform CRA_b	Epidermal growth factor receptor kinase substrate 8;cDNA, FLJ79138, highly similar to Epidermal growth factor receptor kinase substrate 8	Q12929;A8K6W2;A8KA66;B4E3T6;B4DX66	SILAC-MSMS	Light	CZ_270810_eps81b	2	959.909	1917.8	1.5258	0.064969	1.5907	20.737	20.737		4.1951e-42	3	1909	82.07	82.07	82.07	280.75
	152	510	26	32	237		18;19		AALEDSSGSSELQEIMR	17	1	0	Phospho (ST)	_AALEDS(ph)SGSSELQEIMR_	AALEDS(0.954)S(0.046)GSSELQEIMR			AALEDS(13.15)S(-13.15)GS(-62.31)S(-84.85)ELQEIMR			0	1	0	0	IPI00290337;IPI00794000	IPI00290337	IPI00290337	Epidermal growth factor receptor kinase substrate 8;cDNA FLJ50272, highly similar to Epidermal growth factor receptor kinase substrate 8;cDNA, FLJ79033, highly similar to Epidermal growth factor receptor kinase substrate 8;cDNA, FLJ79138, highly similar to Epidermal growth factor receptor kinase substrate 8;Epidermal growth factor receptor pathway substrate 8, isoform CRA_b	Epidermal growth factor receptor kinase substrate 8;cDNA, FLJ79138, highly similar to Epidermal growth factor receptor kinase substrate 8	Q12929;A8K6W2;A8KA66;B4E3T6;B4DX66	ISO-MSMS	Heavy	CZ_270810_FT2	2	951.911	1901.81		0.094924		24.478	24.478		3.6057e-29	1	2559	68.32	68.32	68.32	221.7
phosphorylated (pS790)	151	510	26	32	234;235;236		18;19		AALEDSSGSSELQEIMR	17	1	0	Phospho (ST)	_AALEDSSGS(ph)SELQEIMR_	AALEDSSGS(1)SELQEIMR			AALEDS(-88.71)S(-60.64)GS(46.06)S(-46.06)ELQEIMR			0	1	0	0	IPI00290337;IPI00794000	IPI00290337	IPI00290337	Epidermal growth factor receptor kinase substrate 8;cDNA FLJ50272, highly similar to Epidermal growth factor receptor kinase substrate 8;cDNA, FLJ79033, highly similar to Epidermal growth factor receptor kinase substrate 8;cDNA, FLJ79138, highly similar to Epidermal growth factor receptor kinase substrate 8;Epidermal growth factor receptor pathway substrate 8, isoform CRA_b	Epidermal growth factor receptor kinase substrate 8;cDNA, FLJ79138, highly similar to Epidermal growth factor receptor kinase substrate 8	Q12929;A8K6W2;A8KA66;B4E3T6;B4DX66	SILAC-MSMS	Medium	CZ_270810_eps82b	2	951.911	1901.81	1.2862	-0.8748	0.41138	24.134	24.134		1.9668e-61	3	1968	72.35	72.35	72.35	323.91
phosphorylated (pS787pS790)	150	510	26	31	231;232;233	254	18;19		AALEDSSGSSELQEIMR	17	1	0	Oxidation (M),2 Phospho (ST)	_AALEDS(ph)SGS(ph)SELQEIM(ox)R_	AALEDS(0.993)S(0.007)GS(0.996)S(0.004)ELQEIMR	AALEDSSGSSELQEIM(1)R		AALEDS(21.3)S(-21.3)GS(23.9)S(-23.9)ELQEIMR	AALEDSSGSSELQEIM(222.51)R		0	2	1	0	IPI00290337;IPI00794000	IPI00290337	IPI00290337	Epidermal growth factor receptor kinase substrate 8;cDNA FLJ50272, highly similar to Epidermal growth factor receptor kinase substrate 8;cDNA, FLJ79033, highly similar to Epidermal growth factor receptor kinase substrate 8;cDNA, FLJ79138, highly similar to Epidermal growth factor receptor kinase substrate 8;Epidermal growth factor receptor pathway substrate 8, isoform CRA_b	Epidermal growth factor receptor kinase substrate 8;cDNA, FLJ79138, highly similar to Epidermal growth factor receptor kinase substrate 8	Q12929;A8K6W2;A8KA66;B4E3T6;B4DX66	SILAC-MSMS	Light	CZ_270810_eps82b	2	999.892	1997.77	1.2485	-0.70533	0.54319	22.65	22.65		1.8655e-27	3	1903	24.74	24.74	24.74	222.51
	149	510	26	30	228;229;230		18;19		AALEDSSGSSELQEIMR	17	1	0	2 Phospho (ST)	_AALEDS(ph)SGS(ph)SELQEIMR_	AALEDS(0.911)S(0.089)GS(0.982)S(0.018)ELQEIMR			AALEDS(10.13)S(-10.13)GS(17.44)S(-17.44)ELQEIMR			0	2	0	0	IPI00290337;IPI00794000	IPI00290337	IPI00290337	Epidermal growth factor receptor kinase substrate 8;cDNA FLJ50272, highly similar to Epidermal growth factor receptor kinase substrate 8;cDNA, FLJ79033, highly similar to Epidermal growth factor receptor kinase substrate 8;cDNA, FLJ79138, highly similar to Epidermal growth factor receptor kinase substrate 8;Epidermal growth factor receptor pathway substrate 8, isoform CRA_b	Epidermal growth factor receptor kinase substrate 8;cDNA, FLJ79138, highly similar to Epidermal growth factor receptor kinase substrate 8	Q12929;A8K6W2;A8KA66;B4E3T6;B4DX66	SILAC-MSMS	Heavy	CZ_270810_eps82b	2	991.894	1981.77	1.2814	-0.82687	0.45457	26.972	26.972		1.0353e-38	3	2088	44.11	44.11	44.11	271.82
	148	510	26	30	225;226;227		18;19		AALEDSSGSSELQEIMR	17	1	0	2 Phospho (ST)	_AALEDS(ph)SGS(ph)SELQEIMR_	AALEDS(0.906)S(0.094)GS(0.686)S(0.314)ELQEIMR			AALEDS(9.87)S(-9.87)GS(3.41)S(-3.41)ELQEIMR			0	2	0	0	IPI00290337;IPI00794000	IPI00290337	IPI00290337	Epidermal growth factor receptor kinase substrate 8;cDNA FLJ50272, highly similar to Epidermal growth factor receptor kinase substrate 8;cDNA, FLJ79033, highly similar to Epidermal growth factor receptor kinase substrate 8;cDNA, FLJ79138, highly similar to Epidermal growth factor receptor kinase substrate 8;Epidermal growth factor receptor pathway substrate 8, isoform CRA_b	Epidermal growth factor receptor kinase substrate 8;cDNA, FLJ79138, highly similar to Epidermal growth factor receptor kinase substrate 8	Q12929;A8K6W2;A8KA66;B4E3T6;B4DX66	SILAC-MSMS	Heavy	CZ_270810_eps81a	2	991.894	1981.77	1.9008	-0.39603	1.5048	27.163	27.163		5.418e-32	3	2227	26.21	26.21	26.21	244.46
[truncated: 11 more columns]

## Sheet: In presence of Na pervanadate
Supplementary Table 1 - Phosphorylated Peptides and non-Phosphorylated Counterpart Peptides Identified in Triple SILAC (+/- SU5402/Dasatinib) Experiments
Residue	id	Protein Group IDs	Peptide ID	Mod. Peptide ID	MS/MS IDs	Oxidation (M) Site IDs	Phospho (ST) Site IDs	Phospho (Y) Site IDs	Sequence	Length	R Count	K Count	Modifications	Modified Sequence	Oxidation (M) Probabilities	Phospho (Y) Probabilities	Phospho (ST) Probabilities	Oxidation (M) Score Diffs	Phospho (Y) Score Diffs	Phospho (ST) Score Diffs	Acetyl (Protein N-term)	Oxidation (M)	Phospho (Y)	Phospho (ST)	Proteins	Leading Proteins	Leading Razor Protein	Protein Names	Protein Descriptions	Uniprot	Type	SILAC State	Raw File	Charge	m/z	Mass	Uncalibrated - Calibrated m/z [ppm]	Mass Error [ppm]	Uncalibrated Mass Error [ppm]	Retention Time	Calibrated Retention Time	Match Time Difference	PEP	MS/MS Count	MS/MS Scan Number	Mascot Score	Mascot Delta	Mascot Delta Other Pep.	PTM Score
252
non-phosphorylated	2099	208	1252	1258	2972;2973	113;114			QYHEQEETPEMMAAR	15	1	0	2 Oxidation (M)	_QYHEQEETPEM(ox)M(ox)AAR_	QYHEQEETPEM(1)M(1)AAR			QYHEQEETPEM(69.77)M(69.77)AAR			0	2	0	0	IPI00290337	IPI00290337	IPI00290337	Epidermal growth factor receptor kinase substrate 8	Epidermal growth factor receptor kinase substrate 8	Q12929;A8K6W2;A8KA66;B4E3T6	SILAC-MSMS	Light	CZ_270510_DC_A2	3	627.93	1880.77	1.7791	0.10842	1.8875	13.028	13.028		0.093132	2	754	21.75	21.75	21.75	69.772
	2101	208	1252	1258	2976	113;114			QYHEQEETPEMMAAR	15	1	0	2 Oxidation (M)	_QYHEQEETPEM(ox)M(ox)AAR_	QYHEQEETPEM(1)M(1)AAR			QYHEQEETPEM(52.07)M(52.07)AAR			0	2	0	0	IPI00290337	IPI00290337	IPI00290337	Epidermal growth factor receptor kinase substrate 8	Epidermal growth factor receptor kinase substrate 8	Q12929;A8K6W2;A8KA66;B4E3T6	SILAC-MSMS	Medium	CZ_270510_DC_eps8A	3	627.93	1880.77	2.5627	0.24293	2.8056	12.688	12.688		0.39102	1	532	26.53	26.53	26.53	52.07
	2102	208	1252	1258	2977	113;114			QYHEQEETPEMMAAR	15	1	0	2 Oxidation (M)	_QYHEQEETPEM(ox)M(ox)AAR_	QYHEQEETPEM(1)M(1)AAR			QYHEQEETPEM(44.02)M(44.02)AAR			0	2	0	0	IPI00290337	IPI00290337	IPI00290337	Epidermal growth factor receptor kinase substrate 8	Epidermal growth factor receptor kinase substrate 8	Q12929;A8K6W2;A8KA66;B4E3T6	SILAC-MSMS	Light	CZ_270510_DC_FTA	3	627.93	1880.77	2.7787	-0.12693	2.6517	12.875	12.875		0.57534	1	494	18.78	18.78	18.78	44.02
	2100	208	1252	1258	2974;2975	113;114			QYHEQEETPEMMAAR	15	1	0	2 Oxidation (M)	_QYHEQEETPEM(ox)M(ox)AAR_	QYHEQEETPEM(1)M(1)AAR			QYHEQEETPEM(60.66)M(60.66)AAR			0	2	0	0	IPI00290337	IPI00290337	IPI00290337	Epidermal growth factor receptor kinase substrate 8	Epidermal growth factor receptor kinase substrate 8	Q12929;A8K6W2;A8KA66;B4E3T6	SILAC-MSMS	Medium	CZ_270510_DC_A3	3	627.93	1880.77	1.0268	-0.1098	0.91697	13.3	13.3		0.20523	2	884	24.92	24.92	24.92	60.662
	3150	325	1484	1537	3857	150			QYHEQEETPEMMAAR	15	1	0	2 Oxidation (M)	_QYHEQEETPEM(ox)M(ox)AAR_		QYHEQEETPEM(1)M(1)AAR			QYHEQEETPEM(89.47)M(89.47)AAR		0	0	2	0	IPI00290337	IPI00290337	IPI00290337	Epidermal growth factor receptor kinase substrate 8	Epidermal growth factor receptor kinase substrate 8	Q12929;A8K6W2;A8KA66;B4E3T6	ISO-MSMS	Light	CZ_270510_DC_B5	3	627.93	1880.77		0.20996		13.013	13.013		0.16324	1	844	33.62	33.62	33.62	89.474
	3151	325	1484	1537	3858;3859	150			QYHEQEETPEMMAAR	15	1	0	2 Oxidation (M)	_QYHEQEETPEM(ox)M(ox)AAR_		QYHEQEETPEM(1)M(1)AAR			QYHEQEETPEM(69.77)M(69.77)AAR		0	0	2	0	IPI00290337	IPI00290337	IPI00290337	Epidermal growth factor receptor kinase substrate 8	Epidermal growth factor receptor kinase substrate 8	Q12929;A8K6W2;A8KA66;B4E3T6	SILAC-MSMS	Light	CZ_270510_DC_B6	3	627.93	1880.77	0.25995	-0.56075	-0.3008	13.06	13.06		0.18843	2	804	22.31	22.31	22.31	69.772
	3149	325	1484	1537	3855;3856	150			QYHEQEETPEMMAAR	15	1	0	2 Oxidation (M)	_QYHEQEETPEM(ox)M(ox)AAR_		QYHEQEETPEM(1)M(1)AAR			QYHEQEETPEM(100.04)M(100.04)AAR		0	0	2	0	IPI00290337	IPI00290337	IPI00290337	Epidermal growth factor receptor kinase substrate 8	Epidermal growth factor receptor kinase substrate 8	Q12929;A8K6W2;A8KA66;B4E3T6	SILAC-MSMS	Medium	CZ_270510_DC_B4	3	627.93	1880.77	0.59492	0.31895	0.91387	12.91	12.91		0.010414	2	740	41.03	41.03	41.03	100.04
	3153	325	1484	1537	3861;3862	150			QYHEQEETPEMMAAR	15	1	0	2 Oxidation (M)	_QYHEQEETPEM(ox)M(ox)AAR_		QYHEQEETPEM(1)M(1)AAR			QYHEQEETPEM(44.02)M(44.02)AAR		0	0	2	0	IPI00290337	IPI00290337	IPI00290337	Epidermal growth factor receptor kinase substrate 8	Epidermal growth factor receptor kinase substrate 8	Q12929;A8K6W2;A8KA66;B4E3T6	SILAC-MSMS	Light	CZ_270510_DC_eps8B	3	627.93	1880.77	2.1808	1.5339	3.7147	12.628	12.628		0.70549	2	554	20.97	20.97	20.97	44.02
	3148	325	1484	1537	3853;3854	150			QYHEQEETPEMMAAR	15	1	0	2 Oxidation (M)	_QYHEQEETPEM(ox)M(ox)AAR_		QYHEQEETPEM(1)M(1)AAR			QYHEQEETPEM(166.57)M(166.57)AAR		0	0	2	0	IPI00290337	IPI00290337	IPI00290337	Epidermal growth factor receptor kinase substrate 8	Epidermal growth factor receptor kinase substrate 8	Q12929;A8K6W2;A8KA66;B4E3T6	SILAC-MSMS	Light	CZ_270510_DC_B3	2	941.391	1880.77	0.53457	-0.0067975	0.52778	13.154	13.154		8.404e-09	2	740	53.64	53.64	53.64	166.57
	3147	325	1484	1537	3851;3852	150			QYHEQEETPEMMAAR	15	1	0	2 Oxidation (M)	_QYHEQEETPEM(ox)M(ox)AAR_		QYHEQEETPEM(1)M(1)AAR			QYHEQEETPEM(92.77)M(92.77)AAR		0	0	2	0	IPI00290337	IPI00290337	IPI00290337	Epidermal growth factor receptor kinase substrate 8	Epidermal growth factor receptor kinase substrate 8	Q12929;A8K6W2;A8KA66;B4E3T6	SILAC-MSMS	Light	CZ_270510_DC_B3	3	627.93	1880.77	0.28397	-0.12207	0.1619	13.158	13.158		0.022775	2	718	24.96	24.96	24.96	92.768
	3152	325	1484	1537	3860	150			QYHEQEETPEMMAAR	15	1	0	2 Oxidation (M)	_QYHEQEETPEM(ox)M(ox)AAR_		QYHEQEETPEM(1)M(1)AAR			QYHEQEETPEM(130.73)M(130.73)AAR		0	0	2	0	IPI00290337	IPI00290337	IPI00290337	Epidermal growth factor receptor kinase substrate 8	Epidermal growth factor receptor kinase substrate 8	Q12929;A8K6W2;A8KA66;B4E3T6	ISO-MSMS	Light	CZ_270510_DC_B6	2	941.391	1880.77		-0.48515		13.051	13.051		5.3868e-06	1	818	28.97	28.97	28.97	130.73
	3144	325	1484	1537	3846;3847	150			QYHEQEETPEMMAAR	15	1	0	2 Oxidation (M)	_QYHEQEETPEM(ox)M(ox)AAR_		QYHEQEETPEM(1)M(1)AAR			QYHEQEETPEM(79.38)M(79.38)AAR		0	0	2	0	IPI00290337	IPI00290337	IPI00290337	Epidermal growth factor receptor kinase substrate 8	Epidermal growth factor receptor kinase substrate 8	Q12929;A8K6W2;A8KA66;B4E3T6	SILAC-MSMS	Light	CZ_270510_DC_B1	3	627.93	1880.77	0.49846	-0.50206	-0.0036004	13.259	13.259		0.079631	2	610	37.22	37.22	37.22	79.381
	3145	325	1484	1537	3848;3849	150			QYHEQEETPEMMAAR	15	1	0	2 Oxidation (M)	_QYHEQEETPEM(ox)M(ox)AAR_		QYHEQEETPEM(1)M(1)AAR			QYHEQEETPEM(89.47)M(89.47)AAR		0	0	2	0	IPI00290337	IPI00290337	IPI00290337	Epidermal growth factor receptor kinase substrate 8	Epidermal growth factor receptor kinase substrate 8	Q12929;A8K6W2;A8KA66;B4E3T6	SILAC-MSMS	Medium	CZ_270510_DC_B2	3	627.93	1880.77	0.63854	-0.10206	0.53648	13.142	13.142		0.037555	2	691	37.87	37.87	37.87	89.474
	3146	325	1484	1537	3850	150			QYHEQEETPEMMAAR	15	1	0	2 Oxidation (M)	_QYHEQEETPEM(ox)M(ox)AAR_		QYHEQEETPEM(1)M(1)AAR			QYHEQEETPEM(154.23)M(154.23)AAR		0	0	2	0	IPI00290337	IPI00290337	IPI00290337	Epidermal growth factor receptor kinase substrate 8	Epidermal growth factor receptor kinase substrate 8	Q12929;A8K6W2;A8KA66;B4E3T6	SILAC-MSMS	Light	CZ_270510_DC_B2	2	941.391	1880.77	0.63094	0.21117	0.84211	13.136	13.136		4.0231e-06	1	715	43.24	43.24	43.24	154.23
	3143	325	1484	1536	3844;3845	150			QYHEQEETPEMMAAR	15	1	0	Oxidation (M)	_QYHEQEETPEMM(ox)AAR_		QYHEQEETPEM(0.011)M(0.989)AAR			QYHEQEETPEM(-19.7)M(19.7)AAR		0	0	1	0	IPI00290337	IPI00290337	IPI00290337	Epidermal growth factor receptor kinase substrate 8	Epidermal growth factor receptor kinase substrate 8	Q12929;A8K6W2;A8KA66;B4E3T6	SILAC-MSMS	Light	CZ_270510_DC_B6	3	622.598	1864.77	0.27087	0.21394	0.48481	14.723	14.723		0.037555	2	1154	20.58	20.58	20.58	89.474
	3142	325	1484	1536	3843	150			QYHEQEETPEMMAAR	15	1	0	Oxidation (M)	_QYHEQEETPEMM(ox)AAR_		QYHEQEETPEM(0.089)M(0.911)AAR			QYHEQEETPEM(-10.09)M(10.09)AAR		0	0	1	0	IPI00290337	IPI00290337	IPI00290337	Epidermal growth factor receptor kinase substrate 8	Epidermal growth factor receptor kinase substrate 8	Q12929;A8K6W2;A8KA66;B4E3T6	ISO-MSMS	Light	CZ_270510_DC_B3	3	622.598	1864.77		0.26706		14.811	14.811		0.088448	1	1091	41.61	41.61	41.61	89.474
	3141	325	1484	1536	3842	150			QYHEQEETPEMMAAR	15	1	0	Oxidation (M)	_QYHEQEETPEMM(ox)AAR_		QYHEQEETPEM(0.044)M(0.956)AAR			QYHEQEETPEM(-13.38)M(13.38)AAR		0	0	1	0	IPI00290337	IPI00290337	IPI00290337	Epidermal growth factor receptor kinase substrate 8	Epidermal growth factor receptor kinase substrate 8	Q12929;A8K6W2;A8KA66;B4E3T6	ISO-MSMS	Light	CZ_210510_DC_B4	2	933.393	1864.77		0.13189		14.73	14.73		5.8053e-25	1	1267	57.89	57.89	57.89	195.97
	3154	325	1484	1538	3863				QYHEQEETPEMMAAR	15	1	0	Unmodified	_QYHEQEETPEMMAAR_							0	0	0	0	IPI00290337	IPI00290337	IPI00290337	Epidermal growth factor receptor kinase substrate 8	Epidermal growth factor receptor kinase substrate 8	Q12929;A8K6W2;A8KA66;B4E3T6	SILAC-MSMS	Light	CZ_270510_DC_B6	3	617.266	1848.78	0.24212	-0.18896	0.053158	16.489	16.489		0.037555	1	1529	33.51	33.51	33.51	89.474
	7141	500	3491	3719	9892;9893	461;462			QYHEQEETPEMMAAR	15	1	0	2 Oxidation (M)	_QYHEQEETPEM(ox)M(ox)AAR_		QYHEQEETPEM(1)M(1)AAR			QYHEQEETPEM(69.77)M(69.77)AAR		0	0	2	0	IPI00290337	IPI00290337	IPI00290337	Epidermal growth factor receptor kinase substrate 8	Epidermal growth factor receptor kinase substrate 8	Q12929;A8K6W2;A8KA66;B4E3T6	SILAC-MSMS	Light	CZ_070510_DC_DC1	3	627.93	1880.77	4.1636	-0.11878	4.0448	12.787	12.787		0.081058	2	748	26.18	26.18	26.18	69.772
	7145	500	3491	3719	9897	461;462			QYHEQEETPEMMAAR	15	1	0	2 Oxidation (M)	_QYHEQEETPEM(ox)M(ox)AAR_		QYHEQEETPEM(1)M(1)AAR			QYHEQEETPEM(142.28)M(142.28)AAR		0	0	2	0	IPI00290337	IPI00290337	IPI00290337	Epidermal growth factor receptor kinase substrate 8	Epidermal growth factor receptor kinase substrate 8	Q12929;A8K6W2;A8KA66;B4E3T6	SILAC-MSMS	Light	CZ_070510_DC_DC2	2	941.391	1880.77	4.0665	-0.30062	3.7659	12.826	12.826		6.1313e-09	1	983	39.56	39.56	39.56	142.28
	7144	500	3491	3719	9896	461;462			QYHEQEETPEMMAAR	15	1	0	2 Oxidation (M)	_QYHEQEETPEM(ox)M(ox)AAR_		QYHEQEETPEM(1)M(1)AAR			QYHEQEETPEM(100.04)M(100.04)AAR		0	0	2	0	IPI00290337	IPI00290337	IPI00290337	Epidermal growth factor receptor kinase substrate 8	Epidermal growth factor receptor kinase substrate 8	Q12929;A8K6W2;A8KA66;B4E3T6	SILAC-MSMS	Light	CZ_070510_DC_DC2	3	627.93	1880.77	3.8582	-0.42637	3.4318	12.822	12.822		0.00033359	1	978	29.85	29.85	29.85	100.04
	7140	500	3491	3719	9891	461;462			QYHEQEETPEMMAAR	15	1	0	2 Oxidation (M)	_QYHEQEETPEM(ox)M(ox)AAR_		QYHEQEETPEM(1)M(1)AAR			QYHEQEETPEM(79.38)M(79.38)AAR		0	0	2	0	IPI00290337	IPI00290337	IPI00290337	Epidermal growth factor receptor kinase substrate 8	Epidermal growth factor receptor kinase substrate 8	Q12929;A8K6W2;A8KA66;B4E3T6	SILAC-MSMS	Light	AJC_DC_EPS8_FT_cap_150610	3	627.93	1880.77	3.6748	1.0012	4.676	15.892	15.892		0.027894	1	338	42.29	42.29	42.29	79.381
	7147	500	3491	3719	9900	461;462			QYHEQEETPEMMAAR	15	1	0	2 Oxidation (M)	_QYHEQEETPEM(ox)M(ox)AAR_		QYHEQEETPEM(1)M(1)AAR			QYHEQEETPEM(154.23)M(154.23)AAR		0	0	2	0	IPI00290337	IPI00290337	IPI00290337	Epidermal growth factor receptor kinase substrate 8	Epidermal growth factor receptor kinase substrate 8	Q12929;A8K6W2;A8KA66;B4E3T6	SILAC-MSMS	Light	CZ_070510_DC_DC4	2	941.391	1880.77	3.6394	-0.28644	3.3529	13.014	13.014		4.1008e-11	1	1014	41.14	41.14	41.14	154.23
	7146	500	3491	3719	9898;9899	461;462			QYHEQEETPEMMAAR	15	1	0	2 Oxidation (M)	_QYHEQEETPEM(ox)M(ox)AAR_		QYHEQEETPEM(1)M(1)AAR			QYHEQEETPEM(154.23)M(154.23)AAR		0	0	2	0	IPI00290337	IPI00290337	IPI00290337	Epidermal growth factor receptor kinase substrate 8	Epidermal growth factor receptor kinase substrate 8	Q12929;A8K6W2;A8KA66;B4E3T6	SILAC-MSMS	Medium	CZ_070510_DC_DC3	2	941.391	1880.77	4.0391	-0.77745	3.2616	12.832	12.832		4.1008e-11	2	1008	43.31	43.31	43.31	154.23
	7153	500	3491	3719	9909;9910	461;462			QYHEQEETPEMMAAR	15	1	0	2 Oxidation (M)	_QYHEQEETPEM(ox)M(ox)AAR_		QYHEQEETPEM(1)M(1)AAR			QYHEQEETPEM(166.57)M(166.57)AAR		0	0	2	0	IPI00290337	IPI00290337	IPI00290337	Epidermal growth factor receptor kinase substrate 8	Epidermal growth factor receptor kinase substrate 8	Q12929;A8K6W2;A8KA66;B4E3T6	SILAC-MSMS	Light	CZ_070510_DC_DC8	2	941.391	1880.77	3.7262	-0.38207	3.3441	12.998	12.998		1.0305e-13	2	1017	46.05	46.05	46.05	166.57
	7152	500	3491	3719	9907;9908	461;462			QYHEQEETPEMMAAR	15	1	0	2 Oxidation (M)	_QYHEQEETPEM(ox)M(ox)AAR_		QYHEQEETPEM(1)M(1)AAR			QYHEQEETPEM(100.04)M(100.04)AAR		0	0	2	0	IPI00290337	IPI00290337	IPI00290337	Epidermal growth factor receptor kinase substrate 8	Epidermal growth factor receptor kinase substrate 8	Q12929;A8K6W2;A8KA66;B4E3T6	SILAC-MSMS	Medium	CZ_070510_DC_DC8	3	627.93	1880.77	3.5455	-0.43442	3.1111	13.007	13.007		0.00033359	2	1056	41.69	41.69	41.69	100.04
	7142	500	3491	3719	9894	461;462			QYHEQEETPEMMAAR	15	1	0	2 Oxidation (M)	_QYHEQEETPEM(ox)M(ox)AAR_		QYHEQEETPEM(1)M(1)AAR			QYHEQEETPEM(108.81)M(108.81)AAR		0	0	2	0	IPI00290337	IPI00290337	IPI00290337	Epidermal growth factor receptor kinase substrate 8	Epidermal growth factor receptor kinase substrate 8	Q12929;A8K6W2;A8KA66;B4E3T6	SILAC-MSMS	Light	CZ_070510_DC_DC1	2	941.391	1880.77	4.2896	0.15601	4.4456	12.78	12.78		5.8938e-05	1	802	25.46	25.46	25.46	108.81
	7143	500	3491	3719	9895	461;462			QYHEQEETPEMMAAR	15	1	0	2 Oxidation (M)	_QYHEQEETPEM(ox)M(ox)AAR_		QYHEQEETPEM(1)M(1)AAR			QYHEQEETPEM(130.73)M(130.73)AAR		0	0	2	0	IPI00290337	IPI00290337	IPI00290337	Epidermal growth factor receptor kinase substrate 8	Epidermal growth factor receptor kinase substrate 8	Q12929;A8K6W2;A8KA66;B4E3T6	SILAC-MSMS	Light	CZ_070510_DC_DC10	2	941.391	1880.77	3.9433	-0.42485	3.5185	12.9	12.9		3.2634e-07	1	1039	36.14	36.14	36.14	130.73
	7151	500	3491	3719	9906	461;462			QYHEQEETPEMMAAR	15	1	0	2 Oxidation (M)	_QYHEQEETPEM(ox)M(ox)AAR_		QYHEQEETPEM(1)M(1)AAR			QYHEQEETPEM(108.81)M(108.81)AAR		0	0	2	0	IPI00290337	IPI00290337	IPI00290337	Epidermal growth factor receptor kinase substrate 8	Epidermal growth factor receptor kinase substrate 8	Q12929;A8K6W2;A8KA66;B4E3T6	SILAC-MSMS	Light	CZ_070510_DC_DC7	2	941.391	1880.77	3.8009	-0.72304	3.0778	12.945	12.945		5.8938e-05	1	982	44.27	44.27	44.27	108.81
	7154	500	3491	3719	9911;9912	461;462			QYHEQEETPEMMAAR	15	1	0	2 Oxidation (M)	_QYHEQEETPEM(ox)M(ox)AAR_		QYHEQEETPEM(1)M(1)AAR			QYHEQEETPEM(69.77)M(69.77)AAR		0	0	2	0	IPI00290337	IPI00290337	IPI00290337	Epidermal growth factor receptor kinase substrate 8	Epidermal growth factor receptor kinase substrate 8	Q12929;A8K6W2;A8KA66;B4E3T6	SILAC-MSMS	Light	CZ_070510_DC_DC9	3	627.93	1880.77	3.8421	-0.36163	3.4805	12.795	12.795		0.081058	2	884	27.94	27.94	27.94	69.772
	7155	500	3491	3719	9913;9914;9915	461;462			QYHEQEETPEMMAAR	15	1	0	2 Oxidation (M)	_QYHEQEETPEM(ox)M(ox)AAR_		QYHEQEETPEM(1)M(1)AAR			QYHEQEETPEM(79.38)M(79.38)AAR		0	0	2	0	IPI00290337	IPI00290337	IPI00290337	Epidermal growth factor receptor kinase substrate 8	Epidermal growth factor receptor kinase substrate 8	Q12929;A8K6W2;A8KA66;B4E3T6	SILAC-MSMS	Medium	CZ_140510_DC_EPS8_tio2_100517084708	3	627.93	1880.77	4.091	0.86988	4.9609	13.508	13.508		0.026242	3	671	35.76	35.76	35.76	79.381
	7150	500	3491	3719	9904;9905	461;462			QYHEQEETPEMMAAR	15	1	0	2 Oxidation (M)	_QYHEQEETPEM(ox)M(ox)AAR_		QYHEQEETPEM(1)M(1)AAR			QYHEQEETPEM(142.28)M(142.28)AAR		0	0	2	0	IPI00290337	IPI00290337	IPI00290337	Epidermal growth factor receptor kinase substrate 8	Epidermal growth factor receptor kinase substrate 8	Q12929;A8K6W2;A8KA66;B4E3T6	SILAC-MSMS	Medium	CZ_070510_DC_DC6	2	941.391	1880.77	3.7777	-0.063204	3.7145	13.003	13.003		6.1313e-09	2	954	37.45	37.45	37.45	142.28
	7148	500	3491	3719	9901	461;462			QYHEQEETPEMMAAR	15	1	0	2 Oxidation (M)	_QYHEQEETPEM(ox)M(ox)AAR_		QYHEQEETPEM(1)M(1)AAR			QYHEQEETPEM(89.47)M(89.47)AAR		0	0	2	0	IPI00290337	IPI00290337	IPI00290337	Epidermal growth factor receptor kinase substrate 8	Epidermal growth factor receptor kinase substrate 8	Q12929;A8K6W2;A8KA66;B4E3T6	SILAC-MSMS	Light	CZ_070510_DC_DC5	3	627.93	1880.77	3.5708	-0.51365	3.0571	12.992	12.992		0.0043687	1	967	30.7	30.7	30.7	89.474
	7149	500	3491	3719	9902;9903	461;462			QYHEQEETPEMMAAR	15	1	0	2 Oxidation (M)	_QYHEQEETPEM(ox)M(ox)AAR_		QYHEQEETPEM(1)M(1)AAR			QYHEQEETPEM(79.38)M(79.38)AAR		0	0	2	0	IPI00290337	IPI00290337	IPI00290337	Epidermal growth factor receptor kinase substrate 8	Epidermal growth factor receptor kinase substrate 8	Q12929;A8K6W2;A8KA66;B4E3T6	SILAC-MSMS	Medium	CZ_070510_DC_DC6	3	627.93	1880.77	3.6145	-0.35923	3.2552	13.01	13.01		0.026242	2	1004	40.25	40.25	40.25	79.381
	7173	500	3491	3720	9940;9941	461;462			QYHEQEETPEMMAAR	15	1	0	Oxidation (M)	_QYHEQEETPEMM(ox)AAR_		QYHEQEETPEMM(1)AAR			QYHEQEETPEM(-37.67)M(37.67)AAR		0	0	1	0	IPI00290337	IPI00290337	IPI00290337	Epidermal growth factor receptor kinase substrate 8	Epidermal growth factor receptor kinase substrate 8	Q12929;A8K6W2;A8KA66;B4E3T6	SILAC-MSMS	Medium	CZ_070510_DC_DC9	2	933.393	1864.77	3.9507	-0.5491	3.4016	14.305	14.305		5.9837e-17	2	1195	54.45	54.45	54.45	182.59
	7160	500	3491	3720	9920	461;462			QYHEQEETPEMMAAR	15	1	0	Oxidation (M)	_QYHEQEETPEMM(ox)AAR_		QYHEQEETPEM(0.011)M(0.989)AAR			QYHEQEETPEM(-19.7)M(19.7)AAR		0	0	1	0	IPI00290337	IPI00290337	IPI00290337	Epidermal growth factor receptor kinase substrate 8	Epidermal growth factor receptor kinase substrate 8	Q12929;A8K6W2;A8KA66;B4E3T6	SILAC-MSMS	Light	CZ_070510_DC_DC4	3	622.598	1864.77	3.5311	-0.087293	3.4438	14.673	14.673		0.0043687	1	1461	41.23	41.23	41.23	89.474
	7161	500	3491	3720	9921	461;462			QYHEQEETPEMMAAR	15	1	0	Oxidation (M)	_QYHEQEETPEMM(ox)AAR_		QYHEQEETPEM(0.003)M(0.997)AAR			QYHEQEETPEM(-25.52)M(25.52)AAR		0	0	1	0	IPI00290337	IPI00290337	IPI00290337	Epidermal growth factor receptor kinase substrate 8	Epidermal growth factor receptor kinase substrate 8	Q12929;A8K6W2;A8KA66;B4E3T6	SILAC-MSMS	Light	CZ_070510_DC_DC4	2	933.393	1864.77	3.6597	-0.084202	3.5755	14.672	14.672		5.9837e-17	1	1485	55.06	55.06	55.06	182.59
	7158	500	3491	3720	9918	461;462			QYHEQEETPEMMAAR	15	1	0	Oxidation (M)	_QYHEQEETPEMM(ox)AAR_		QYHEQEETPEM(0.099)M(0.901)AAR			QYHEQEETPEM(-9.61)M(9.61)AAR		0	0	1	0	IPI00290337	IPI00290337	IPI00290337	Epidermal growth factor receptor kinase substrate 8	Epidermal growth factor receptor kinase substrate 8	Q12929;A8K6W2;A8KA66;B4E3T6	SILAC-MSMS	Light	CZ_070510_DC_DC3	3	622.598	1864.77	3.9509	-0.47069	3.4802	14.499	14.499		0.026242	1	1477	39.82	39.82	39.82	79.381
	7175	500	3491	3720	9943;9944	461;462			QYHEQEETPEMMAAR	15	1	0	Oxidation (M)	_QYHEQEETPEMM(ox)AAR_		QYHEQEETPEM(0.097)M(0.903)AAR			QYHEQEETPEM(-9.68)M(9.68)AAR		0	0	1	0	IPI00290337	IPI00290337	IPI00290337	Epidermal growth factor receptor kinase substrate 8	Epidermal growth factor receptor kinase substrate 8	Q12929;A8K6W2;A8KA66;B4E3T6	SILAC-MSMS	Medium	CZ_070510_DC_EPS8_FT	2	933.393	1864.77	4.9829	0.91081	5.8937	14.556	14.556		0.0039552	2	689	19.68	19.68	19.68	90.268
	7169	500	3491	3720	9932	461;462			QYHEQEETPEMMAAR	15	1	0	Oxidation (M)	_QYHEQEETPEMM(ox)AAR_		QYHEQEETPEM(0.002)M(0.998)AAR			QYHEQEETPEM(-27.17)M(27.17)AAR		0	0	1	0	IPI00290337	IPI00290337	IPI00290337	Epidermal growth factor receptor kinase substrate 8	Epidermal growth factor receptor kinase substrate 8	Q12929;A8K6W2;A8KA66;B4E3T6	SILAC-MSMS	Light	CZ_070510_DC_DC7	2	933.393	1864.77	3.8647	-0.49663	3.3681	14.587	14.587		5.3752e-24	1	1420	59	59	59	209.77
	7159	500	3491	3720	9919	461;462			QYHEQEETPEMMAAR	15	1	0	Oxidation (M)	_QYHEQEETPEMM(ox)AAR_		QYHEQEETPEM(0.006)M(0.994)AAR			QYHEQEETPEM(-22.28)M(22.28)AAR		0	0	1	0	IPI00290337	IPI00290337	IPI00290337	Epidermal growth factor receptor kinase substrate 8	Epidermal growth factor receptor kinase substrate 8	Q12929;A8K6W2;A8KA66;B4E3T6	ISO-MSMS	Light	CZ_070510_DC_DC3	2	933.393	1864.77		-0.73386		14.491	14.491		0.00012815	1	1493	40.51	40.51	40.51	133.17
	7172	500	3491	3720	9938;9939	461;462			QYHEQEETPEMMAAR	15	1	0	Oxidation (M)	_QYHEQEETPEMM(ox)AAR_		QYHEQEETPEM(0.009)M(0.991)AAR			QYHEQEETPEM(-20.66)M(20.66)AAR		0	0	1	0	IPI00290337	IPI00290337	IPI00290337	Epidermal growth factor receptor kinase substrate 8	Epidermal growth factor receptor kinase substrate 8	Q12929;A8K6W2;A8KA66;B4E3T6	SILAC-MSMS	Light	CZ_070510_DC_DC9	3	622.598	1864.77	3.8612	-0.16786	3.6934	14.303	14.303		0.00033359	2	1180	28.34	28.34	28.34	100.04
	7171	500	3491	3720	9936;9937	461;462			QYHEQEETPEMMAAR	15	1	0	Oxidation (M)	_QYHEQEETPEMM(ox)AAR_		QYHEQEETPEM(0.003)M(0.997)AAR			QYHEQEETPEM(-24.71)M(24.71)AAR		0	0	1	0	IPI00290337	IPI00290337	IPI00290337	Epidermal growth factor receptor kinase substrate 8	Epidermal growth factor receptor kinase substrate 8	Q12929;A8K6W2;A8KA66;B4E3T6	SILAC-MSMS	Light	CZ_070510_DC_DC8	2	933.393	1864.77	3.7835	0.0021884	3.7857	14.64	14.64		6.4947e-14	2	1458	57.46	57.46	57.46	169.63
	7157	500	3491	3720	9917	461;462			QYHEQEETPEMMAAR	15	1	0	Oxidation (M)	_QYHEQEETPEMM(ox)AAR_		QYHEQEETPEM(0.013)M(0.987)AAR			QYHEQEETPEM(-18.72)M(18.72)AAR		0	0	1	0	IPI00290337	IPI00290337	IPI00290337	Epidermal growth factor receptor kinase substrate 8	Epidermal growth factor receptor kinase substrate 8	Q12929;A8K6W2;A8KA66;B4E3T6	SILAC-MSMS	Light	CZ_070510_DC_DC2	3	622.598	1864.77	3.9405	-0.21361	3.7269	14.404	14.404		0.026242	1	1454	32.31	32.31	32.31	79.381
	7170	500	3491	3720	9933;9934;9935	461;462			QYHEQEETPEMMAAR	15	1	0	Oxidation (M)	_QYHEQEETPEMM(ox)AAR_		QYHEQEETPEM(0.009)M(0.991)AAR			QYHEQEETPEM(-20.66)M(20.66)AAR		0	0	1	0	IPI00290337	IPI00290337	IPI00290337	Epidermal growth factor receptor kinase substrate 8	Epidermal growth factor receptor kinase substrate 8	Q12929;A8K6W2;A8KA66;B4E3T6	SILAC-MSMS	Light	CZ_070510_DC_DC8	3	622.598	1864.77	3.619	-0.093739	3.5253	14.646	14.646		0.00033359	3	1449	32.61	32.61	32.61	100.04
	7162	500	3491	3720	9922;9923	461;462			QYHEQEETPEMMAAR	15	1	0	Oxidation (M)	_QYHEQEETPEMM(ox)AAR_		QYHEQEETPEM(0.011)M(0.989)AAR			QYHEQEETPEM(-19.7)M(19.7)AAR		0	0	1	0	IPI00290337	IPI00290337	IPI00290337	Epidermal growth factor receptor kinase substrate 8	Epidermal growth factor receptor kinase substrate 8	Q12929;A8K6W2;A8KA66;B4E3T6	SILAC-MSMS	Light	CZ_070510_DC_DC5	3	622.598	1864.77	3.6703	-0.24661	3.4237	14.621	14.621		0.0043687	2	1414	38.14	38.14	38.14	89.474
	7174	500	3491	3720	9942	461;462			QYHEQEETPEMMAAR	15	1	0	Oxidation (M)	_QYHEQEETPEMM(ox)AAR_		QYHEQEETPEM(0.121)M(0.879)AAR			QYHEQEETPEM(-8.59)M(8.59)AAR		0	0	1	0	IPI00290337	IPI00290337	IPI00290337	Epidermal growth factor receptor kinase substrate 8	Epidermal growth factor receptor kinase substrate 8	Q12929;A8K6W2;A8KA66;B4E3T6	SILAC-MSMS	Light	CZ_070510_DC_EPS8_FT	3	622.598	1864.77	4.6497	0.91872	5.5684	14.546	14.546		0.22561	1	670	30.5	30.5	30.5	60.662
	7166	500	3491	3720	9928;9929	461;462			QYHEQEETPEMMAAR	15	1	0	Oxidation (M)	_QYHEQEETPEMM(ox)AAR_		QYHEQEETPEM(0.099)M(0.901)AAR			QYHEQEETPEM(-9.61)M(9.61)AAR		0	0	1	0	IPI00290337	IPI00290337	IPI00290337	Epidermal growth factor receptor kinase substrate 8	Epidermal growth factor receptor kinase substrate 8	Q12929;A8K6W2;A8KA66;B4E3T6	SILAC-MSMS	Light	CZ_070510_DC_DC6	3	622.598	1864.77	3.7571	-0.58257	3.1745	14.644	14.644		0.026242	2	1383	42.48	42.48	42.48	79.381
	7168	500	3491	3720	9931	461;462			QYHEQEETPEMMAAR	15	1	0	Oxidation (M)	_QYHEQEETPEMM(ox)AAR_		QYHEQEETPEM(0.007)M(0.993)AAR			QYHEQEETPEM(-21.6)M(21.6)AAR		0	0	1	0	IPI00290337	IPI00290337	IPI00290337	Epidermal growth factor receptor kinase substrate 8	Epidermal growth factor receptor kinase substrate 8	Q12929;A8K6W2;A8KA66;B4E3T6	SILAC-MSMS	Light	CZ_070510_DC_DC7	3	622.598	1864.77	3.6804	-0.32447	3.356	14.591	14.591		1.9819e-05	1	1407	34.49	34.49	34.49	111.07
	7164	500	3491	3720	9926	461;462			QYHEQEETPEMMAAR	15	1	0	Oxidation (M)	_QYHEQEETPEM(ox)MAAR_		QYHEQEETPEM(0.911)M(0.089)AAR			QYHEQEETPEM(10.1)M(-10.1)AAR		0	0	1	0	IPI00290337	IPI00290337	IPI00290337	Epidermal growth factor receptor kinase substrate 8	Epidermal growth factor receptor kinase substrate 8	Q12929;A8K6W2;A8KA66;B4E3T6	SILAC-MSMS	Medium	CZ_070510_DC_DC5	2	933.393	1864.77	3.796	-0.28541	3.5106	15.021	15.021		0.00032321	1	1514	47.88	47.88	47.88	100.37
	7163	500	3491	3720	9924;9925	461;462			QYHEQEETPEMMAAR	15	1	0	Oxidation (M)	_QYHEQEETPEMM(ox)AAR_		QYHEQEETPEM(0.002)M(0.998)AAR			QYHEQEETPEM(-26.34)M(26.34)AAR		0	0	1	0	IPI00290337	IPI00290337	IPI00290337	Epidermal growth factor receptor kinase substrate 8	Epidermal growth factor receptor kinase substrate 8	Q12929;A8K6W2;A8KA66;B4E3T6	SILAC-MSMS	Medium	CZ_070510_DC_DC5	2	933.393	1864.77	3.7791	-0.196	3.5831	14.619	14.619		2.0157e-20	2	1428	70.42	70.42	70.42	195.97
	7167	500	3491	3720	9930	461;462			QYHEQEETPEMMAAR	15	1	0	Oxidation (M)	_QYHEQEETPEMM(ox)AAR_		QYHEQEETPEM(0.003)M(0.997)AAR			QYHEQEETPEM(-24.71)M(24.71)AAR		0	0	1	0	IPI00290337	IPI00290337	IPI00290337	Epidermal growth factor receptor kinase substrate 8	Epidermal growth factor receptor kinase substrate 8	Q12929;A8K6W2;A8KA66;B4E3T6	SILAC-MSMS	Light	CZ_070510_DC_DC6	2	933.393	1864.77	3.8507	-0.69536	3.1553	14.643	14.643		6.4947e-14	1	1400	57.29	57.29	57.29	169.63
	7180	500	3491	3721	9949				QYHEQEETPEMMAAR	15	1	0	Unmodified	_QYHEQEETPEMMAAR_							0	0	0	0	IPI00290337	IPI00290337	IPI00290337	Epidermal growth factor receptor kinase substrate 8	Epidermal growth factor receptor kinase substrate 8	Q12929;A8K6W2;A8KA66;B4E3T6	ISO-MSMS	Light	CZ_070510_DC_DC4	2	925.396	1848.78		-0.12965		16.375	16.375		6.9765e-05	1	1978	67.24	67.24	67.24	137.35
	7179	500	3491	3721	9948				QYHEQEETPEMMAAR	15	1	0	Unmodified	_QYHEQEETPEMMAAR_							0	0	0	0	IPI00290337	IPI00290337	IPI00290337	Epidermal growth factor receptor kinase substrate 8	Epidermal growth factor receptor kinase substrate 8	Q12929;A8K6W2;A8KA66;B4E3T6	SILAC-MSMS	Light	CZ_070510_DC_DC4	3	617.266	1848.78	3.5628	-0.17222	3.3906	16.385	16.385		0.026242	1	1972	32.56	32.56	32.56	79.381
	7176	500	3491	3721	9945				QYHEQEETPEMMAAR	15	1	0	Unmodified	_QYHEQEETPEMMAAR_							0	0	0	0	IPI00290337	IPI00290337	IPI00290337	Epidermal growth factor receptor kinase substrate 8	Epidermal growth factor receptor kinase substrate 8	Q12929;A8K6W2;A8KA66;B4E3T6	ISO-MSMS	Light	CZ_070510_DC_DC2	3	617.266	1848.78		0.059237		16.138	16.138		0.11124	1	1979	31.07	31.07	31.07	79.381
	7178	500	3491	3721	9947				QYHEQEETPEMMAAR	15	1	0	Unmodified	_QYHEQEETPEMMAAR_							0	0	0	0	IPI00290337	IPI00290337	IPI00290337	Epidermal growth factor receptor kinase substrate 8	Epidermal growth factor receptor kinase substrate 8	Q12929;A8K6W2;A8KA66;B4E3T6	SILAC-MSMS	Light	CZ_070510_DC_DC3	3	617.266	1848.78	3.9315	0.22975	4.1612	16.237	16.237		0.081058	1	2006	39.02	39.02	39.02	69.772
	7189	500	3491	3721	9961;9962				QYHEQEETPEMMAAR	15	1	0	Unmodified	_QYHEQEETPEMMAAR_							0	0	0	0	IPI00290337	IPI00290337	IPI00290337	Epidermal growth factor receptor kinase substrate 8	Epidermal growth factor receptor kinase substrate 8	Q12929;A8K6W2;A8KA66;B4E3T6	SILAC-MSMS	Medium	CZ_070510_DC_DC9	3	617.266	1848.78	3.813	-0.22578	3.5873	16.206	16.206		1.4385e-06	2	1473	37.61	37.61	37.61	122.57
	7191	500	3491	3721	9965				QYHEQEETPEMMAAR	15	1	0	Unmodified	_QYHEQEETPEMMAAR_							0	0	0	0	IPI00290337	IPI00290337	IPI00290337	Epidermal growth factor receptor kinase substrate 8	Epidermal growth factor receptor kinase substrate 8	Q12929;A8K6W2;A8KA66;B4E3T6	SILAC-MSMS	Light	CZ_070510_DC_EPS8_FT	3	617.266	1848.78	4.947	0.3965	5.3435	16.417	16.417		0.22561	1	923	20.17	20.17	20.17	60.662
	7187	500	3491	3721	9959				QYHEQEETPEMMAAR	15	1	0	Unmodified	_QYHEQEETPEMMAAR_							0	0	0	0	IPI00290337	IPI00290337	IPI00290337	Epidermal growth factor receptor kinase substrate 8	Epidermal growth factor receptor kinase substrate 8	Q12929;A8K6W2;A8KA66;B4E3T6	SILAC-MSMS	Light	CZ_070510_DC_DC8	3	617.266	1848.78	3.6159	-0.11469	3.5012	16.389	16.389		0.00033359	1	1904	38.48	38.48	38.48	100.04
	7190	500	3491	3721	9963;9964				QYHEQEETPEMMAAR	15	1	0	Unmodified	_QYHEQEETPEMMAAR_							0	0	0	0	IPI00290337	IPI00290337	IPI00290337	Epidermal growth factor receptor kinase substrate 8	Epidermal growth factor receptor kinase substrate 8	Q12929;A8K6W2;A8KA66;B4E3T6	SILAC-MSMS	Light	CZ_070510_DC_DC9	2	925.396	1848.78	3.929	-0.15097	3.778	16.208	16.208		7.3907e-07	2	1484	60.96	60.96	60.96	123.89
	7185	500	3491	3721	9957				QYHEQEETPEMMAAR	15	1	0	Unmodified	_QYHEQEETPEMMAAR_							0	0	0	0	IPI00290337	IPI00290337	IPI00290337	Epidermal growth factor receptor kinase substrate 8	Epidermal growth factor receptor kinase substrate 8	Q12929;A8K6W2;A8KA66;B4E3T6	SILAC-MSMS	Medium	CZ_070510_DC_DC7	3	617.266	1848.78	3.6369	0.25116	3.8881	16.245	16.245		0.00033359	1	1870	44.22	44.22	44.22	100.04
	7181	500	3491	3721	9950;9951				QYHEQEETPEMMAAR	15	1	0	Unmodified	_QYHEQEETPEMMAAR_							0	0	0	0	IPI00290337	IPI00290337	IPI00290337	Epidermal growth factor receptor kinase substrate 8	Epidermal growth factor receptor kinase substrate 8	Q12929;A8K6W2;A8KA66;B4E3T6	SILAC-MSMS	Medium	CZ_070510_DC_DC5	3	617.266	1848.78	3.6631	-0.062448	3.6007	16.321	16.321		0.00033359	2	1872	50.3	50.3	50.3	100.04
	7183	500	3491	3721	9954;9955				QYHEQEETPEMMAAR	15	1	0	Unmodified	_QYHEQEETPEMMAAR_							0	0	0	0	IPI00290337	IPI00290337	IPI00290337	Epidermal growth factor receptor kinase substrate 8	Epidermal growth factor receptor kinase substrate 8	Q12929;A8K6W2;A8KA66;B4E3T6	SILAC-MSMS	Medium	CZ_070510_DC_DC6	3	617.266	1848.78	3.7866	-0.20633	3.5802	16.353	16.353		1.9819e-05	2	1891	40.33	40.33	40.33	111.07
	7188	500	3491	3721	9960				QYHEQEETPEMMAAR	15	1	0	Unmodified	_QYHEQEETPEMMAAR_							0	0	0	0	IPI00290337	IPI00290337	IPI00290337	Epidermal growth factor receptor kinase substrate 8	Epidermal growth factor receptor kinase substrate 8	Q12929;A8K6W2;A8KA66;B4E3T6	SILAC-MSMS	Light	CZ_070510_DC_DC8	2	925.396	1848.78	3.699	-0.44039	3.2586	16.384	16.384		5.5939e-11	1	1908	60.35	60.35	60.35	151.44
	7182	500	3491	3721	9952;9953				QYHEQEETPEMMAAR	15	1	0	Unmodified	_QYHEQEETPEMMAAR_							0	0	0	0	IPI00290337	IPI00290337	IPI00290337	Epidermal growth factor receptor kinase substrate 8	Epidermal growth factor receptor kinase substrate 8	Q12929;A8K6W2;A8KA66;B4E3T6	SILAC-MSMS	Medium	CZ_070510_DC_DC5	2	925.396	1848.78	3.7332	0.01903	3.7523	16.313	16.313		7.3907e-07	2	1875	67.36	67.36	67.36	123.89
	7186	500	3491	3721	9958				QYHEQEETPEMMAAR	15	1	0	Unmodified	_QYHEQEETPEMMAAR_							0	0	0	0	IPI00290337	IPI00290337	IPI00290337	Epidermal growth factor receptor kinase substrate 8	Epidermal growth factor receptor kinase substrate 8	Q12929;A8K6W2;A8KA66;B4E3T6	ISO-MSMS	Light	CZ_070510_DC_DC7	2	925.396	1848.78		0.12413		16.262	16.262		0.00081628	1	1884	56.01	56.01	56.01	123.89
	7184	500	3491	3721	9956				QYHEQEETPEMMAAR	15	1	0	Unmodified	_QYHEQEETPEMMAAR_							0	0	0	0	IPI00290337	IPI00290337	IPI00290337	Epidermal growth factor receptor kinase substrate 8	Epidermal growth factor receptor kinase substrate 8	Q12929;A8K6W2;A8KA66;B4E3T6	ISO-MSMS	Light	CZ_070510_DC_DC6	2	925.396	1848.78		-0.14027		16.358	16.358		6.9765e-05	1	1904	66.98	66.98	66.98	137.35
phosphorylated (pY252)	3155	325	1484	1539	3864	150			QYHEQEETPEMMAAR	15	1	0	2 Oxidation (M),Phospho (Y)	_QY(ph)HEQEETPEM(ox)M(ox)AAR_		QYHEQEETPEM(1)M(1)AAR	QY(1)HEQEETPEMMAAR		QYHEQEETPEM(42.96)M(42.96)AAR	QY(42.96)HEQEETPEMMAAR	0	0	2	1	IPI00290337	IPI00290337	IPI00290337	Epidermal growth factor receptor kinase substrate 8	Epidermal growth factor receptor kinase substrate 8	Q12929;A8K6W2;A8KA66;B4E3T6	SILAC-MSMS	Heavy	CZ_270510_DC_eps8B	3	654.585	1960.73	2.158	1.293	3.451	12.792	12.792		0.72657	1	576	15.61	15.61	15.61	42.963
	7192	500	3491	3722	9966	461;462		14	QYHEQEETPEMMAAR	15	1	0	2 Oxidation (M),Phospho (Y)	_QY(ph)HEQEETPEM(ox)M(ox)AAR_		QYHEQEETPEM(1)M(1)AAR	QY(1)HEQEETPEMMAAR		QYHEQEETPEM(77.65)M(77.65)AAR	QY(77.65)HEQEETPEMMAAR	0	0	2	1	IPI00290337	IPI00290337	IPI00290337	Epidermal growth factor receptor kinase substrate 8	Epidermal growth factor receptor kinase substrate 8	Q12929;A8K6W2;A8KA66;B4E3T6	SILAC-MSMS	Light	CZ_140510_DC_EPS8_tio2_100517084708	3	654.585	1960.73	4.1856	0.65835	4.844	13.651	13.651		0.033256	1	720	30.9	30.9	30.9	77.654
	7193	500	3491	3722	9967	461;462		14	QYHEQEETPEMMAAR	15	1	0	2 Oxidation (M),Phospho (Y)	_QY(ph)HEQEETPEM(ox)M(ox)AAR_		QYHEQEETPEM(1)M(1)AAR	QY(1)HEQEETPEMMAAR		QYHEQEETPEM(117.38)M(117.38)AAR	QY(117.38)HEQEETPEMMAAR	0	0	2	1	IPI00290337	IPI00290337	IPI00290337	Epidermal growth factor receptor kinase substrate 8	Epidermal growth factor receptor kinase substrate 8	Q12929;A8K6W2;A8KA66;B4E3T6	SILAC-MSMS	Light	CZ_140510_DC_EPS8_tio2_100517084708	2	981.374	1960.73	4.3474	0.69807	5.0455	13.65	13.65		9.731e-06	1	733	34.88	34.88	34.88	117.38
485
non-phsophorylated	1672	208	1002	1006	2390				LSTEHSSVSEYHPADGYAFSSNIYTR	26	1	0	Unmodified	_LSTEHSSVSEYHPADGYAFSSNIYTR_							0	0	0	0	IPI00290337;IPI00794000	IPI00290337	IPI00290337	Epidermal growth factor receptor kinase substrate 8;cDNA FLJ50272, highly similar to Epidermal growth factor receptor kinase substrate 8;cDNA, FLJ79033, highly similar to Epidermal growth factor receptor kinase substrate 8;cDNA, FLJ79138, highly similar to Epidermal growth factor receptor kinase substrate 8;Epidermal growth factor receptor pathway substrate 8, isoform CRA_b	Epidermal growth factor receptor kinase substrate 8;cDNA, FLJ79138, highly similar to Epidermal growth factor receptor kinase substrate 8	Q12929;A8K6W2;A8KA66;B4E3T6;B4DX66	SILAC-MSMS	Light	CZ_270510_DC_A2	4	730.336	2917.32	1.7512	-0.40846	1.3427	20.096	20.096		0.0032604	1	2232	28.28	28.28	28.28	70.252
	1673	208	1002	1006	2391				LSTEHSSVSEYHPADGYAFSSNIYTR	26	1	0	Unmodified	_LSTEHSSVSEYHPADGYAFSSNIYTR_							0	0	0	0	IPI00290337;IPI00794000	IPI00290337	IPI00290337	Epidermal growth factor receptor kinase substrate 8;cDNA FLJ50272, highly similar to Epidermal growth factor receptor kinase substrate 8;cDNA, FLJ79033, highly similar to Epidermal growth factor receptor kinase substrate 8;cDNA, FLJ79138, highly similar to Epidermal growth factor receptor kinase substrate 8;Epidermal growth factor receptor pathway substrate 8, isoform CRA_b	Epidermal growth factor receptor kinase substrate 8;cDNA, FLJ79138, highly similar to Epidermal growth factor receptor kinase substrate 8	Q12929;A8K6W2;A8KA66;B4E3T6;B4DX66	SILAC-MSMS	Medium	CZ_270510_DC_A3	3	973.446	2917.32	1.281	-0.48428	0.79667	20.349	20.349		1.1096e-11	1	2551	43.57	43.57	43.57	139.02
	2614	325	1217	1249	3212;3213				LSTEHSSVSEYHPADGYAFSSNIYTR	26	1	0	Unmodified	_LSTEHSSVSEYHPADGYAFSSNIYTR_							0	0	0	0	IPI00290337;IPI00794000	IPI00290337	IPI00290337	Epidermal growth factor receptor kinase substrate 8;cDNA FLJ50272, highly similar to Epidermal growth factor receptor kinase substrate 8;cDNA, FLJ79033, highly similar to Epidermal growth factor receptor kinase substrate 8;cDNA, FLJ79138, highly similar to Epidermal growth factor receptor kinase substrate 8;Epidermal growth factor receptor pathway substrate 8, isoform CRA_b	Epidermal growth factor receptor kinase substrate 8;cDNA, FLJ79138, highly similar to Epidermal growth factor receptor kinase substrate 8	Q12929;A8K6W2;A8KA66;B4E3T6;B4DX66	SILAC-MSMS	Light	CZ_270510_DC_B4	4	730.336	2917.32	0.53574	-0.35798	0.17776	19.874	19.874		0.17237	2	2080	29.64	29.64	29.64	70.252
	2613	325	1217	1249	3211				LSTEHSSVSEYHPADGYAFSSNIYTR	26	1	0	Unmodified	_LSTEHSSVSEYHPADGYAFSSNIYTR_							0	0	0	0	IPI00290337;IPI00794000	IPI00290337	IPI00290337	Epidermal growth factor receptor kinase substrate 8;cDNA FLJ50272, highly similar to Epidermal growth factor receptor kinase substrate 8;cDNA, FLJ79033, highly similar to Epidermal growth factor receptor kinase substrate 8;cDNA, FLJ79138, highly similar to Epidermal growth factor receptor kinase substrate 8;Epidermal growth factor receptor pathway substrate 8, isoform CRA_b	Epidermal growth factor receptor kinase substrate 8;cDNA, FLJ79138, highly similar to Epidermal growth factor receptor kinase substrate 8	Q12929;A8K6W2;A8KA66;B4E3T6;B4DX66	SILAC-MSMS	Light	CZ_270510_DC_B3	4	730.336	2917.32	0.20258	-0.037979	0.1646	20.195	20.195		0.00075487	1	2151	29.94	29.94	29.94	56.062
	2612	325	1217	1249	3210				LSTEHSSVSEYHPADGYAFSSNIYTR	26	1	0	Unmodified	_LSTEHSSVSEYHPADGYAFSSNIYTR_							0	0	0	0	IPI00290337;IPI00794000	IPI00290337	IPI00290337	Epidermal growth factor receptor kinase substrate 8;cDNA FLJ50272, highly similar to Epidermal growth factor receptor kinase substrate 8;cDNA, FLJ79033, highly similar to Epidermal growth factor receptor kinase substrate 8;cDNA, FLJ79138, highly similar to Epidermal growth factor receptor kinase substrate 8;Epidermal growth factor receptor pathway substrate 8, isoform CRA_b	Epidermal growth factor receptor kinase substrate 8;cDNA, FLJ79138, highly similar to Epidermal growth factor receptor kinase substrate 8	Q12929;A8K6W2;A8KA66;B4E3T6;B4DX66	SILAC-MSMS	Light	CZ_270510_DC_B3	3	973.446	2917.32	0.42154	-0.25298	0.16856	20.198	20.198		1.1769e-18	1	2147	57.41	57.41	57.41	201.81
	2615	325	1217	1249	3214				LSTEHSSVSEYHPADGYAFSSNIYTR	26	1	0	Unmodified	_LSTEHSSVSEYHPADGYAFSSNIYTR_							0	0	0	0	IPI00290337;IPI00794000	IPI00290337	IPI00290337	Epidermal growth factor receptor kinase substrate 8;cDNA FLJ50272, highly similar to Epidermal growth factor receptor kinase substrate 8;cDNA, FLJ79033, highly similar to Epidermal growth factor receptor kinase substrate 8;cDNA, FLJ79138, highly similar to Epidermal growth factor receptor kinase substrate 8;Epidermal growth factor receptor pathway substrate 8, isoform CRA_b	Epidermal growth factor receptor kinase substrate 8;cDNA, FLJ79138, highly similar to Epidermal growth factor receptor kinase substrate 8	Q12929;A8K6W2;A8KA66;B4E3T6;B4DX66	SILAC-MSMS	Light	CZ_270510_DC_B4	3	973.446	2917.32	0.5708	-0.090805	0.48	19.87	19.87		2.0273e-14	1	2084	75.73	75.73	75.73	190.72
	2608	325	1217	1249	3206				LSTEHSSVSEYHPADGYAFSSNIYTR	26	1	0	Unmodified	_LSTEHSSVSEYHPADGYAFSSNIYTR_							0	0	0	0	IPI00290337;IPI00794000	IPI00290337	IPI00290337	Epidermal growth factor receptor kinase substrate 8;cDNA FLJ50272, highly similar to Epidermal growth factor receptor kinase substrate 8;cDNA, FLJ79033, highly similar to Epidermal growth factor receptor kinase substrate 8;cDNA, FLJ79138, highly similar to Epidermal growth factor receptor kinase substrate 8;Epidermal growth factor receptor pathway substrate 8, isoform CRA_b	Epidermal growth factor receptor kinase substrate 8;cDNA, FLJ79138, highly similar to Epidermal growth factor receptor kinase substrate 8	Q12929;A8K6W2;A8KA66;B4E3T6;B4DX66	SILAC-MSMS	Light	CZ_270510_DC_B1	4	730.336	2917.32	0.50087	0.2128	0.71367	20.255	20.255		0.17237	1	1860	31.6	31.6	31.6	70.252
	2609	325	1217	1249	3207				LSTEHSSVSEYHPADGYAFSSNIYTR	26	1	0	Unmodified	_LSTEHSSVSEYHPADGYAFSSNIYTR_							0	0	0	0	IPI00290337;IPI00794000	IPI00290337	IPI00290337	Epidermal growth factor receptor kinase substrate 8;cDNA FLJ50272, highly similar to Epidermal growth factor receptor kinase substrate 8;cDNA, FLJ79033, highly similar to Epidermal growth factor receptor kinase substrate 8;cDNA, FLJ79138, highly similar to Epidermal growth factor receptor kinase substrate 8;Epidermal growth factor receptor pathway substrate 8, isoform CRA_b	Epidermal growth factor receptor kinase substrate 8;cDNA, FLJ79138, highly similar to Epidermal growth factor receptor kinase substrate 8	Q12929;A8K6W2;A8KA66;B4E3T6;B4DX66	SILAC-MSMS	Light	CZ_270510_DC_B1	3	973.446	2917.32	0.51358	0.25902	0.77261	20.258	20.258		1.6744e-11	1	1864	71.21	71.21	71.21	179.87
	2610	325	1217	1249	3208				LSTEHSSVSEYHPADGYAFSSNIYTR	26	1	0	Unmodified	_LSTEHSSVSEYHPADGYAFSSNIYTR_							0	0	0	0	IPI00290337;IPI00794000	IPI00290337	IPI00290337	Epidermal growth factor receptor kinase substrate 8;cDNA FLJ50272, highly similar to Epidermal growth factor receptor kinase substrate 8;cDNA, FLJ79033, highly similar to Epidermal growth factor receptor kinase substrate 8;cDNA, FLJ79138, highly similar to Epidermal growth factor receptor kinase substrate 8;Epidermal growth factor receptor pathway substrate 8, isoform CRA_b	Epidermal growth factor receptor kinase substrate 8;cDNA, FLJ79138, highly similar to Epidermal growth factor receptor kinase substrate 8	Q12929;A8K6W2;A8KA66;B4E3T6;B4DX66	SILAC-MSMS	Light	CZ_270510_DC_B2	4	730.336	2917.32	0.62236	-0.18097	0.44139	20.111	20.111		0.36283	1	1955	31.78	31.78	31.78	56.062
	2611	325	1217	1249	3209				LSTEHSSVSEYHPADGYAFSSNIYTR	26	1	0	Unmodified	_LSTEHSSVSEYHPADGYAFSSNIYTR_							0	0	0	0	IPI00290337;IPI00794000	IPI00290337	IPI00290337	Epidermal growth factor receptor kinase substrate 8;cDNA FLJ50272, highly similar to Epidermal growth factor receptor kinase substrate 8;cDNA, FLJ79033, highly similar to Epidermal growth factor receptor kinase substrate 8;cDNA, FLJ79138, highly similar to Epidermal growth factor receptor kinase substrate 8;Epidermal growth factor receptor pathway substrate 8, isoform CRA_b	Epidermal growth factor receptor kinase substrate 8;cDNA, FLJ79138, highly similar to Epidermal growth factor receptor kinase substrate 8	Q12929;A8K6W2;A8KA66;B4E3T6;B4DX66	SILAC-MSMS	Light	CZ_270510_DC_B2	3	973.446	2917.32	0.62115	0.0056551	0.62681	20.11	20.11		1.6744e-11	1	1957	67.48	67.48	67.48	179.87
	5784	500	2796	2955	8001				LSTEHSSVSEYHPADGYAFSSNIYTR	26	1	0	Unmodified	_LSTEHSSVSEYHPADGYAFSSNIYTR_							0	0	0	0	IPI00290337;IPI00794000	IPI00290337	IPI00290337	Epidermal growth factor receptor kinase substrate 8;cDNA FLJ50272, highly similar to Epidermal growth factor receptor kinase substrate 8;cDNA, FLJ79033, highly similar to Epidermal growth factor receptor kinase substrate 8;cDNA, FLJ79138, highly similar to Epidermal growth factor receptor kinase substrate 8;Epidermal growth factor receptor pathway substrate 8, isoform CRA_b	Epidermal growth factor receptor kinase substrate 8;cDNA, FLJ79138, highly similar to Epidermal growth factor receptor kinase substrate 8	Q12929;A8K6W2;A8KA66;B4E3T6;B4DX66	SILAC-MSMS	Light	CZ_070510_DC_DC3	4	730.336	2917.32	3.811	-0.10839	3.7026	19.855	19.855		0.021513	1	2988	38.16	38.16	38.16	77.829
	5783	500	2796	2955	8000				LSTEHSSVSEYHPADGYAFSSNIYTR	26	1	0	Unmodified	_LSTEHSSVSEYHPADGYAFSSNIYTR_							0	0	0	0	IPI00290337;IPI00794000	IPI00290337	IPI00290337	Epidermal growth factor receptor kinase substrate 8;cDNA FLJ50272, highly similar to Epidermal growth factor receptor kinase substrate 8;cDNA, FLJ79033, highly similar to Epidermal growth factor receptor kinase substrate 8;cDNA, FLJ79138, highly similar to Epidermal growth factor receptor kinase substrate 8;Epidermal growth factor receptor pathway substrate 8, isoform CRA_b	Epidermal growth factor receptor kinase substrate 8;cDNA, FLJ79138, highly similar to Epidermal growth factor receptor kinase substrate 8	Q12929;A8K6W2;A8KA66;B4E3T6;B4DX66	SILAC-MSMS	Light	CZ_070510_DC_DC2	3	973.446	2917.32	4.0138	0.5871	4.6009	19.733	19.733		8.3773e-25	1	3040	72.13	72.13	72.13	179.87
	5785	500	2796	2955	8002				LSTEHSSVSEYHPADGYAFSSNIYTR	26	1	0	Unmodified	_LSTEHSSVSEYHPADGYAFSSNIYTR_							0	0	0	0	IPI00290337;IPI00794000	IPI00290337	IPI00290337	Epidermal growth factor receptor kinase substrate 8;cDNA FLJ50272, highly similar to Epidermal growth factor receptor kinase substrate 8;cDNA, FLJ79033, highly similar to Epidermal growth factor receptor kinase substrate 8;cDNA, FLJ79138, highly similar to Epidermal growth factor receptor kinase substrate 8;Epidermal growth factor receptor pathway substrate 8, isoform CRA_b	Epidermal growth factor receptor kinase substrate 8;cDNA, FLJ79138, highly similar to Epidermal growth factor receptor kinase substrate 8	Q12929;A8K6W2;A8KA66;B4E3T6;B4DX66	SILAC-MSMS	Light	CZ_070510_DC_DC3	3	973.446	2917.32	3.9856	-0.40174	3.5838	19.858	19.858		1.1548e-28	1	2989	63.36	63.36	63.36	190.72
[truncated: 513 more rows]
[truncated: 11 more columns]
