# Supplementary material for: Novel Binding Partners and Differentially Regulated Phosphorylation Sites Clarify Eps8 as a Multi-Functional Adaptor
Source: PLoS One. 2013 Apr 23;8(4):e61513. doi: 10.1371/journal.pone.0061513 (PMC3634024; doi:10.1371/journal.pone.0061513)
Supplement: Table S2 — Proteins Identified as pY-specific binders in SILAC peptide pull down (PPD) experiments. (XLS) [file pone.0061513.s005.xls]

## Sheet: pY Binders for all PPDs
Supplementary Table S2 - Proteins Identified as pY-specific binders in SILAC peptide pull down (PPD) experiments
Peptides used for pull downs	id	Peptide IDs	Oxidation (M) Site IDs	Phospho (ST) Site IDs	Phospho (Y) Site IDs	Oxidation (M) Site Positions	Phospho (ST) Site Positions	Phospho (Y) Site Positions	Protein IDs	Peptide Counts (all)	Peptide Counts (razor+unique)	Peptide Counts (unique)	Only identified by site	Protein Names	Gene Names	Protein Descriptions	Uniprot	Uniprot Name	ENSEMBL	VEGA	REFSEQ	Pfam	Pfam Names	Pfam Descriptions	GOCC	GOCC Names	GOMF	GOMF Names	GOBP	GOBP Names	KEGG	KEGG Pathways	KEGG Pathway Names	KEGG Ortholog	Phospho Motifs	Proteins	Peptides (seq)	Peptides (seq/mod)	Peptides (seq/mod/labels)	Razor Peptides (seq)	Razor Peptides (seq/mod)	Razor Peptides (seq/mod/labels)	Unique Peptides (seq)	Unique Peptides (seq/mod)	Unique Peptides (seq/mod/labels)	Sequence Coverage [%]	Unique + Razor Sequence Coverage [%]	Unique Sequence Coverage [%]	Mol. Weight [kDa]
Residue 252	168	21;187;468;1164;1251;1359;1360;1454;1485;1554;1570;1577;2137;2479;2480							IPI00021405;IPI00216953;IPI00644087;IPI00216952;IPI00655812;IPI00514204;IPI00910241;IPI00514320;IPI00514817	15;15;15;15;13;13;11;11;11	15;15;15;15;13;13;11;11;11	13;13;13;13;11;11;9;9;9	FALSE	Lamin-A/C;70 kDa lamin;Renal carcinoma antigen NY-REN-32;Lamin A/C;Progerin;Rhabdomyosarcoma antigen MU-RMS-40.12;cDNA FLJ56081, highly similar to Lamin-A/C;cDNA FLJ55771, highly similar to Lamin-A/C	LMNA;LMN1;RP11-54H19.1-004;RP11-54H19.1-003;RP11-54H19.1-006;RP11-54H19.1-007	Isoform A of Lamin-A/C;Isoform ADelta10 of Lamin-A/C;Progerin;Isoform C of Lamin-A/C;Rhabdomyosarcoma antigen MU-RMS-40.12;Lamin A/C;cDNA FLJ56081, highly similar to Lamin-A/C;Lamin A/C;Lamin A/C	P02545-1;P02545;Q5I6Y4;Q5I6Y6;P02545-3;Q6UYC3;P02545-2;D3DVB0;Q5I6Y5;Q8N519;Q3BDU5;Q5TCJ4;B4DI32;Q5TCI9;B4DFR3;Q5TCI8	LMNA_HUMAN;Q6UYC3_HUMAN;Q3BDU5_HUMAN;Q5TCJ4_HUMAN;B4DI32_HUMAN;Q5TCI9_HUMAN;B4DFR3_HUMAN	ENST00000347559;ENST00000361308;ENST00000368300;ENST00000368299;ENST00000392355;ENST00000292302;ENST00000368298;ENST00000368294;ENST00000368297;ENST00000368301;ENST00000392353	OTTHUMP00000015848;OTTHUMP00000015845;OTTHUMP00000015843;OTTHUMP00000015844;OTTHUMP00000015846;OTTHUMP00000015847	NP_733821;NP_733822;NP_005563	PF00038;PF00932	Filament;IF_tail	Intermediate filament protein;Intermediate filament tail domain	GO:0005634;GO:0005737;GO:0005882;GO:0005886;GO:0016020;GO:0043226;GO:0043227;GO:0043229;GO:0043231;GO:0044422;GO:0044424;GO:0044430;GO:0044446;GO:0044464;GO:0000267;GO:0005626;GO:0005638;GO:0016363;GO:0044428	nucleus;cytoplasm;intermediate filament;plasma membrane;membrane;organelle;membrane-bounded organelle;intracellular organelle;intracellular membrane-bounded organelle;organelle part;intracellular part;cytoskeletal part;intracellular organelle part	GO:0005198;GO:0005488;GO:0005515	structural molecule activity;binding;protein binding	GO:0006996;GO:0006997;GO:0006998;GO:0007276;GO:0007283;GO:0009987;GO:0016043;GO:0016044;GO:0022414;GO:0048232	organelle organization;nucleus organization;nuclear envelope organization;gamete generation;spermatogenesis;cellular process;cellular component organization;membrane organization;reproductive process;male gamete generation	hsa:4000			K07611		9	15	15	20	15	15	20	13	13	17	20.5	20.5	19.1	74.139
BGSGSDFEKPRQYHEQEETPE	99	927;2435							IPI00008454;IPI00927297;IPI00797108	2;1;1	2;1;1	2;1;1	FALSE	DnaJ homolog subfamily B member 11;ER-associated dnaJ protein 3;ERj3p;ERdj3;ER-associated Hsp40 co-chaperone;ER-associated DNAJ;HEDJ;hDj9;PWP1-interacting protein 4;APOBEC1-binding protein 2	DNAJB11;EDJ;ERJ3;PSEC0121;UNQ537/PRO1080	DnaJ homolog subfamily B member 11;Protein;19 kDa protein	Q9UBS4;B3KW63	DJB11_HUMAN	ENST00000265028	OTTHUMP00000173912;OTTHUMP00000210171;OTTHUMP00000210172;OTTHUMP00000173913	NP_057390	PF00226;PF01556	DnaJ;DnaJ_C	DnaJ domain;DnaJ C terminal region	GO:0005783;GO:0005788;GO:0031974;GO:0043226;GO:0043227;GO:0043229;GO:0043231;GO:0043233;GO:0044422;GO:0044424;GO:0044432;GO:0044444;GO:0044446;GO:0044464;GO:0070013	endoplasmic reticulum;endoplasmic reticulum lumen;membrane-enclosed lumen;organelle;membrane-bounded organelle;intracellular organelle;intracellular membrane-bounded organelle;organelle lumen;organelle part;intracellular part;endoplasmic reticulum part	GO:0005488;GO:0005515;GO:0031072	binding;protein binding;heat shock protein binding	GO:0006457;GO:0008152;GO:0009987;GO:0019538;GO:0034960;GO:0043170;GO:0043283;GO:0044237;GO:0044238;GO:0044260;GO:0044267	protein folding;metabolic process;cellular process;protein metabolic process;cellular biopolymer metabolic process;macromolecule metabolic process;biopolymer metabolic process;cellular metabolic process;primary metabolic process	hsa:51726			K09517		3	2	2	3	2	2	3	2	2	3	3.9	3.9	3.9	40.513
BGSGSDFEKPRQpYHEQEETPE	279	288;1131;1251;1327;1485;1605;1636	313;314			249;281			IPI00217975;IPI00790831	7;7	5;5	5;5	FALSE	Lamin-B1;LMNB1 protein	LMNB1;LMN2;LMNB	Lamin-B1;LMNB1 protein	P20700;B4DZT3;Q6DC98	LMNB1_HUMAN;Q6DC98_HUMAN	ENST00000261366;ENST00000395354	OTTHUMP00000159218;OTTHUMP00000165935	NP_005564	PF00038;PF00932	Filament;IF_tail	Intermediate filament protein;Intermediate filament tail domain	GO:0005638;GO:0005882;GO:0044422;GO:0044424;GO:0044428;GO:0044430;GO:0044446;GO:0044464	lamin filament;intermediate filament;organelle part;intracellular part;nuclear part;cytoskeletal part;intracellular organelle part;cell part	GO:0005198	structural molecule activity			hsa:4001			K07611		2	7	7	9	5	5	6	5	5	6	10.6	9	9	66.408
	435	62;2584	470			15			IPI00946500;IPI00945007;IPI00942468;IPI00943128;IPI00940563;IPI00217412;IPI00642376;IPI00746007;IPI00871471;IPI00456680;IPI00743847;IPI00940519;IPI00937731;IPI00401676;IPI00747152;IPI00877099;IPI00816707;IPI00874224;IPI00657894;IPI00166936;IPI00940589;IPI00641445;IPI00873978;IPI00940251;IPI00874026;IPI00939398;IPI00935648;IPI00943979;IPI00787308;IPI00941856;IPI00956388;IPI00939848;IPI00939587;IPI…	2;2;2;2;2;1;1;1;1;1;1;1;1;1;1;1;1;1;1;1;1;1;1;1;1;1;1;1;1;1;1;1;1;1;1	2;2;2;2;2;1;1;1;1;1;1;1;1;1;1;1;1;1;1;1;1;1;1;1;1;1;1;1;1;1;1;1;1;1;1	2;2;2;2;2;1;1;1;1;1;1;1;1;1;1;1;1;1;1;1;1;1;1;1;1;1;1;1;1;1;1;1;1;1;1	FALSE	Neuroblastoma breakpoint family member 12;Neuroblastoma breakpoint family, member 10;Neuroblastoma breakpoint family member 20;Neuroblastoma breakpoint family member 10;Neuroblastoma breakpoint family member 8;Putative uncharacterized protein NBPF8;Neuroblastoma breakpoint family member 21;Putative uncharacterized protein NBPF1;NBPF8 isoform 5;Neuroblastoma breakpoint family member 15;Neuroblasto…	NBPF12;NBPF10;RP11-89F3.1-001;NBPF20;NBPF8;NBPF21;NBPF1;NBPF15;NBPF16;AL592307.2;RP11-458D21.4-003;NBPF11;NBPF7	cDNA FLJ78770;Protein;100 kDa protein;75 kDa protein;68 kDa protein;Neuroblastoma breakpoint family, member 10;Neuroblastoma breakpoint family member 20;Isoform 1 of Neuroblastoma breakpoint family member 10;104 kDa protein;Neuroblastoma breakpoint family	Q5TAG4;A8K9F1;A2BH96;Q3BBV1;B4DG53;Q5TB04;Q8IX71;Q6P3W6-1;Q6P3W6;Q5U227;Q3BBV2;A6NN08;Q8IX74;A6NDD8;B7Z7R4;B7WNR1;A8MQ30;Q3BBV4;Q8N660;A8K277;B3KX56;B4DRP3;Q3BBV8;Q5SXJ2;A8K2N7;Q5VTG6;Q86T75;Q3BBU1;Q3BBU2;Q3BBU4;Q3BBU5;Q3BBU8;Q3BBV3;Q3BBV5;Q3BBV7;Q3BBW2;Q3BBW3;Q8IX83;Q8IX88;P0C2Y1;C9JC86;C9J1X7;D3YTE2;Q3BBV6	NBPFC_HUMAN;A2BH96_HUMAN;NBPFK_HUMAN;NBPFA_HUMAN;NBPF8_HUMAN;A6NN08_HUMAN;NBPFL_HUMAN;B7WNR1_HUMAN;A8MQ30_HUMAN;Q3BBV4_HUMAN;NBPFF_HUMAN;NBPFG_HUMAN;Q5VTG6_HUMAN;NBPFB_HUMAN;Q3BBU1_HUMAN;NBPF7_HUMAN;Q3BBV6_HUMAN	ENST00000340442;ENST00000369202;ENST00000369188;ENST00000369189;ENST00000281815;ENST00000369328;ENST00000369364;ENST00000369227;ENST00000401007;ENST00000339388;ENST00000369334;ENST00000401009;ENST00000369187;ENST00000309471;ENST00000369338;ENST00000401010;ENST00000287968;ENST00000401087;ENST00000401014;ENST00000334866	OTTHUMP00000039421;OTTHUMP00000015719;OTTHUMP00000095915;OTTHUMP00000082400;OTTHUMP00000038386;OTTHUMP00000015601;OTTHUMP00000015782;OTTHUMP00000015795;OTTHUMP00000015796;OTTHUMP00000015797;OTTHUMP00000015798;OTTHUMP00000015799;OTTHUMP00000015800	XP_002344485;NP_001032764;NP_001164226;NP_775909;NP_001096133;XP_001717450;NP_001041445	PF06758	DUF1220	Repeat of unknown function (DUF1220)	GO:0005737;GO:0044424;GO:0044464	cytoplasm;intracellular part;cell part					hsa:400818;hsa:284565;hsa:343505					35	2	2	2	2	2	2	2	2	2	1.4	1.4	1.4	384.55
	135	1773;2771							IPI00013068	2	2	2	FALSE	Eukaryotic translation initiation factor 3 subunit E;Eukaryotic translation initiation factor 3 subunit 6;eIF-3 p48;Viral integration site protein INT-6 homolog	EIF3E;EIF3S6;INT6	Eukaryotic translation initiation factor 3 subunit E	P60228;B2R806;B3KW56;Q6IAX5	EIF3E_HUMAN	ENST00000220849	OTTHUMP00000178196	NP_001559	PF09440;PF01399	eIF3_N;PCI	eIF3 subunit 6 N terminal domain;PCI domain	GO:0005654;GO:0005829;GO:0005852;GO:0032991;GO:0043234;GO:0044422;GO:0044424;GO:0044428;GO:0044444;GO:0044446;GO:0044464	nucleoplasm;cytosol;eukaryotic translation initiation factor 3 complex;macromolecular complex;protein complex;organelle part;intracellular part;nuclear part;cytoplasmic part;intracellular organelle part;cell part	GO:0003676;GO:0003743;GO:0005488;GO:0005515;GO:0008135;GO:0045182;GO:0047485	nucleic acid binding;translation initiation factor activity;binding;protein binding;translation factor activity, nucleic acid binding;translation regulator activity;protein N-terminus binding	GO:0000184;GO:0000956;GO:0006139;GO:0006401;GO:0006402;GO:0006413;GO:0006417;GO:0006446;GO:0006807;GO:0008152;GO:0009056;GO:0009057;GO:0009889;GO:0009890;GO:0009892;GO:0009987;GO:0010468;GO:0010556;GO:0010558;GO:0010605;GO:0010608;GO:0016070;GO:0016071;GO:0017148;GO:0019222;GO:0031323;GO:0031324;GO:0031326;GO:0031327;GO:0032268;GO:0032269;GO:0034960;GO:0034962;GO:0043170;GO:0043283;GO:0043285;GO:…	nuclear-transcribed mRNA catabolic process, nonsense-mediated decay;nuclear-transcribed mRNA catabolic process;nucleobase, nucleoside, nucleotide and nucleic acid metabolic process;RNA catabolic process;mRNA catabolic process;translational initiation	hsa:3646			K03250		1	2	2	2	2	2	2	2	2	2	4.3	4.3	4.3	52.22
	165	693;1378;1510;1531;2221							IPI00020729	5	5	5	FALSE	Insulin receptor substrate 4;160 kDa phosphotyrosine protein;PY160	IRS4	Insulin receptor substrate 4	O14654	IRS4_HUMAN	ENST00000372129	OTTHUMP00000023837	NP_003595	PF02174;PF00169	IRS;PH	PTB domain (IRS-1 type);PH domain	GO:0005886;GO:0016020;GO:0044464	plasma membrane;membrane;cell part	GO:0004871;GO:0005070;GO:0005102;GO:0005158;GO:0005488;GO:0005515;GO:0030674;GO:0032403;GO:0060089;GO:0060090	signal transducer activity;SH3/SH2 adaptor activity;receptor binding;insulin receptor binding;binding;protein binding;protein binding, bridging;protein complex binding;molecular transducer activity;molecular adaptor activity	GO:0007154;GO:0007165;GO:0009987;GO:0050789;GO:0050794;GO:0065007	cell communication;signal transduction;cellular process;regulation of biological process;regulation of cellular process;biological regulation	hsa:8471	ko04910;ko04920;ko04930	Insulin signaling pathway;Adipocytokine signaling pathway;Type II diabetes mellitus	K07187		1	5	5	6	5	5	6	5	5	6	5	5	5	133.77
	111	231;1251;1485							IPI00009771;IPI00879819	3;3	1;1	1;1	FALSE	Lamin-B2	LMNB2;LMN2	Lamin-B2;Lamin-B2	Q03252	LMNB2_HUMAN	ENST00000325327	OTTHUMP00000077225;OTTHUMP00000198023	NP_116126	PF00038;PF00932	Filament;IF_tail	Intermediate filament protein;Intermediate filament tail domain			GO:0005198	structural molecule activity			hsa:84823			K07611		2	3	3	4	1	1	1	1	1	1	3.7	2.3	2.3	69.948
	314	368;436;725;1416;1493;2507							IPI00293746;IPI00642240;IPI00646155;IPI00446669	6;6;4;3	6;6;4;3	6;6;4;3	FALSE	Multiple myeloma tumor-associated protein 2	MMTAG2;C1orf35	Isoform 1 of Multiple myeloma tumor-associated protein 2;Isoform 4 of Multiple myeloma tumor-associated protein 2;Isoform 3 of Multiple myeloma tumor-associated protein 2;Isoform 2 of Multiple myeloma tumor-associated protein 2	Q9BU76-1;Q9BU76;Q9BU76-4;Q9BU76-3;Q9BU76-2	MMTA2_HUMAN	ENST00000272139;ENST00000366749	OTTHUMP00000035918	NP_077295	PF10159	MMtag	Kinase phosphorylation protein							hsa:79169					4	6	7	10	6	7	10	6	7	10	25.1	25.1	25.1	29.411
	264	337;353;391;398;663;869;952;1976;2008;2111;2130;2222;2537;2541;2799							IPI00215637;IPI00293616;IPI00910433;IPI00908506;IPI00909544;IPI00646152;IPI00647597;IPI00909282	15;11;9;8;4;3;3;2	15;11;9;8;4;3;3;2	15;11;9;8;4;3;3;2	FALSE	ATP-dependent RNA helicase DDX3X;DEAD box protein 3, X-chromosomal;Helicase-like protein 2;DEAD box, X isoform;ATP-dependent RNA helicase DDX3Y;DEAD box protein 3, Y-chromosomal;cDNA FLJ60675, highly similar to ATP-dependent RNA helicase DDX3X (EC 3.6.1.-);cDNA FLJ53122, highly similar to ATP-dependent RNA helicase DDX3Y (EC 3.6.1.-)	DDX3X;DBX;DDX3;DDX3Y;DBY	ATP-dependent RNA helicase DDX3X;ATP-dependent RNA helicase DDX3Y;cDNA FLJ60675, highly similar to ATP-dependent RNA helicase DDX3X;cDNA FLJ53122, highly similar to ATP-dependent RNA helicase DDX3Y	O00571;A8K538;B4E3E8;B5BTY4;Q59GX6;Q5S4N1;O15523;B4DK29;B4DXX7;B4E010;B4DLU5;B4E132	DDX3X_HUMAN;DDX3Y_HUMAN;B4DLU5_HUMAN;B4E132_HUMAN	ENST00000399959;ENST00000336079;ENST00000360160	OTTHUMP00000023143;OTTHUMP00000034504;OTTHUMP00000034505	NP_001347;NP_001116137;NP_004651	PF00270;PF00271	DEAD;Helicase_C	DEAD/DEAH box helicase;Helicase conserved C-terminal domain	GO:0005737;GO:0005886;GO:0016020;GO:0016604;GO:0016607;GO:0044422;GO:0044424;GO:0044428;GO:0044446;GO:0044451;GO:0044464;GO:0005634;GO:0043226;GO:0043227;GO:0043229;GO:0043231	cytoplasm;plasma membrane;membrane;nuclear body;nuclear speck;organelle part;intracellular part;nuclear part;intracellular organelle part;nucleoplasm part;cell part;nucleus;organelle;membrane-bounded organelle;intracellular organelle	GO:0000166;GO:0001882;GO:0001883;GO:0003676;GO:0003677;GO:0003723;GO:0003724;GO:0003824;GO:0004004;GO:0004386;GO:0005488;GO:0005515;GO:0005524;GO:0008026;GO:0008186;GO:0016462;GO:0016787;GO:0016817;GO:0016818;GO:0016887;GO:0017076;GO:0017111;GO:0030554;GO:0032553;GO:0032555;GO:0032559;GO:0042623;GO:0070035	nucleotide binding;nucleoside binding;purine nucleoside binding;nucleic acid binding;DNA binding;RNA binding;RNA helicase activity;catalytic activity;ATP-dependent RNA helicase activity;helicase activity;binding;protein binding;ATP binding	GO:0044419;GO:0051704	interspecies interaction between organisms;multi-organism process	hsa:1654;hsa:100130220;hsa:8653			K11594		8	15	15	20	15	15	20	15	15	20	25.2	25.2	25.2	73.243
	261	1308							IPI00182757;IPI00873406;IPI00941031	1;1;1	1;1;1	1;1;1	FALSE	Protein KIAA1967;Deleted in breast cancer gene 1 protein;p30 DBC	KIAA1967;DBC1	Isoform 1 of Protein KIAA1967;Isoform 2 of Protein KIAA1967;41 kDa protein	Q8N163-1;Q8N163;B3KTJ9;D3DSR6;Q8N163-2	K1967_HUMAN	ENST00000308511;ENST00000389279	OTTHUMP00000177187	NP_066997;NP_954675				GO:0005634;GO:0005759;GO:0043226;GO:0043227;GO:0043229;GO:0043231;GO:0044422;GO:0044424;GO:0044429;GO:0044444;GO:0044446;GO:0044464	nucleus;mitochondrial matrix;organelle;membrane-bounded organelle;intracellular organelle;intracellular membrane-bounded organelle;organelle part;intracellular part;mitochondrial part;cytoplasmic part;intracellular organelle part;cell part	GO:0005488;GO:0005515	binding;protein binding	GO:0006915;GO:0008219;GO:0009987;GO:0012501;GO:0016265	apoptosis;cell death;cellular process;programmed cell death;death	hsa:57805					3	1	1	1	1	1	1	1	1	1	1	1	1	102.9
	207	76							IPI00028195;IPI00216277;IPI00550208;IPI00890691;IPI00549186;IPI00553011;IPI00645884	1;1;1;1;1;1;1	1;1;1;1;1;1;1	1;1;1;1;1;1;1	FALSE	Target of rapamycin complex 2 subunit MAPKAP1;Mitogen-activated protein kinase 2-associated protein 1;Stress-activated map kinase-interacting protein 1;Mitogen-activated protein kinase associated protein 1	MAPKAP1;MIP1;SIN1;RP11-269P11.1-012;RP11-269P11.1-006	Isoform 1 of Target of rapamycin complex 2 subunit MAPKAP1;Isoform 2 of Target of rapamycin complex 2 subunit MAPKAP1;Isoform 3 of Target of rapamycin complex 2 subunit MAPKAP1;Isoform 6 of Target of rapamycin complex 2 subunit MAPKAP1;Isoform 5 of Target	Q9BPZ7-1;Q9BPZ7;Q9BPZ7-2;Q9BPZ7-3;Q9BPZ7-6;Q9BPZ7-5;B1AMA7;B1AMB2;B1AMB1	SIN1_HUMAN;B1AMB2_HUMAN;B1AMB1_HUMAN	ENST00000265960;ENST00000350766;ENST00000373498;ENST00000373503;ENST00000373505;ENST00000373511;ENST00000394057;ENST00000394063	OTTHUMP00000022141;OTTHUMP00000022139;OTTHUMP00000022135;OTTHUMP00000022143;OTTHUMP00000022138	NP_001006618;NP_077022;NP_001006620;NP_001006619	PF05422	SIN1	Stress-activated map kinase interacting protein 1 (SIN1)	GO:0005634;GO:0005829;GO:0005886;GO:0016020;GO:0031410;GO:0031982;GO:0043226;GO:0043227;GO:0043229;GO:0043231;GO:0044424;GO:0044444;GO:0044464	nucleus;cytosol;plasma membrane;membrane;cytoplasmic vesicle;vesicle;organelle;membrane-bounded organelle;intracellular organelle;intracellular membrane-bounded organelle;intracellular part;cytoplasmic part;cell part	GO:0005488;GO:0005515;GO:0017016;GO:0019899;GO:0031267;GO:0051020;GO:0003824;GO:0016301;GO:0016740;GO:0016772	binding;protein binding;Ras GTPase binding;enzyme binding;small GTPase binding;GTPase binding;catalytic activity;kinase activity;transferase activity;transferase activity, transferring phosphorus-containing groups			hsa:79109					7	1	1	1	1	1	1	1	1	1	2.7	2.7	2.7	59.122
	155	34;681;1354;1618;2000;2570	225			32			IPI00017763;IPI00941463;IPI00798071;IPI00788840;IPI00789437;IPI00790016	6;6;5;5;4;3	6;6;5;5;4;3	5;5;4;4;3;3	FALSE	Nucleosome assembly protein 1-like 4;Nucleosome assembly protein 2;Putative uncharacterized protein NAP1L4	NAP1L4;NAP2	Putative uncharacterized protein NAP1L4;Nucleosome assembly protein 1-like 4;Putative uncharacterized protein NAP1L4;Putative uncharacterized protein NAP1L4;Putative uncharacterized protein NAP1L4;Putative uncharacterized protein NAP1L4	A8CGI3;A8MZ22;B2R6J4;B4DS05;B7ZAC7;B7ZAK9;B7ZB83;Q99733;A8MXH2;C9J6D1;C9JZI7;C9J1B1	A8CGI3_HUMAN;NP1L4_HUMAN;A8MXH2_HUMAN	ENST00000399624;ENST00000380542;ENST00000399614	OTTHUMP00000012671;OTTHUMP00000012729;OTTHUMP00000012730;OTTHUMP00000012731;OTTHUMP00000012732	NP_005960	PF00956	NAP	Nucleosome assembly protein (NAP)	GO:0005634;GO:0043226;GO:0043227;GO:0043229;GO:0043231;GO:0044424;GO:0044464;GO:0005678;GO:0005737;GO:0032991;GO:0043234;GO:0044422;GO:0044428;GO:0044446	nucleus;organelle;membrane-bounded organelle;intracellular organelle;intracellular membrane-bounded organelle;intracellular part;cell part;chromatin assembly complex;cytoplasm;macromolecular complex;protein complex;organelle part;nuclear part	GO:0005488;GO:0005515;GO:0051082	binding;protein binding;unfolded protein binding	GO:0006325;GO:0006334;GO:0006996;GO:0009987;GO:0010926;GO:0016043;GO:0022607;GO:0034621;GO:0034622;GO:0034728;GO:0043933;GO:0051276;GO:0065003;GO:0065004	chromatin organization;nucleosome assembly;organelle organization;cellular process;anatomical structure formation;cellular component organization;cellular component assembly;cellular macromolecular complex subunit organization	hsa:4676			K11282		6	6	6	6	6	6	6	5	5	5	20.2	20.2	17.6	44.078
	181	681;750;1348;1861;2710;2711	240			184			IPI00023860;IPI00797545;IPI00789029;IPI00902909;IPI00922322	6;6;6;5;4	5;5;5;4;3	5;5;5;4;3	FALSE	Nucleosome assembly protein 1-like 1;NAP-1-related protein;cDNA FLJ60539, highly similar to Nucleosome assembly protein 1-like 1;cDNA FLJ30458 fis, clone BRACE2009421, highly similar to NUCLEOSOME ASSEMBLY PROTEIN 1-LIKE 1;cDNA FLJ16112 fis, clone 3NB692001853, highly similar to NUCLEOSOME ASSEMBLY PROTEIN 1-LIKE 1;Nucleosome assembly protein 1-like 1, isoform CRA_c;cDNA FLJ54129, highly similar …	NAP1L1;NRP;hCG_2015037	Nucleosome assembly protein 1-like 1;cDNA FLJ60539, highly similar to Nucleosome assembly protein 1-like 1;cDNA FLJ30458 fis, clone BRACE2009421, highly similar to NUCLEOSOME ASSEMBLY PROTEIN 1-LIKE 1;cDNA FLJ16112 fis, clone 3NB692001853, highly similar t	P55209;B7Z9C2;B7Z2V4;B3KNT8;B3KV44;B7Z4K9;B7Z5H0	NP1L1_HUMAN;B7Z2V4_HUMAN;B3KNT8_HUMAN;B3KV44_HUMAN;B7Z5H0_HUMAN	ENST00000261182;ENST00000393263	OTTHUMP00000168557;OTTHUMP00000168558;OTTHUMP00000168559;OTTHUMP00000168560;OTTHUMP00000168561	NP_004528;NP_631946	PF00956	NAP	Nucleosome assembly protein (NAP)	GO:0005678;GO:0016023;GO:0031410;GO:0031982;GO:0031988;GO:0032991;GO:0042470;GO:0043226;GO:0043227;GO:0043229;GO:0043231;GO:0043234;GO:0044422;GO:0044424;GO:0044428;GO:0044444;GO:0044446;GO:0044464;GO:0048770;GO:0005634	chromatin assembly complex;cytoplasmic membrane-bounded vesicle;cytoplasmic vesicle;vesicle;membrane-bounded vesicle;macromolecular complex;melanosome;organelle;membrane-bounded organelle;intracellular organelle;intracellular membrane-bounded organelle	GO:0005488;GO:0005515	binding;protein binding	GO:0006139;GO:0006259;GO:0006260;GO:0006325;GO:0006334;GO:0006807;GO:0006996;GO:0008152;GO:0008284;GO:0009058;GO:0009059;GO:0009987;GO:0010926;GO:0016043;GO:0022607;GO:0034621;GO:0034622;GO:0034645;GO:0034728;GO:0034960;GO:0034961;GO:0042127;GO:0043170;GO:0043283;GO:0043284;GO:0043933;GO:0044237;GO:0044238;GO:0044249;GO:0044260;GO:0048518;GO:0048522;GO:0050789;GO:0050794;GO:0051276;GO:0065003;GO:…	nucleobase, nucleoside, nucleotide and nucleic acid metabolic process;DNA metabolic process;DNA replication;chromatin organization;nucleosome assembly;nitrogen compound metabolic process;organelle organization;metabolic process	hsa:4673			K11279		5	6	7	9	5	6	8	5	6	8	17.4	14.8	14.8	45.374
	145	1388;2675							IPI00797612;IPI00013953;IPI00926728;IPI00927196;IPI00909651;IPI00902960;IPI00794322	2;2;2;1;1;1;1	2;2;2;1;1;1;1	2;2;2;1;1;1;1	FALSE	WD repeat-containing protein 6;Putative uncharacterized protein DKFZp434F1720;cDNA FLJ56107, highly similar to WD repeat protein 6;cDNA FLJ52552, highly similar to WD repeat protein 6;cDNA FLJ34760 fis, clone NT2NE2001889, highly similar to WD repeat protein 6;WDR6 protein	WDR6;DKFZp434F1720	WD repeat-containing protein 6;WD repeat-containing protein 6;Putative uncharacterized protein DKFZp434F1720;cDNA FLJ56107, highly similar to WD repeat protein 6;cDNA FLJ52552, highly similar to WD repeat protein 6;cDNA FLJ34760 fis, clone NT2NE2001889, hi	Q9NNW5;B4E256;Q8NDH0;B4DLP3;Q6AZD6;Q9H9M3;B4DK45;B3KRR8;Q6PKC6	WDR6_HUMAN;Q8NDH0_HUMAN;B4DLP3_HUMAN;B4DK45_HUMAN;B3KRR8_HUMAN;Q6PKC6_HUMAN	ENST00000315574;ENST00000395474	OTTHUMP00000164827;OTTHUMP00000171058;OTTHUMP00000208909;OTTHUMP00000208907;OTTHUMP00000171060	NP_060501	PF00400	WD40	WD domain, G-beta repeat	GO:0005737;GO:0044424;GO:0044464	cytoplasm;intracellular part;cell part	GO:0005488;GO:0005515	binding;protein binding	GO:0007050;GO:0008285;GO:0009987;GO:0022402;GO:0042127;GO:0048519;GO:0048523;GO:0050789;GO:0050794;GO:0065007	cell cycle arrest;negative regulation of cell proliferation;cellular process;cell cycle process;regulation of cell proliferation;negative regulation of biological process;negative regulation of cellular process;regulation of biological process						7	2	2	2	2	2	2	2	2	2	2.4	2.4	2.4	125
	419	529;685;807;897;1032;1266;1535;1596;2065;2640							IPI00871941;IPI00793935	10;10	10;10	10;10	FALSE	Next to BRCA1 gene 1 protein;Neighbor of BRCA1 gene 1 protein;Membrane component, chromosome 17, surface marker 2;1A1-3B	NBR1;1A13B;KIAA0049;M17S2	Isoform 1 of Next to BRCA1 gene 1 protein;Isoform 2 of Next to BRCA1 gene 1 protein	Q14596-1;Q14596;A8K1U0;B7Z4J4;Q14596-2;B7Z5R6;Q3LRI0;Q3LRI6;Q3LRI9;Q3LRJ5;Q3LRJ8;Q3LRK1	NBR1_HUMAN	ENST00000389311;ENST00000389312	OTTHUMP00000181472	NP_005890;NP_114064;NP_114068	PF00564;PF00627	PB1;UBA	PB1 domain;UBA/TS-N domain			GO:0005488;GO:0008270;GO:0043167;GO:0043169;GO:0046872;GO:0046914	binding;zinc ion binding;ion binding;cation binding;metal ion binding;transition metal ion binding			hsa:4077					2	10	10	10	10	10	10	10	10	10	11.7	11.7	11.7	107.43
	62	1433							IPI00003627;IPI00216622;IPI00790197	1;1;1	1;1;1	1;1;1	FALSE	Actin-like protein 6A;53 kDa BRG1-associated factor A;Actin-related protein Baf53a;ArpNbeta;INO80 complex subunit K	ACTL6A;BAF53;BAF53A;INO80K	Isoform 1 of Actin-like protein 6A;Isoform 2 of Actin-like protein 6A;8 kDa protein	O96019-1;O96019;Q53FS0;Q6FI97;O96019-2;D3DNR9;D3DNS0	ACL6A_HUMAN	ENST00000259034;ENST00000392662	OTTHUMP00000173648;OTTHUMP00000173649;OTTHUMP00000173650;OTTHUMP00000173653	NP_004292;NP_817126;NP_829888	PF00022	Actin	Actin	GO:0000123;GO:0005886;GO:0016020;GO:0016514;GO:0016585;GO:0032991;GO:0035267;GO:0043189;GO:0043234;GO:0044422;GO:0044424;GO:0044428;GO:0044446;GO:0044451;GO:0044464;GO:0070603	histone acetyltransferase complex;plasma membrane;membrane;SWI/SNF complex;chromatin remodeling complex;macromolecular complex;NuA4 histone acetyltransferase complex;H4/H2A histone acetyltransferase complex;protein complex;organelle part	GO:0000166;GO:0001882;GO:0001883;GO:0003682;GO:0005488;GO:0005515;GO:0005524;GO:0017076;GO:0030554;GO:0032553;GO:0032555;GO:0032559	nucleotide binding;nucleoside binding;purine nucleoside binding;chromatin binding;binding;protein binding;ATP binding;purine nucleotide binding;adenyl nucleotide binding;ribonucleotide binding;purine ribonucleotide binding;adenyl ribonucleotide binding	GO:0006139;GO:0006325;GO:0006338;GO:0006350;GO:0006355;GO:0006464;GO:0006473;GO:0006807;GO:0006996;GO:0007154;GO:0007165;GO:0008152;GO:0009058;GO:0009059;GO:0009889;GO:0009987;GO:0010468;GO:0010556;GO:0016043;GO:0016568;GO:0016569;GO:0016570;GO:0016573;GO:0019219;GO:0019222;GO:0019538;GO:0031323;GO:0031326;GO:0034645;GO:0034960;GO:0034961;GO:0040008;GO:0043170;GO:0043283;GO:0043284;GO:0043412;GO:…	nucleobase, nucleoside, nucleotide and nucleic acid metabolic process;chromatin organization;chromatin remodeling;transcription;regulation of transcription, DNA-dependent;protein modification process;protein amino acid acetylation	hsa:86			K11340		3	1	1	1	1	1	1	1	1	1	2.3	2.3	2.3	47.46
	409	535;592;626;845;846;1102;1134;2146;2215;2459;2538;2688;2695	436;437;438			508;520;590			IPI00658023;IPI00298347;IPI00658002;IPI00793028	13;12;9;2	13;12;9;2	13;12;9;2	FALSE	Tyrosine-protein phosphatase non-receptor type 11;Protein-tyrosine phosphatase 2C;PTP-1D;SH-PTP3;SH-PTP2	PTPN11;PTP2C;SHPTP2	Isoform 1 of Tyrosine-protein phosphatase non-receptor type 11;Isoform 2 of Tyrosine-protein phosphatase non-receptor type 11;Isoform 3 of Tyrosine-protein phosphatase non-receptor type 11	Q06124-1;Q06124;Q06124-2;Q06124-3;B3GUD3;B3GUD4;B3GUD5;Q16344	PTN11_HUMAN	ENST00000351677;ENST00000392596	OTTHUMP00000166107;OTTHUMP00000169278;OTTHUMP00000166108	NP_002825	PF00017;PF00102	SH2;Y_phosphatase	SH2 domain;Protein-tyrosine phosphatase	GO:0005829;GO:0044424;GO:0044444;GO:0044464	cytosol;intracellular part;cytoplasmic part;cell part	GO:0003824;GO:0004721;GO:0004725;GO:0004726;GO:0005488;GO:0005515;GO:0016787;GO:0016788;GO:0016791;GO:0042578	catalytic activity;phosphoprotein phosphatase activity;protein tyrosine phosphatase activity;non-membrane spanning protein tyrosine phosphatase activity;binding;protein binding;hydrolase activity;hydrolase activity, acting on ester bonds	GO:0003008;GO:0006464;GO:0006470;GO:0006793;GO:0006796;GO:0007154;GO:0007165;GO:0007600;GO:0007605;GO:0008152;GO:0009987;GO:0016311;GO:0019538;GO:0032501;GO:0034960;GO:0043170;GO:0043283;GO:0043412;GO:0043687;GO:0044237;GO:0044238;GO:0044260;GO:0044267;GO:0050789;GO:0050794;GO:0050877;GO:0050890;GO:0050954;GO:0065007	system process;protein modification process;protein amino acid dephosphorylation;phosphorus metabolic process;phosphate metabolic process;cell communication;signal transduction;sensory perception;sensory perception of sound;metabolic process	hsa:5781	ko04013;ko04630;ko04920;ko04650;ko04670;ko05220;ko05211;ko05120	MAPK signaling pathway - fly;Jak-STAT signaling pathway;Adipocytokine signaling pathway;Natural killer cell mediated cytotoxicity;Leukocyte transendothelial migration;Chronic myeloid leukemia;Renal cell carcinoma;Epithelial cell signaling in Helicobacter pylori infection	K07293		4	13	13	13	13	13	13	13	13	13	25	25	25	68.436
	180	156;633;1772;2093;2471	238;239			354;545			IPI00023555;IPI00167053;IPI00162669;IPI00162670;IPI00169299;IPI00169296;IPI00375694;IPI00375695	5;5;4;4;4;4;3;3	5;5;4;4;4;4;3;3	5;5;4;4;4;4;3;3	FALSE	Oxysterol-binding protein-related protein 3	OSBPL3;KIAA0704;ORP3;OSBP3	Isoform 1a of Oxysterol-binding protein-related protein 3;Isoform 1b of Oxysterol-binding protein-related protein 3;Isoform 1c of Oxysterol-binding protein-related protein 3;Isoform 1d of Oxysterol-binding protein-related protein 3;Isoform 2a of Oxysterol-	Q9H4L5-1;Q9H4L5;Q9H4L5-2;Q9H4L5-3;Q9H4L5-4;Q9H4L5-5;Q9H4L5-6;Q9H4L5-7;Q9H4L5-8	OSBL3_HUMAN	ENST00000313367;ENST00000352860;ENST00000353930	OTTHUMP00000024895;OTTHUMP00000122489;OTTHUMP00000122490;OTTHUMP00000122491;OTTHUMP00000202019;OTTHUMP00000202009;OTTHUMP00000202008;OTTHUMP00000202020;OTTHUMP00000202021	NP_056365;NP_663160;NP_663161;NP_663162	PF01237;PF00169	Oxysterol_BP;PH	Oxysterol-binding protein;PH domain			GO:0005488;GO:0005515	binding;protein binding	GO:0006629;GO:0006810;GO:0006869;GO:0008152;GO:0008202;GO:0009058;GO:0009987;GO:0044237;GO:0044238;GO:0044249;GO:0044255;GO:0051234	lipid metabolic process;transport;lipid transport;metabolic process;steroid metabolic process;biosynthetic process;cellular process;cellular metabolic process;primary metabolic process;cellular biosynthetic process;cellular lipid metabolic process	hsa:26031					8	5	5	5	5	5	5	5	5	5	7.3	7.3	7.3	101.22
	162	236;691;990;994;2212;2588;2674	230;231			386;387			IPI00019912;IPI00909582;IPI00847995	7;5;3	7;5;3	7;5;3	FALSE	Peroxisomal multifunctional enzyme type 2;D-bifunctional protein;17-beta-hydroxysteroid dehydrogenase 4;3-hydroxyacyl-CoA dehydrogenase;3-alpha,7-alpha,12-alpha-trihydroxy-5-beta-cholest-24-enoyl-CoA hydratase;cDNA FLJ55431, highly similar to Peroxisomal multifunctional enzyme type 2	HSD17B4;EDH17B4	Peroxisomal multifunctional enzyme type 2;cDNA FLJ55431, highly similar to Peroxisomal multifunctional enzyme type 2	P51659;B2R659;B3KSP2;B4DDM5;B4DVS5;B4DNV1;B4DSD0	DHB4_HUMAN;B4DNV1_HUMAN	ENST00000256216	OTTHUMP00000159141	NP_000405	PF00106;PF01575;PF02036	adh_short;MaoC_dehydratas;SCP2	short chain dehydrogenase;MaoC like domain;SCP-2 sterol transfer family	GO:0005782;GO:0031907;GO:0031974;GO:0043233;GO:0044422;GO:0044424;GO:0044438;GO:0044439;GO:0044444;GO:0044446;GO:0044464;GO:0070013;GO:0005739;GO:0005777;GO:0042579;GO:0043226;GO:0043227;GO:0043229;GO:0043231	peroxisomal matrix;microbody lumen;membrane-enclosed lumen;organelle lumen;organelle part;intracellular part;microbody part;peroxisomal part;cytoplasmic part;intracellular organelle part;cell part;intracellular organelle lumen;mitochondrion;peroxisome	GO:0003824;GO:0003857;GO:0004303;GO:0005215;GO:0005319;GO:0005488;GO:0005496;GO:0005498;GO:0005515;GO:0008289;GO:0015248;GO:0016229;GO:0016491;GO:0016614;GO:0016616;GO:0016829;GO:0016835;GO:0016836;GO:0016853;GO:0022892;GO:0032934;GO:0033764;GO:0033989	catalytic activity;3-hydroxyacyl-CoA dehydrogenase activity;estradiol 17-beta-dehydrogenase activity;transporter activity;lipid transporter activity;binding;steroid binding;sterol carrier activity;protein binding;lipid binding;sterol transporter activity	GO:0008152;GO:0055114;GO:0000038;GO:0006082;GO:0006629;GO:0006631;GO:0006635;GO:0009056;GO:0009062;GO:0009987;GO:0016042;GO:0016054;GO:0019395;GO:0019752;GO:0030258;GO:0032502;GO:0032787;GO:0034440;GO:0042180;GO:0043436;GO:0044237;GO:0044238;GO:0044242;GO:0044248;GO:0044255;GO:0046395;GO:0048468;GO:0048869;GO:0060009	metabolic process;oxidation reduction;very-long-chain fatty acid metabolic process;organic acid metabolic process;lipid metabolic process;fatty acid metabolic process;fatty acid beta-oxidation;catabolic process;fatty acid catabolic process	hsa:3295	ko00120	Bile acid biosynthesis	K12405		3	7	7	7	7	7	7	7	7	7	13.7	13.7	13.7	79.685
	244	103;222;383;670;1133;1545;1556;1781;1782;1863;2054;2055;2328	289;290;291			177;245;250			IPI00153032	13	13	13	FALSE	Protein LTV1 homolog	LTV1	Protein LTV1 homolog	Q96GA3;B4DTT8	LTV1_HUMAN	ENST00000367576	OTTHUMP00000017340	NP_116249	PF04180	LTV	Low temperature viability protein							hsa:84946					1	13	13	13	13	13	13	13	13	13	25.3	25.3	25.3	54.854
	136	1868;2705							IPI00013212;IPI00910540	2;2	2;2	2;2	FALSE	Tyrosine-protein kinase CSK;C-SRC kinase;Protein-tyrosine kinase CYL;cDNA FLJ51496, highly similar to Tyrosine-protein kinase CSK (EC 2.7.10.2)	CSK	Tyrosine-protein kinase CSK;cDNA FLJ51496, highly similar to Tyrosine-protein kinase CSK	P41240;A8K3B6;B2R6Q4;B4DMZ0;B5BU52;Q53EL3;B4DP99	CSK_HUMAN;B4DP99_HUMAN	ENST00000220003	OTTHUMP00000175979;OTTHUMP00000183471	NP_001120662;NP_004374	PF07714;PF00017;PF00018	Pkinase_Tyr;SH2;SH3_1	Protein tyrosine kinase;SH2 domain;SH3 domain	GO:0005737;GO:0044424;GO:0044464	cytoplasm;intracellular part;cell part	GO:0000166;GO:0001882;GO:0001883;GO:0003824;GO:0004672;GO:0004713;GO:0004715;GO:0005488;GO:0005515;GO:0005524;GO:0008022;GO:0016301;GO:0016740;GO:0016772;GO:0016773;GO:0017076;GO:0030554;GO:0032553;GO:0032555;GO:0032559	nucleotide binding;nucleoside binding;purine nucleoside binding;catalytic activity;protein kinase activity;protein tyrosine kinase activity;non-membrane spanning protein tyrosine kinase activity;binding;protein binding;ATP binding	GO:0006464;GO:0006468;GO:0006793;GO:0006796;GO:0008152;GO:0009987;GO:0016310;GO:0019538;GO:0034960;GO:0043170;GO:0043283;GO:0043412;GO:0043687;GO:0044237;GO:0044238;GO:0044260;GO:0044267	protein modification process;protein amino acid phosphorylation;phosphorus metabolic process;phosphate metabolic process;metabolic process;cellular process;phosphorylation;protein metabolic process;cellular biopolymer metabolic process	hsa:1445	ko04810;ko04062;ko05120	Regulation of actin cytoskeleton;Chemokine signaling pathway;Epithelial cell signaling in Helicobacter pylori infection	K05728		2	2	2	2	2	2	2	2	2	2	4.2	4.2	4.2	50.704
	256	146;1256							IPI00178386	2	2	2	FALSE	Tetratricopeptide repeat protein 21B	TTC21B;KIAA1992;Nbla10696	Isoform 1 of Tetratricopeptide repeat protein 21B	Q7Z4L5-1;Q7Z4L5;A8KA77	TT21B_HUMAN	ENST00000243344;ENST00000392695	OTTHUMP00000205022	NP_079029	PF00515	TPR_1	Tetratricopeptide repeat	GO:0005930;GO:0035085;GO:0044422;GO:0044424;GO:0044441;GO:0044446;GO:0044463;GO:0044464	axoneme;cilium axoneme;organelle part;intracellular part;cilium part;intracellular organelle part;cell projection part;cell part	GO:0005488	binding			hsa:79809					1	2	2	2	2	2	2	2	2	2	2.2	2.2	2.2	150.94
	327	10;632							IPI00298925;IPI00298926	2;2	2;2	2;2	FALSE	Transcription initiation factor TFIID subunit 5;Transcription initiation factor TFIID 100 kDa subunit	TAF5;TAF2D	Isoform Long of Transcription initiation factor TFIID subunit 5;Isoform Short of Transcription initiation factor TFIID subunit 5	Q15542-1;Q15542;Q15542-2	TAF5_HUMAN	ENST00000351396;ENST00000369839	OTTHUMP00000020402	NP_008882	PF04494;PF00400	TFIID_90kDa;WD40	WD40 associated region in TFIID subunit;WD domain, G-beta repeat	GO:0000123;GO:0005667;GO:0005669;GO:0005737;GO:0005856;GO:0032991;GO:0033276;GO:0043226;GO:0043228;GO:0043229;GO:0043232;GO:0043234;GO:0044422;GO:0044424;GO:0044428;GO:0044446;GO:0044451;GO:0044464;GO:0070461	histone acetyltransferase complex;transcription factor complex;transcription factor TFIID complex;cytoplasm;cytoskeleton;macromolecular complex;transcription factor TFTC complex;organelle;non-membrane-bounded organelle;intracellular organelle	GO:0003676;GO:0003677;GO:0003700;GO:0005488;GO:0005515;GO:0010843;GO:0030528;GO:0043565;GO:0046983	nucleic acid binding;DNA binding;transcription factor activity;binding;protein binding;promoter binding;transcription regulator activity;sequence-specific DNA binding;protein dimerization activity	GO:0006139;GO:0006325;GO:0006352;GO:0006354;GO:0006355;GO:0006367;GO:0006368;GO:0006807;GO:0006996;GO:0008152;GO:0009889;GO:0009987;GO:0010468;GO:0010556;GO:0010926;GO:0016043;GO:0016070;GO:0016568;GO:0019219;GO:0019222;GO:0022607;GO:0031323;GO:0031326;GO:0034621;GO:0034622;GO:0034960;GO:0043170;GO:0043283;GO:0043933;GO:0044237;GO:0044238;GO:0044260;GO:0045449;GO:0050789;GO:0050794;GO:0051171;GO:…	nucleobase, nucleoside, nucleotide and nucleic acid metabolic process;chromatin organization;transcription initiation;RNA elongation;regulation of transcription, DNA-dependent;transcription initiation from RNA polymerase II promoter	hsa:6877	ko03022	Basal transcription factors	K03130		2	2	2	2	2	2	2	2	2	2	2.9	2.9	2.9	86.829
	336	824;1024;1307;1838							IPI00552413;IPI00301923	4;4	3;3	3;3	FALSE	Cell division protein kinase 9;Cyclin-dependent kinase 9;Serine/threonine-protein kinase PITALRE;Cell division cycle 2-like protein kinase 4	CDK9;CDC2L4	Isoform 2 of Cell division protein kinase 9;Isoform 1 of Cell division protein kinase 9	P50750-2;P50750;B2R9L6;B5BU53;P50750-1	CDK9_HUMAN	ENST00000373264;ENST00000373265	OTTHUMP00000022199;OTTHUMP00000022198	NP_001252	PF00069	Pkinase	Protein kinase domain	GO:0008023;GO:0032991;GO:0043234;GO:0044422;GO:0044424;GO:0044428;GO:0044446;GO:0044451;GO:0044464	transcription elongation factor complex;macromolecular complex;protein complex;organelle part;intracellular part;nuclear part;intracellular organelle part;nucleoplasm part;cell part	GO:0000166;GO:0001882;GO:0001883;GO:0003676;GO:0003677;GO:0003824;GO:0004672;GO:0004674;GO:0004693;GO:0005488;GO:0005515;GO:0005524;GO:0008353;GO:0016301;GO:0016740;GO:0016772;GO:0016773;GO:0017076;GO:0030554;GO:0032553;GO:0032555;GO:0032559	nucleotide binding;nucleoside binding;purine nucleoside binding;nucleic acid binding;DNA binding;catalytic activity;protein kinase activity;protein serine/threonine kinase activity;cyclin-dependent protein kinase activity;binding;protein binding	GO:0006139;GO:0006352;GO:0006354;GO:0006355;GO:0006367;GO:0006368;GO:0006464;GO:0006468;GO:0006793;GO:0006796;GO:0006807;GO:0008152;GO:0008283;GO:0009889;GO:0009987;GO:0010468;GO:0010556;GO:0010926;GO:0016043;GO:0016070;GO:0016310;GO:0019219;GO:0019222;GO:0019538;GO:0022607;GO:0031323;GO:0031326;GO:0034621;GO:0034622;GO:0034960;GO:0043170;GO:0043283;GO:0043412;GO:0043687;GO:0043933;GO:0044237;GO:…	nucleobase, nucleoside, nucleotide and nucleic acid metabolic process;transcription initiation;RNA elongation;regulation of transcription, DNA-dependent;transcription initiation from RNA polymerase II promoter	hsa:1025			K02211		2	4	4	4	3	3	3	3	3	3	9	7.4	7.4	53.365
Residue 454	626	3915;3998							IPI00037599;IPI00791184;IPI00789400;IPI00953927;IPI00140998;IPI00005018;IPI00294870;IPI00791838;IPI00925067;IPI00927387;IPI00925286	2;2;2;2;2;1;1;1;1;1;1	2;2;2;2;2;1;1;1;1;1;1	2;2;2;2;2;1;1;1;1;1;1	FALSE	Alpha-globin transcription factor CP2;Transcription factor LSF;SAA3 enhancer factor;Upstream-binding protein 1;LBP-1;cDNA FLJ13216 fis, clone NT2RP4001529, highly similar to Upstream-binding protein 1	TFCP2;LSF;SEF;UBP1;LBP1	Isoform 1 of Alpha-globin transcription factor CP2;Isoform 4 of Alpha-globin transcription factor CP2;57 kDa protein;Isoform 3 of Alpha-globin transcription factor CP2;Isoform 2 of Alpha-globin transcription factor CP2;Isoform 1 of Upstream-binding protein	Q12800-1;Q12800;Q12800-4;Q12800-3;Q12800-2;Q9NZI7-1;Q9NZI7;A8KAN5;Q9NZI7-4;C9K0G2;B3KN18;C9JWL3;C9J8T2	TFCP2_HUMAN;UBIP1_HUMAN;B3KN18_HUMAN	ENST00000257915;ENST00000307660;ENST00000283628;ENST00000283629	OTTHUMP00000167518;OTTHUMP00000167520;OTTHUMP00000167519;OTTHUMP00000167521;OTTHUMP00000161314;OTTHUMP00000170596;OTTHUMP00000209006;OTTHUMP00000170597;OTTHUMP00000209005;OTTHUMP00000167524;OTTHUMP00000209010;OTTHUMP00000209007;OTTHUMP00000209009	NP_005644;NP_001166923;NP_001166924;NP_001121633;NP_055332;NP_001121632	PF04516	CP2	CP2 transcription factor	GO:0005634;GO:0043226;GO:0043227;GO:0043229;GO:0043231;GO:0044424;GO:0044464	nucleus;organelle;membrane-bounded organelle;intracellular organelle;intracellular membrane-bounded organelle;intracellular part;cell part	GO:0003676;GO:0003677;GO:0003700;GO:0005488;GO:0030528;GO:0003712;GO:0003714;GO:0005515;GO:0008134;GO:0016564;GO:0016566	nucleic acid binding;DNA binding;transcription factor activity;binding;transcription regulator activity;transcription cofactor activity;transcription corepressor activity;protein binding;transcription factor binding;transcription repressor activity	GO:0006139;GO:0006350;GO:0006355;GO:0006357;GO:0006807;GO:0008152;GO:0009058;GO:0009059;GO:0009889;GO:0009987;GO:0010468;GO:0010556;GO:0019219;GO:0019222;GO:0031323;GO:0031326;GO:0034645;GO:0034960;GO:0034961;GO:0043170;GO:0043283;GO:0043284;GO:0044237;GO:0044238;GO:0044249;GO:0044260;GO:0045449;GO:0050789;GO:0050794;GO:0051171;GO:0051252;GO:0060255;GO:0065007;GO:0080090;GO:0009890;GO:0009892;GO:…	nucleobase, nucleoside, nucleotide and nucleic acid metabolic process;transcription;regulation of transcription, DNA-dependent;regulation of transcription from RNA polymerase II promoter;nitrogen compound metabolic process;metabolic process	hsa:7024;hsa:7342			K09275		11	2	2	3	2	2	3	2	2	3	6	6	6	57.255
BGSGSATMEQDLYQLAESVAN	868	70;2355;3565;6849							IPI00221106;IPI00477803	4;3	4;3	4;3	FALSE	Splicing factor 3B subunit 2;Pre-mRNA-splicing factor SF3b 145 kDa subunit;SF3b150;Spliceosome-associated protein 145;Putative uncharacterized protein DKFZp781L0540	SF3B2;SAP145;DKFZp781L0540	splicing factor 3B subunit 2;Putative uncharacterized protein DKFZp781L0540 (Fragment)	Q13435;A8K485;B4DT19;Q7L4T5;Q7Z627;Q9BWD2;Q7Z3K9;Q96CM6	SF3B2_HUMAN;Q7Z3K9_HUMAN	ENST00000322535;ENST00000355456		NP_006833	PF04037;PF04046;PF02037	DUF382;PSP;SAP	Domain of unknown function (DUF382);PSP;SAP domain	GO:0005681;GO:0030529;GO:0032991;GO:0044422;GO:0044424;GO:0044428;GO:0044446;GO:0044464;GO:0005634;GO:0043226;GO:0043227;GO:0043229;GO:0043231	spliceosomal complex;ribonucleoprotein complex;macromolecular complex;organelle part;intracellular part;nuclear part;intracellular organelle part;cell part;nucleus;organelle;membrane-bounded organelle;intracellular organelle	GO:0003676;GO:0005488;GO:0005515	nucleic acid binding;binding;protein binding	GO:0000375;GO:0000377;GO:0000398;GO:0006139;GO:0006396;GO:0006397;GO:0006807;GO:0008152;GO:0008380;GO:0009987;GO:0016070;GO:0016071;GO:0034960;GO:0043170;GO:0043283;GO:0044237;GO:0044238;GO:0044260;GO:0044419;GO:0051704	RNA splicing, via transesterification reactions;RNA splicing, via transesterification reactions with bulged adenosine as nucleophile;nuclear mRNA splicing, via spliceosome;nucleobase, nucleoside, nucleotide and nucleic acid metabolic process	hsa:10992					2	4	4	4	4	4	4	4	4	4	4.7	4.7	4.7	100.23
BGSGSATMEQDLpYQLAESVAN	191	637;2009;2902							IPI00009104;IPI00909925	3;1	3;1	3;1	FALSE	RuvB-like 2;48 kDa TATA box-binding protein-interacting protein;TIP49b;Repressing pontin 52;51 kDa erythrocyte cytosolic protein;TIP60-associated protein 54-beta;INO80 complex subunit J	RUVBL2;INO80J;TIP48;TIP49B;CGI-46	RuvB-like 2	Q9Y230;B3KNL2;B3KQ59	RUVB2_HUMAN	ENST00000221413	OTTHUMP00000078001	NP_006657	PF00004;PF06068	AAA;TIP49	ATPase family associated with various cellular activities (AAA);TIP49 C-terminus	GO:0000123;GO:0005737;GO:0016020;GO:0016363;GO:0032991;GO:0035267;GO:0043189;GO:0043234;GO:0044422;GO:0044424;GO:0044428;GO:0044446;GO:0044451;GO:0044464	histone acetyltransferase complex;cytoplasm;membrane;nuclear matrix;macromolecular complex;NuA4 histone acetyltransferase complex;H4/H2A histone acetyltransferase complex;protein complex;organelle part;intracellular part;nuclear part	GO:0000166;GO:0001882;GO:0001883;GO:0003676;GO:0003677;GO:0003678;GO:0003684;GO:0003824;GO:0004003;GO:0004386;GO:0005488;GO:0005515;GO:0005524;GO:0008026;GO:0008094;GO:0016462;GO:0016787;GO:0016817;GO:0016818;GO:0016887;GO:0017076;GO:0017111;GO:0030554;GO:0032553;GO:0032555;GO:0032559;GO:0042623;GO:0042802;GO:0051082;GO:0070035	nucleotide binding;nucleoside binding;purine nucleoside binding;nucleic acid binding;DNA binding;DNA helicase activity;damaged DNA binding;catalytic activity;ATP-dependent DNA helicase activity;helicase activity;binding;protein binding;ATP binding	GO:0006139;GO:0006259;GO:0006281;GO:0006310;GO:0006325;GO:0006350;GO:0006355;GO:0006457;GO:0006464;GO:0006473;GO:0006807;GO:0006950;GO:0006974;GO:0006996;GO:0008152;GO:0009058;GO:0009059;GO:0009889;GO:0009987;GO:0010468;GO:0010556;GO:0016043;GO:0016568;GO:0016569;GO:0016570;GO:0016573;GO:0019219;GO:0019222;GO:0019538;GO:0031323;GO:0031326;GO:0033554;GO:0034645;GO:0034960;GO:0034961;GO:0034984;GO:…	nucleobase, nucleoside, nucleotide and nucleic acid metabolic process;DNA metabolic process;DNA repair;DNA recombination;chromatin organization;transcription;regulation of transcription, DNA-dependent;protein folding;protein modification process	hsa:10856			K11338		2	3	3	4	3	3	4	3	3	4	6.7	6.7	6.7	51.156
	414	167;1484;1835;3369;5049;5757;6181	520;521			127;222			IPI00020928;IPI00644515;IPI00643708	7;6;4	7;6;4	7;6;4	FALSE	Transcription factor A, mitochondrial;mtTFA;Mitochondrial transcription factor 1;Transcription factor 6-like 2;Putative uncharacterized protein TFAM	TFAM;TCF6L2	Transcription factor A, mitochondrial;Putative uncharacterized protein TFAM;Protein	Q00059;Q6LES8;A8MRB2;Q05D31;Q3SX57	TFAM_HUMAN;A8MRB2_HUMAN	ENST00000373899;ENST00000373895	OTTHUMP00000019633;OTTHUMP00000019634;OTTHUMP00000019632	NP_003192	PF00505	HMG_box	HMG (high mobility group) box	GO:0005634;GO:0009295;GO:0042645;GO:0043226;GO:0043227;GO:0043229;GO:0043231;GO:0044422;GO:0044424;GO:0044429;GO:0044444;GO:0044446;GO:0044464	nucleus;nucleoid;mitochondrial nucleoid;organelle;membrane-bounded organelle;intracellular organelle;intracellular membrane-bounded organelle;organelle part;intracellular part;mitochondrial part;cytoplasmic part;intracellular organelle part;cell part	GO:0003676;GO:0003677;GO:0003700;GO:0005488;GO:0030528	nucleic acid binding;DNA binding;transcription factor activity;binding;transcription regulator activity	GO:0006139;GO:0006259;GO:0006260;GO:0006261;GO:0006350;GO:0006351;GO:0006355;GO:0006356;GO:0006390;GO:0006807;GO:0006996;GO:0007005;GO:0008152;GO:0009058;GO:0009059;GO:0009889;GO:0009987;GO:0010468;GO:0010556;GO:0016043;GO:0016070;GO:0019219;GO:0019222;GO:0031323;GO:0031326;GO:0032774;GO:0034645;GO:0034960;GO:0034961;GO:0043170;GO:0043283;GO:0043284;GO:0044237;GO:0044238;GO:0044249;GO:0044260;GO:…	nucleobase, nucleoside, nucleotide and nucleic acid metabolic process;DNA metabolic process;DNA replication;DNA-dependent DNA replication;transcription;transcription, DNA-dependent;regulation of transcription, DNA-dependent	hsa:7019	ko05016	Huntington's disease	K11830		3	7	7	8	7	7	8	7	7	8	26.4	26.4	26.4	29.096
	1250	63;203;413;493;1651;1739;1888;2159;2446;2869;3253;3286;3434;3466;3515;3589;3608;3799;4289;4564;4844;4960;4985;5287;5288;5363;5364;5391;5873;6263;6334;7172;7297	1427;1428;1429;1430;1431;1432;1433;1434			132;201;213;226;408;425;452;473			IPI00784044;IPI00789428	33;30	33;30	19;19	FALSE	Methylcrotonoyl-CoA carboxylase beta chain, mitochondrial;3-methylcrotonyl-CoA:carbon dioxide ligase subunit beta;3-methylcrotonyl-CoA carboxylase non-biotin-containing subunit;3-methylcrotonyl-CoA carboxylase 2	MCCC2;MCCB	Isoform 1 of Methylcrotonoyl-CoA carboxylase beta chain, mitochondrial;Isoform 2 of Methylcrotonoyl-CoA carboxylase beta chain, mitochondrial	Q9HCC0-1;Q9HCC0;Q9HCC0-2	MCCB_HUMAN	ENST00000323375;ENST00000340941		NP_071415	PF01039	Carboxyl_trans	Carboxyl transferase domain	GO:0005759;GO:0044422;GO:0044424;GO:0044429;GO:0044444;GO:0044446;GO:0044464	mitochondrial matrix;organelle part;intracellular part;mitochondrial part;cytoplasmic part;intracellular organelle part;cell part	GO:0000166;GO:0001882;GO:0001883;GO:0003824;GO:0004485;GO:0005488;GO:0005524;GO:0016421;GO:0016874;GO:0016885;GO:0017076;GO:0030554;GO:0032553;GO:0032555;GO:0032559	nucleotide binding;nucleoside binding;purine nucleoside binding;catalytic activity;methylcrotonoyl-CoA carboxylase activity;binding;ATP binding;CoA carboxylase activity;ligase activity;ligase activity, forming carbon-carbon bonds;purine nucleotide binding	GO:0006082;GO:0006519;GO:0006520;GO:0006551;GO:0006552;GO:0006807;GO:0008152;GO:0009056;GO:0009063;GO:0009081;GO:0009083;GO:0009308;GO:0009310;GO:0009987;GO:0016054;GO:0019752;GO:0034641;GO:0042180;GO:0043436;GO:0044106;GO:0044237;GO:0044238;GO:0044248;GO:0044270;GO:0046395	organic acid metabolic process;cellular amino acid and derivative metabolic process;cellular amino acid metabolic process;leucine metabolic process;leucine catabolic process;nitrogen compound metabolic process;metabolic process;catabolic process	hsa:64087	ko00280	Valine, leucine and isoleucine degradation	K01969		2	33	41	89	33	41	89	19	24	53	69.8	69.8	39.4	61.332
	468	2390							IPI00024167	1	1	1	FALSE	ESF1 homolog;ABT1-associated protein	ESF1;ABTAP;C20orf6;HDCMC28P	ESF1 homolog	Q9H501;A0JLU5;Q05C10;Q3SWV1;Q6P6H6;Q8IWH6	ESF1_HUMAN	ENST00000202816;ENST00000401775	OTTHUMP00000030301	NP_057733				GO:0005654;GO:0005730;GO:0043226;GO:0043228;GO:0043229;GO:0043232;GO:0044422;GO:0044424;GO:0044428;GO:0044446;GO:0044464	nucleoplasm;nucleolus;organelle;non-membrane-bounded organelle;intracellular organelle;intracellular non-membrane-bounded organelle;organelle part;intracellular part;nuclear part;intracellular organelle part;cell part			GO:0006139;GO:0006350;GO:0006355;GO:0006807;GO:0008152;GO:0009058;GO:0009059;GO:0009889;GO:0009987;GO:0010468;GO:0010556;GO:0019219;GO:0019222;GO:0031323;GO:0031326;GO:0034645;GO:0034960;GO:0034961;GO:0043170;GO:0043283;GO:0043284;GO:0044237;GO:0044238;GO:0044249;GO:0044260;GO:0045449;GO:0050789;GO:0050794;GO:0051171;GO:0051252;GO:0060255;GO:0065007;GO:0080090	nucleobase, nucleoside, nucleotide and nucleic acid metabolic process;transcription;regulation of transcription, DNA-dependent;nitrogen compound metabolic process;metabolic process;biosynthetic process;macromolecule biosynthetic process	hsa:51575					1	1	1	3	1	1	3	1	1	3	1.6	1.6	1.6	98.795
	750	6007;7101							IPI00183603;IPI00872620	2;2	2;2	2;2	FALSE	Oligosaccharyltransferase complex subunit OSTC;Hydrophobic protein HSF-28	OSTC;DC2;HDCMD45P;HSPC307	Oligosaccharyltransferase complex subunit OSTC;17 kDa protein	Q9NRP0	OSTC_HUMAN	ENST00000361564;ENST00000394659		NP_067050	PF10219	DUF2055	Predicted membrane protein (DUF2055)	GO:0016021;GO:0031224;GO:0044425;GO:0044464	integral to membrane;intrinsic to membrane;membrane part;cell part					hsa:58505					2	2	2	2	2	2	2	2	2	2	13.4	13.4	13.4	16.829
	869	825;1528	926			63			IPI00221222;IPI00930562	2;2	2;2	2;2	FALSE	Activated RNA polymerase II transcriptional coactivator p15;SUB1 homolog;Positive cofactor 4;p14;Activated RNA polymerase II transcription cofactor 4	SUB1;PC4;RPO2TC1	Activated RNA polymerase II transcriptional coactivator p15;Activated RNA polymerase II transcription cofactor 4 (Fragment)	P53999;B7Z1Z0;Q59G24;Q6IBA2;Q6E433	TCP4_HUMAN;Q6E433_HUMAN	ENST00000265073	OTTHUMP00000161705	NP_006704	PF02229	PC4	Transcriptional Coactivator p15 (PC4)	GO:0005667;GO:0005730;GO:0032991;GO:0043226;GO:0043228;GO:0043229;GO:0043232;GO:0043234;GO:0044422;GO:0044424;GO:0044428;GO:0044446;GO:0044451;GO:0044464	transcription factor complex;nucleolus;macromolecular complex;organelle;non-membrane-bounded organelle;intracellular organelle;intracellular non-membrane-bounded organelle;protein complex;organelle part;intracellular part;nuclear part	GO:0003676;GO:0003677;GO:0003697;GO:0003712;GO:0003713;GO:0005488;GO:0005515;GO:0008134;GO:0016563;GO:0030528;GO:0043566	nucleic acid binding;DNA binding;single-stranded DNA binding;transcription cofactor activity;transcription coactivator activity;binding;protein binding;transcription factor binding;transcription activator activity;transcription regulator activity	GO:0006139;GO:0006350;GO:0006355;GO:0006357;GO:0006807;GO:0008152;GO:0009058;GO:0009059;GO:0009889;GO:0009987;GO:0010468;GO:0010556;GO:0019219;GO:0019222;GO:0031323;GO:0031326;GO:0034645;GO:0034960;GO:0034961;GO:0043170;GO:0043283;GO:0043284;GO:0044237;GO:0044238;GO:0044249;GO:0044260;GO:0045449;GO:0050789;GO:0050794;GO:0051171;GO:0051252;GO:0060255;GO:0065007;GO:0080090	nucleobase, nucleoside, nucleotide and nucleic acid metabolic process;transcription;regulation of transcription, DNA-dependent;regulation of transcription from RNA polymerase II promoter;nitrogen compound metabolic process;metabolic process	hsa:10923					2	2	2	3	2	2	3	2	2	3	15.7	15.7	15.7	14.395
	101	1378;1985							IPI00472451;IPI00872160;IPI00004977;IPI00935955	2;2;2;2	2;2;2;2	2;2;2;2	FALSE	Guanine nucleotide exchange factor VAV2;Putative uncharacterized protein VAV2	VAV2	Isoform 1 of Guanine nucleotide exchange factor VAV2;Isoform 2 of Guanine nucleotide exchange factor VAV2;Isoform 3 of Guanine nucleotide exchange factor VAV2;Putative uncharacterized protein VAV2	P52735-1;P52735;P52735-2;P52735-3;A6NKJ3	VAV2_HUMAN;A6NKJ3_HUMAN	ENST00000343203;ENST00000371850;ENST00000325440	OTTHUMP00000022507;OTTHUMP00000022508;OTTHUMP00000022509	NP_001127870;NP_003362	PF00130;PF00307;PF00169;PF00621;PF00017;PF00018;PF07653	C1_1;CH;PH;RhoGEF;SH2;SH3_1;SH3_2	Phorbol esters/diacylglycerol binding domain (C1 domain);Calponin homology (CH) domain;PH domain;RhoGEF domain;SH2 domain;SH3 domain;Variant SH3 domain	GO:0005622;GO:0044464	intracellular;cell part	GO:0005083;GO:0005085;GO:0005088;GO:0005089;GO:0005488;GO:0005515;GO:0008270;GO:0008289;GO:0019992;GO:0030234;GO:0030695;GO:0043167;GO:0043169;GO:0046872;GO:0046914;GO:0060589	small GTPase regulator activity;guanyl-nucleotide exchange factor activity;Ras guanyl-nucleotide exchange factor activity;Rho guanyl-nucleotide exchange factor activity;binding;protein binding;zinc ion binding;lipid binding;diacylglycerol binding	GO:0007154;GO:0007165;GO:0007242;GO:0009966;GO:0009987;GO:0010646;GO:0035023;GO:0046578;GO:0050789;GO:0050794;GO:0051056;GO:0065007	cell communication;signal transduction;intracellular signaling cascade;regulation of signal transduction;cellular process;regulation of cell communication;regulation of Rho protein signal transduction;regulation of Ras protein signal transduction	hsa:7410	ko04810;ko04510;ko04650;ko04660;ko04662;ko04664;ko04670;ko04062	Regulation of actin cytoskeleton;Focal adhesion;Natural killer cell mediated cytotoxicity;T cell receptor signaling pathway;B cell receptor signaling pathway;Fc epsilon RI signaling pathway;Leukocyte transendothelial migration;Chemokine signaling pathway	K05730		4	2	2	2	2	2	2	2	2	2	3	3	3	101.29
Residue 485	47	665;1917;3021							IPI00003588;IPI00913838	3;2	3;2	3;2	FALSE	Eukaryotic translation elongation factor 1 epsilon-1;Multisynthetase complex auxiliary component p18;Elongation factor p18	EEF1E1;AIMP3;P18	Eukaryotic translation elongation factor 1 epsilon-1;eukaryotic translation elongation factor 1 epsilon 1 isoform 2	O43324;C9JLK5	MCA3_HUMAN	ENST00000379715	OTTHUMP00000016008	NP_004271;NP_001129122	PF00043	GST_C	Glutathione S-transferase, C-terminal domain	GO:0005634;GO:0005737;GO:0043226;GO:0043227;GO:0043229;GO:0043231;GO:0044424;GO:0044464	nucleus;cytoplasm;organelle;membrane-bounded organelle;intracellular organelle;intracellular membrane-bounded organelle;intracellular part;cell part			GO:0006412;GO:0008152;GO:0008285;GO:0009058;GO:0009059;GO:0009966;GO:0009967;GO:0009987;GO:0010646;GO:0010647;GO:0010941;GO:0010942;GO:0019538;GO:0034645;GO:0034960;GO:0034961;GO:0042127;GO:0042981;GO:0043065;GO:0043067;GO:0043068;GO:0043170;GO:0043283;GO:0043284;GO:0043516;GO:0043517;GO:0044237;GO:0044238;GO:0044249;GO:0044260;GO:0044267;GO:0048518;GO:0048519;GO:0048522;GO:0048523;GO:0048583;GO:…	translation;metabolic process;negative regulation of cell proliferation;biosynthetic process;macromolecule biosynthetic process;regulation of signal transduction;positive regulation of signal transduction;cellular process;regulation of cell communication						2	3	3	3	3	3	3	3	3	3	14.4	14.4	14.4	19.81
BGSGSEHSSVSEYHPADGYAF	443	39;175;451;535;559;560;597;702;967;1010;1014;1555;1998;2388;2768;2997;3073	455			596			IPI00382470;IPI00784295;IPI00604607;IPI00555876;IPI00555565;IPI00031523;IPI00910046	17;17;13;4;3;3;2	8;8;7;1;0;1;1	8;8;7;1;0;1;1	FALSE	Heat shock protein HSP 90-alpha;HSP 86;Renal carcinoma antigen NY-REN-38;Hsp89-alpha-delta-N	HSP90AA1;HSP90A;HSPC1;HSPCA	Isoform 2 of Heat shock protein HSP 90-alpha;Isoform 1 of Heat shock protein HSP 90-alpha;Hsp89-alpha-delta-N	P07900-2;P07900;Q86SX1;P07900-1;Q2VPJ6;Q86U12;Q8TBA7;O75322;Q96HX7	HS90A_HUMAN;O75322_HUMAN	ENST00000216281;ENST00000334701	OTTHUMP00000028122	NP_001017963;NP_005339	PF02518;PF00183	HATPase_c;HSP90	Histidine kinase-, DNA gyrase B-, and HSP90-like ATPase;Hsp90 protein	GO:0005829;GO:0016023;GO:0031410;GO:0031982;GO:0031988;GO:0042470;GO:0043226;GO:0043227;GO:0043229;GO:0043231;GO:0044424;GO:0044444;GO:0044464;GO:0048770;GO:0005737	cytosol;cytoplasmic membrane-bounded vesicle;cytoplasmic vesicle;vesicle;membrane-bounded vesicle;melanosome;organelle;membrane-bounded organelle;intracellular organelle;intracellular membrane-bounded organelle;intracellular part;cytoplasmic part	GO:0000166;GO:0001882;GO:0001883;GO:0005488;GO:0005515;GO:0005524;GO:0017076;GO:0019904;GO:0030234;GO:0030235;GO:0030554;GO:0030911;GO:0032553;GO:0032555;GO:0032559;GO:0042802;GO:0042803;GO:0046983;GO:0051082	nucleotide binding;nucleoside binding;purine nucleoside binding;binding;protein binding;ATP binding;purine nucleotide binding;protein domain specific binding;enzyme regulator activity;nitric-oxide synthase regulator activity;adenyl nucleotide binding	GO:0006457;GO:0006461;GO:0006810;GO:0006839;GO:0006950;GO:0006986;GO:0007154;GO:0007165;GO:0008152;GO:0009607;GO:0009889;GO:0009891;GO:0009893;GO:0009987;GO:0010033;GO:0010926;GO:0016043;GO:0019222;GO:0019538;GO:0022607;GO:0031323;GO:0031325;GO:0031326;GO:0031328;GO:0034619;GO:0034621;GO:0034622;GO:0034960;GO:0042026;GO:0042221;GO:0043170;GO:0043283;GO:0043623;GO:0043933;GO:0044237;GO:0044238;GO:…	protein folding;protein complex assembly;transport;mitochondrial transport;response to stress;response to unfolded protein;cell communication;signal transduction;metabolic process;response to biotic stimulus;regulation of biosynthetic process	hsa:3320	ko04914;ko04612;ko05200;ko05215	Progesterone-mediated oocyte maturation;Antigen processing and presentation;Pathways in cancer;Prostate cancer	K04079		7	17	17	22	8	8	10	8	8	10	21.1	11.2	11.2	98.16
BGSGSEHSSVSEpYHPADGYAF	208	98;1159;1328;1992							IPI00024067;IPI00455383;IPI00022881;IPI00300446	4;4;1;1	4;4;1;1	4;4;1;1	FALSE	Clathrin heavy chain 1;CLH-17	CLTC;CLH17;CLTCL2;KIAA0034	Isoform 1 of Clathrin heavy chain 1;Isoform 2 of Clathrin heavy chain 1	Q00610-1;Q00610;D3DU00;Q00610-2	CLH1_HUMAN	ENST00000269122	OTTHUMP00000165784;OTTHUMP00000181743;OTTHUMP00000165785;OTTHUMP00000181744	NP_004850	PF00637;PF09268;PF01394	Clathrin;Clathrin-link;Clathrin_propel	Region in Clathrin and VPS;Clathrin, heavy-chain linker;Clathrin propeller repeat	GO:0016023;GO:0030117;GO:0030118;GO:0030120;GO:0030125;GO:0030130;GO:0030132;GO:0031410;GO:0031982;GO:0031988;GO:0032991;GO:0042470;GO:0043226;GO:0043227;GO:0043229;GO:0043231;GO:0043234;GO:0044422;GO:0044424;GO:0044425;GO:0044431;GO:0044433;GO:0044444;GO:0044446;GO:0044459;GO:0044464;GO:0048770	cytoplasmic membrane-bounded vesicle;membrane coat;clathrin coat;vesicle coat;clathrin vesicle coat;clathrin coat of trans-Golgi network vesicle;clathrin coat of coated pit;cytoplasmic vesicle;vesicle;membrane-bounded vesicle;macromolecular complex	GO:0005198;GO:0005488;GO:0005515	structural molecule activity;binding;protein binding	GO:0006810;GO:0006886;GO:0009987;GO:0015031;GO:0016192;GO:0045184;GO:0046907;GO:0051234;GO:0051649	transport;intracellular protein transport;cellular process;protein transport;vesicle-mediated transport;establishment of protein localization;intracellular transport;establishment of localization;establishment of localization in cell	hsa:1213	ko04142;ko05016	Huntington's disease	K04646		4	4	4	5	4	4	5	4	4	5	2.9	2.9	2.9	191.61
	209	928							IPI00024167	1	1	1	FALSE	ESF1 homolog;ABT1-associated protein	ESF1;ABTAP;C20orf6;HDCMC28P	ESF1 homolog	Q9H501;A0JLU5;Q05C10;Q3SWV1;Q6P6H6;Q8IWH6	ESF1_HUMAN	ENST00000202816;ENST00000401775	OTTHUMP00000030301	NP_057733				GO:0005654;GO:0005730;GO:0043226;GO:0043228;GO:0043229;GO:0043232;GO:0044422;GO:0044424;GO:0044428;GO:0044446;GO:0044464	nucleoplasm;nucleolus;organelle;non-membrane-bounded organelle;intracellular organelle;intracellular non-membrane-bounded organelle;organelle part;intracellular part;nuclear part;intracellular organelle part;cell part			GO:0006139;GO:0006350;GO:0006355;GO:0006807;GO:0008152;GO:0009058;GO:0009059;GO:0009889;GO:0009987;GO:0010468;GO:0010556;GO:0019219;GO:0019222;GO:0031323;GO:0031326;GO:0034645;GO:0034960;GO:0034961;GO:0043170;GO:0043283;GO:0043284;GO:0044237;GO:0044238;GO:0044249;GO:0044260;GO:0045449;GO:0050789;GO:0050794;GO:0051171;GO:0051252;GO:0060255;GO:0065007;GO:0080090	nucleobase, nucleoside, nucleotide and nucleic acid metabolic process;transcription;regulation of transcription, DNA-dependent;nitrogen compound metabolic process;metabolic process;biosynthetic process;macromolecule biosynthetic process	hsa:51575					1	1	1	3	1	1	3	1	1	3	1.6	1.6	1.6	98.795
	471	39;145;535;559;560;596;627;702;967;1013;1058;1111;1122;1556;1999;2353;2388;2768;2995;2997	476			466			IPI00414676;IPI00555614;IPI00455599;IPI00515119;IPI00640129;IPI00746291;IPI00514027;IPI00411633;IPI00027230;IPI00910360	20;10;6;5;4;3;3;2;1;1	20;10;6;5;4;3;3;2;1;1	11;4;3;4;3;2;1;1;1;1	FALSE	Heat shock protein HSP 90-beta;HSP 84;Putative heat shock protein HSP 90-beta-3;Heat shock protein 90-beta c	HSP90AB1;HSP90B;HSPC2;HSPCB;HSP90AB3P;HSP90BC	Heat shock protein HSP 90-beta;Putative heat shock protein HSP 90-beta-3	P08238;A8K3W9;B4DGL0;B4DMA2;Q6PK50;Q9H6X9;Q58FF7	HS90B_HUMAN;H90B3_HUMAN	ENST00000353801;ENST00000371554;ENST00000371646;ENST00000327934	OTTHUMP00000016517;OTTHUMP00000016518;OTTHUMP00000016519	NP_031381	PF02518;PF00183	HATPase_c;HSP90	Histidine kinase-, DNA gyrase B-, and HSP90-like ATPase;Hsp90 protein	GO:0016023;GO:0031410;GO:0031982;GO:0031988;GO:0042470;GO:0043226;GO:0043227;GO:0043229;GO:0043231;GO:0044424;GO:0044444;GO:0044464;GO:0048770	cytoplasmic membrane-bounded vesicle;cytoplasmic vesicle;vesicle;membrane-bounded vesicle;melanosome;organelle;membrane-bounded organelle;intracellular organelle;intracellular membrane-bounded organelle;intracellular part;cytoplasmic part;cell part	GO:0000166;GO:0001882;GO:0001883;GO:0005488;GO:0005515;GO:0005524;GO:0017076;GO:0019904;GO:0030234;GO:0030235;GO:0030554;GO:0030911;GO:0032553;GO:0032555;GO:0032559;GO:0051082	nucleotide binding;nucleoside binding;purine nucleoside binding;binding;protein binding;ATP binding;purine nucleotide binding;protein domain specific binding;enzyme regulator activity;nitric-oxide synthase regulator activity;adenyl nucleotide binding	GO:0001959;GO:0006457;GO:0006950;GO:0006986;GO:0008152;GO:0009607;GO:0009889;GO:0009891;GO:0009892;GO:0009893;GO:0009894;GO:0009895;GO:0009966;GO:0009987;GO:0010033;GO:0010605;GO:0010646;GO:0019222;GO:0019538;GO:0030162;GO:0031323;GO:0031324;GO:0031325;GO:0031326;GO:0031328;GO:0031329;GO:0031330;GO:0032268;GO:0032269;GO:0032434;GO:0032435;GO:0034960;GO:0042176;GO:0042177;GO:0042221;GO:0043170;GO:…	regulation of cytokine-mediated signaling pathway;protein folding;response to stress;response to unfolded protein;metabolic process;response to biotic stimulus;regulation of biosynthetic process;positive regulation of biosynthetic process	hsa:3326	ko04914;ko04612;ko05200;ko05215	Progesterone-mediated oocyte maturation;Antigen processing and presentation;Pathways in cancer;Prostate cancer	K04079		10	20	22	31	20	22	31	11	13	19	30.9	30.9	19.3	83.263
	168	1941							IPI00018214;IPI00219929;IPI00910746;IPI00157813;IPI00158128	1;1;1;1;1	1;1;1;1;1	1;1;1;1;1	FALSE	Protein max;Myc-associated factor X;cDNA FLJ54949, highly similar to Homo sapiens MYC associated factor X (MAX), transcript variant 5, mRNA;MYC associated factor X, isoform CRA_b;cDNA FLJ76576, highly similar to Homo sapiens MYC associated factor X (MAX), transcript variant 5, mRNA;Max protein	MAX;max;hCG_41671	Isoform 1 of Protein max;Isoform 2 of Protein max;cDNA FLJ54949, highly similar to Homo sapiens MYC associated factor X (MAX), transcript variant 5, mRNA;protein max isoform e;Isoform 3 of Protein max	P61244-1;P61244;P61244-2;Q8TAX8;B4E0K3;Q14803;Q8IYC6;P61244-3;Q6V3B1	MAX_HUMAN;B4E0K3_HUMAN;Q14803_HUMAN	ENST00000358402;ENST00000358664;ENST00000394606;ENST00000284165	OTTHUMP00000183462;OTTHUMP00000028353;OTTHUMP00000183461;OTTHUMP00000183464	NP_002373;NP_660087;NP_660092;NP_660088	PF00010	HLH	Helix-loop-helix DNA-binding domain	GO:0005634;GO:0043226;GO:0043227;GO:0043229;GO:0043231;GO:0044424;GO:0044464	nucleus;organelle;membrane-bounded organelle;intracellular organelle;intracellular membrane-bounded organelle;intracellular part;cell part	GO:0003676;GO:0003677;GO:0003700;GO:0003712;GO:0003713;GO:0005488;GO:0005515;GO:0008134;GO:0016563;GO:0030528	nucleic acid binding;DNA binding;transcription factor activity;transcription cofactor activity;transcription coactivator activity;binding;protein binding;transcription factor binding;transcription activator activity;transcription regulator activity	GO:0006139;GO:0006350;GO:0006351;GO:0006355;GO:0006366;GO:0006807;GO:0008152;GO:0009058;GO:0009059;GO:0009889;GO:0009987;GO:0010468;GO:0010556;GO:0016070;GO:0019219;GO:0019222;GO:0031323;GO:0031326;GO:0032774;GO:0034645;GO:0034960;GO:0034961;GO:0043170;GO:0043283;GO:0043284;GO:0044237;GO:0044238;GO:0044249;GO:0044260;GO:0045449;GO:0050789;GO:0050794;GO:0051171;GO:0051252;GO:0060255;GO:0065007;GO:…	nucleobase, nucleoside, nucleotide and nucleic acid metabolic process;transcription;transcription, DNA-dependent;regulation of transcription, DNA-dependent;transcription from RNA polymerase II promoter;nitrogen compound metabolic process;metabolic process	hsa:4149	ko04010;ko05200;ko05222	MAPK signaling pathway;Pathways in cancer;Small cell lung cancer	K04453		5	1	1	2	1	1	2	1	1	2	8.1	8.1	8.1	18.275
	514	64;162;310;415;2636							IPI00783271;IPI00917568;IPI00917844;IPI00917676;IPI00917975	5;1;1;1;1	5;1;1;1;1	5;1;1;1;1	FALSE	Leucine-rich PPR motif-containing protein, mitochondrial;130 kDa leucine-rich protein;LRP 130;GP130	LRPPRC;LRP130	Leucine-rich PPR motif-containing protein, mitochondrial	P42704;B4DSR0	LPPRC_HUMAN	ENST00000260665	OTTHUMP00000202377	NP_573566	PF01535	PPR	PPR repeat	GO:0000228;GO:0000793;GO:0000794;GO:0005637;GO:0005640;GO:0005654;GO:0005694;GO:0005856;GO:0009295;GO:0016020;GO:0019866;GO:0019867;GO:0031090;GO:0031965;GO:0031968;GO:0042645;GO:0043226;GO:0043228;GO:0043229;GO:0043232;GO:0044422;GO:0044424;GO:0044425;GO:0044428;GO:0044429;GO:0044444;GO:0044446;GO:0044464;GO:0048471	nuclear chromosome;condensed chromosome;condensed nuclear chromosome;nuclear inner membrane;nuclear outer membrane;nucleoplasm;chromosome;cytoskeleton;nucleoid;membrane;organelle inner membrane;outer membrane;organelle membrane;nuclear membrane	GO:0003676;GO:0003723;GO:0005488;GO:0005515;GO:0008017;GO:0008092;GO:0015631;GO:0048487	nucleic acid binding;RNA binding;binding;protein binding;microtubule binding;cytoskeletal protein binding;tubulin binding;beta-tubulin binding	GO:0006139;GO:0006350;GO:0006355;GO:0006807;GO:0006810;GO:0007017;GO:0007018;GO:0008152;GO:0009058;GO:0009059;GO:0009889;GO:0009987;GO:0010468;GO:0010556;GO:0010970;GO:0015931;GO:0019219;GO:0019222;GO:0030705;GO:0031323;GO:0031326;GO:0034643;GO:0034645;GO:0034960;GO:0034961;GO:0043170;GO:0043283;GO:0043284;GO:0044237;GO:0044238;GO:0044249;GO:0044260;GO:0045449;GO:0046907;GO:0047497;GO:0050657;GO:…	nucleobase, nucleoside, nucleotide and nucleic acid metabolic process;transcription;regulation of transcription, DNA-dependent;nitrogen compound metabolic process;transport;microtubule-based process;microtubule-based movement;metabolic process	hsa:10128					5	5	5	6	5	5	6	5	5	6	4	4	4	157.9
	328	347;1215;2851							IPI00909515;IPI00215919;IPI00853337;IPI00930263;IPI00930413;IPI00910783;IPI00789027;IPI00947463;IPI00944969	3;3;3;2;1;1;1;1;1	3;3;3;2;1;1;1;1;1	1;1;1;0;0;0;0;0;0	FALSE	cDNA FLJ51495, highly similar to ADP-ribosylation factor 5;ADP-ribosylation factor 5;cDNA FLJ61099, highly similar to ADP-ribosylation factor 1	ARF5	cDNA FLJ51495, highly similar to ADP-ribosylation factor 5;ADP-ribosylation factor 5;Putative uncharacterized protein ARF5;cDNA FLJ61099, highly similar to ADP-ribosylation factor 1	B4DLJ3;P84085;A4D0Z3;C9J1Z8;B4DEB9	B4DLJ3_HUMAN;ARF5_HUMAN;B4DEB9_HUMAN	ENST00000000233;ENST00000272102;ENST00000327482;ENST00000391868	OTTHUMP00000024864;OTTHUMP00000196795	NP_001653	PF00025	Arf	ADP-ribosylation factor family	GO:0005622;GO:0044464;GO:0005794;GO:0043226;GO:0043227;GO:0043229;GO:0043231;GO:0044424;GO:0044444;GO:0005829;GO:0012505;GO:0030017;GO:0044449	intracellular;cell part;Golgi apparatus;organelle;membrane-bounded organelle;intracellular organelle;intracellular membrane-bounded organelle;intracellular part;cytoplasmic part;cytosol;endomembrane system;sarcomere;contractile fiber part	GO:0000166;GO:0005488;GO:0005525;GO:0017076;GO:0019001;GO:0032553;GO:0032555;GO:0032561;GO:0003824;GO:0003924;GO:0016462;GO:0016787;GO:0016817;GO:0016818;GO:0017111	nucleotide binding;binding;GTP binding;purine nucleotide binding;guanyl nucleotide binding;ribonucleotide binding;purine ribonucleotide binding;guanyl ribonucleotide binding;catalytic activity;GTPase activity;pyrophosphatase activity;hydrolase activity	GO:0007154;GO:0007165;GO:0007242;GO:0007264;GO:0009987;GO:0050789;GO:0050794;GO:0065007;GO:0006810;GO:0015031;GO:0016192;GO:0045184;GO:0051234	cell communication;signal transduction;intracellular signaling cascade;small GTPase mediated signal transduction;cellular process;regulation of biological process;regulation of cellular process;biological regulation;transport;protein transport	hsa:381			K07940		9	3	3	5	3	3	5	1	1	2	13.5	13.5	4.4	25.378
	186	2308							IPI00376973;IPI00944548;IPI00798041;IPI00470920;IPI00944557;IPI00442821;IPI00332511;IPI00376972;IPI00020850;IPI00376974;IPI00472385;IPI00184845	1;1;1;1;1;1;1;1;1;1;1;1	1;1;1;1;1;1;1;1;1;1;1;1	1;1;1;1;1;1;1;1;1;1;1;1	FALSE	Serine/threonine-protein phosphatase 2A 55 kDa regulatory subunit B beta isoform;PP2A, subunit B, B55-beta isoform;PP2A, subunit B, PR55-beta isoform;PP2A, subunit B, R2-beta isoform;cDNA FLJ58665, highly similar to Serine/threonine-protein phosphatase 2A 55 kDa regulatory subunit B alpha isoform;Serine/threonine-protein phosphatase 2A 55 kDa regulatory subunit B delta isoform;PP2A, subunit B, B5…	PPP2R2B;PPP2R2D;KIAA1541;PPP2R2A	Isoform 5 of Serine/threonine-protein phosphatase 2A 55 kDa regulatory subunit B beta isoform;Isoform 4 of Serine/threonine-protein phosphatase 2A 55 kDa regulatory subunit B beta isoform;serine/threonine-protein phosphatase 2A 55 kDa regulatory subunit B	Q00005-5;Q00005;Q00005-4;D3DQF7;B4E1T7;Q56VW8;Q66LE6;A8KAK0;Q6IN90;Q6PEG1;Q00005-3;Q6ZP32;P63151;Q00005-2;Q00005-1;D3DQF8;Q9NS07;A8MU22;A8MZB4;B3KMA9;Q9NZ48	2ABB_HUMAN;B4E1T7_HUMAN;2ABD_HUMAN;Q6ZP32_HUMAN;2ABA_HUMAN;A8MU22_HUMAN;A8MZB4_HUMAN;Q9NZ48_HUMAN	ENST00000356826;ENST00000394411;ENST00000394413;ENST00000394414;ENST00000315985;ENST00000380737;ENST00000314348;ENST00000394410;ENST00000398018	OTTHUMP00000160097;OTTHUMP00000177213;OTTHUMP00000020751;OTTHUMP00000177217;OTTHUMP00000160099;OTTHUMP00000160098	NP_858063;NP_001171062;NP_060931;NP_002708;NP_858062;NP_001120853;NP_004567;NP_858060;NP_858061;NP_858064	PF10586;PF10594;PF00400	PP2A_B_N;PP2A_B_subs_rcg;WD40	Serine-threonine phosphatase 2A subunit B alpha and beta N-terminal domain;Serine-threonine phosphatase 2A subunit B alpha and beta central domain;WD domain, G-beta repeat	GO:0000159;GO:0008287;GO:0032991;GO:0043234;GO:0044424;GO:0044464;GO:0005737	protein phosphatase type 2A complex;protein serine/threonine phosphatase complex;macromolecular complex;protein complex;intracellular part;cell part;cytoplasm	GO:0008601;GO:0019208;GO:0019888;GO:0030234;GO:0003824;GO:0004721;GO:0004722;GO:0005488;GO:0005515;GO:0016787;GO:0016788;GO:0016791;GO:0042578	protein phosphatase type 2A regulator activity;phosphatase regulator activity;protein phosphatase regulator activity;enzyme regulator activity;catalytic activity;phosphoprotein phosphatase activity;protein serine/threonine phosphatase activity;binding	GO:0007154;GO:0007165;GO:0008219;GO:0009987;GO:0016265;GO:0050789;GO:0050794;GO:0065007;GO:0010033;GO:0014070;GO:0014072;GO:0042221;GO:0043278;GO:0043279;GO:0050896;GO:0006464;GO:0006470;GO:0006793;GO:0006796;GO:0008152;GO:0016311;GO:0019538;GO:0034960;GO:0043170;GO:0043283;GO:0043412;GO:0043687;GO:0044237;GO:0044238;GO:0044260;GO:0044267	cell communication;signal transduction;cell death;cellular process;death;regulation of biological process;regulation of cellular process;biological regulation;response to organic substance;response to organic cyclic substance	hsa:5521;hsa:55844;hsa:5520			K04354		12	1	1	1	1	1	1	1	1	1	2.8	2.8	2.8	58.896
	488	862;1777;1806;2648;2897							IPI00473047;IPI00883914;IPI00005367;IPI00646448;IPI00945571;IPI00219377	5;5;1;1;1;1	5;5;1;1;1;1	5;5;1;1;1;1	FALSE	5'-AMP-activated protein kinase subunit gamma-1	PRKAG1	cDNA FLJ40287 fis, clone TESTI2027909, highly similar to 5'-AMP-ACTIVATED PROTEIN KINASE, GAMMA-1 SUBUNIT;5'-AMP-activated protein kinase subunit gamma-1 isoform 2	P54619;B4DDT7;B4E094;Q8N7V9	AAKG1_HUMAN	ENST00000316299;ENST00000395170	OTTHUMP00000167405	NP_002724;NP_997626	PF00571	CBS	CBS domain pair	GO:0005634;GO:0043226;GO:0043227;GO:0043229;GO:0043231;GO:0044424;GO:0044464	nucleus;organelle;membrane-bounded organelle;intracellular organelle;intracellular membrane-bounded organelle;intracellular part;cell part	GO:0003824;GO:0004672;GO:0004674;GO:0004690;GO:0004691;GO:0005488;GO:0005515;GO:0008603;GO:0016301;GO:0016740;GO:0016772;GO:0016773;GO:0019207;GO:0019887;GO:0019899;GO:0019900;GO:0019901;GO:0030234	catalytic activity;protein kinase activity;protein serine/threonine kinase activity;cyclic nucleotide-dependent protein kinase activity;cAMP-dependent protein kinase activity;binding;protein binding;cAMP-dependent protein kinase regulator activity	GO:0006082;GO:0006109;GO:0006110;GO:0006464;GO:0006468;GO:0006629;GO:0006631;GO:0006633;GO:0006793;GO:0006796;GO:0007154;GO:0007165;GO:0007276;GO:0007283;GO:0008152;GO:0008610;GO:0009058;GO:0009894;GO:0009987;GO:0010675;GO:0010906;GO:0016053;GO:0016310;GO:0019220;GO:0019222;GO:0019538;GO:0019752;GO:0022414;GO:0031323;GO:0031329;GO:0032787;GO:0033674;GO:0034960;GO:0042180;GO:0042325;GO:0043085;GO:…	organic acid metabolic process;regulation of carbohydrate metabolic process;regulation of glycolysis;protein modification process;protein amino acid phosphorylation;lipid metabolic process;fatty acid metabolic process;fatty acid biosynthetic process	hsa:5571	ko04910;ko04920	Insulin signaling pathway;Adipocytokine signaling pathway	K07200		6	5	5	7	5	5	7	5	5	7	16.5	16.5	16.5	38.532
	458	814;2202;2237;2265							IPI00410693;IPI00470497;IPI00470498;IPI00412714	4;4;4;4	4;4;4;4	4;4;4;4	FALSE	Plasminogen activator inhibitor 1 RNA-binding protein;PAI1 RNA-binding protein 1;SERPINE1 mRNA-binding protein 1	SERBP1;PAIRBP1;CGI-55	SERPINE1 mRNA binding protein 1, isoform CRA_d;Isoform 2 of Plasminogen activator inhibitor 1 RNA-binding protein;Isoform 3 of Plasminogen activator inhibitor 1 RNA-binding protein;Isoform 4 of Plasminogen activator inhibitor 1 RNA-binding protein	Q8NC51-1;Q8NC51;D3DQ69;D3DQ70;Q8NC51-2;Q63HR1;Q8NC51-3;Q8NC51-4;Q5VU21	PAIRB_HUMAN	ENST00000361219;ENST00000370990;ENST00000370994;ENST00000370995	OTTHUMP00000010978;OTTHUMP00000037682;OTTHUMP00000037681;OTTHUMP00000010977	NP_001018077;NP_001018078;NP_001018079;NP_056455	PF04774	HABP4_PAI-RBP1	Hyaluronan / mRNA binding family	GO:0005634;GO:0043226;GO:0043227;GO:0043229;GO:0043231;GO:0044424;GO:0044444;GO:0044464;GO:0048471	nucleus;organelle;membrane-bounded organelle;intracellular organelle;intracellular membrane-bounded organelle;intracellular part;cytoplasmic part;cell part;perinuclear region of cytoplasm	GO:0003676;GO:0003723;GO:0003729;GO:0003730;GO:0005488;GO:0005515	nucleic acid binding;RNA binding;mRNA binding;mRNA 3'-UTR binding;binding;protein binding	GO:0006139;GO:0006807;GO:0008152;GO:0009987;GO:0010468;GO:0010608;GO:0016070;GO:0016071;GO:0019219;GO:0019222;GO:0031323;GO:0034960;GO:0043170;GO:0043283;GO:0043487;GO:0043488;GO:0044237;GO:0044238;GO:0044260;GO:0050789;GO:0050794;GO:0051171;GO:0051252;GO:0060255;GO:0065007;GO:0080090	nucleobase, nucleoside, nucleotide and nucleic acid metabolic process;nitrogen compound metabolic process;metabolic process;cellular process;regulation of gene expression;posttranscriptional regulation of gene expression;RNA metabolic process	hsa:26135					4	4	4	6	4	4	6	4	4	6	9.9	9.9	9.9	50.92
	522	1009							IPI00939304;IPI00793443;IPI00937471	1;1;1	1;1;1	1;1;1	FALSE	Importin-5;Importin subunit beta-3;Karyopherin beta-3;Ran-binding protein 5	IPO5;KPNB3;RANBP5	Isoform 3 of Importin-5;Isoform 1 of Importin-5;Isoform 2 of Importin-5	O00410-3;O00410;O00410-1;B3KWG6;B4E0R6;Q9BVS9;O00410-2	IPO5_HUMAN	ENST00000261574;ENST00000357602;ENST00000403772	OTTHUMP00000018583	NP_002262	PF02985	HEAT	HEAT repeat	GO:0005643;GO:0005730;GO:0005737;GO:0032991;GO:0043226;GO:0043228;GO:0043229;GO:0043232;GO:0043234;GO:0044422;GO:0044424;GO:0044425;GO:0044428;GO:0044446;GO:0044464;GO:0046930	nuclear pore;nucleolus;cytoplasm;macromolecular complex;organelle;non-membrane-bounded organelle;intracellular organelle;intracellular non-membrane-bounded organelle;protein complex;organelle part;intracellular part;membrane part;nuclear part	GO:0004857;GO:0005095;GO:0005215;GO:0005488;GO:0005515;GO:0008536;GO:0008565;GO:0017016;GO:0019899;GO:0022892;GO:0030234;GO:0030695;GO:0031267;GO:0051020;GO:0060589	enzyme inhibitor activity;GTPase inhibitor activity;transporter activity;binding;protein binding;Ran GTPase binding;protein transporter activity;Ras GTPase binding;enzyme binding;substrate-specific transporter activity;enzyme regulator activity	GO:0000059;GO:0006461;GO:0006605;GO:0006606;GO:0006607;GO:0006810;GO:0006886;GO:0006913;GO:0009987;GO:0010926;GO:0015031;GO:0016043;GO:0017038;GO:0022607;GO:0034621;GO:0034622;GO:0043623;GO:0043933;GO:0044419;GO:0045184;GO:0046907;GO:0051169;GO:0051170;GO:0051234;GO:0051649;GO:0051704;GO:0065003	protein import into nucleus, docking;protein complex assembly;protein targeting;protein import into nucleus;NLS-bearing substrate import into nucleus;transport;intracellular protein transport;nucleocytoplasmic transport;cellular process						3	1	1	1	1	1	1	1	1	1	0.8	0.8	0.8	125.54
	537	8;120;142;663;1400;2429;2512;2589							IPI00937615;IPI00000875;IPI00738381;IPI00909534;IPI00908389;IPI00910941;IPI00956366	8;7;5;5;3;3;3	8;7;5;5;3;3;3	8;7;5;5;3;3;3	FALSE	Elongation factor 1-gamma;eEF-1B gamma;cDNA FLJ56389, highly similar to Elongation factor 1-gamma;cDNA FLJ59433, highly similar to Elongation factor 1-gamma	EEF1G;EF1G;PRO1608	Elongation factor 1-gamma;cDNA FLJ56389, highly similar to Elongation factor 1-gamma;Elongation factor 1-gamma;cDNA FLJ59433, highly similar to Elongation factor 1-gamma	P26641;Q2F838;Q2F840;Q53YD7;B4DTG2;B4DUP0	EF1G_HUMAN;B4DTG2_HUMAN;B4DUP0_HUMAN	ENST00000329251;ENST00000378019		NP_001395	PF00647;PF00043;PF02798	EF1G;GST_C;GST_N	Elongation factor 1 gamma, conserved domain;Glutathione S-transferase, C-terminal domain;Glutathione S-transferase, N-terminal domain	GO:0005829;GO:0005853;GO:0032991;GO:0043234;GO:0044424;GO:0044444;GO:0044464	cytosol;eukaryotic translation elongation factor 1 complex;macromolecular complex;protein complex;intracellular part;cytoplasmic part;cell part	GO:0003676;GO:0003746;GO:0005488;GO:0005515;GO:0008135;GO:0045182	nucleic acid binding;translation elongation factor activity;binding;protein binding;translation factor activity, nucleic acid binding;translation regulator activity	GO:0006414;GO:0008152;GO:0009058;GO:0009059;GO:0009987;GO:0034645;GO:0034960;GO:0034961;GO:0043170;GO:0043283;GO:0043284;GO:0044237;GO:0044249;GO:0044260	translational elongation;metabolic process;biosynthetic process;macromolecule biosynthetic process;cellular process;cellular macromolecule biosynthetic process;cellular biopolymer metabolic process;cellular biopolymer biosynthetic process	hsa:1937			K03233		7	8	8	13	8	8	13	8	8	13	19.9	19.9	19.9	50.118
	501	1024;1789;1979							IPI00792352;IPI00796462;IPI00795671;IPI00643041;IPI00044779;IPI00795109	3;3;3;3;2;1	3;3;3;3;2;1	3;3;3;3;2;1	FALSE	Putative uncharacterized protein RAN;RAN, member RAS oncogene family, isoform CRA_c;GTP-binding nuclear protein Ran;GTPase Ran;Ras-related nuclear protein;Ras-like protein TC4;Androgen receptor-associated protein 24;TC4 protein	RAN;ARA24;OK/SW-cl.81;TC4	26 kDa protein;27 kDa protein;RAN, member RAS oncogene family, isoform CRA_c;GTP-binding nuclear protein Ran;TC4 protein	B5MDF5;P62826;A8K3Z8;Q0EFC9;Q96QB7	B5MDF5_HUMAN;RAN_HUMAN;Q0EFC9_HUMAN	ENST00000392367;ENST00000392369;ENST00000254675	OTTHUMP00000166078;OTTHUMP00000169870;OTTHUMP00000166102;OTTHUMP00000166103;OTTHUMP00000166077;OTTHUMP00000169874	NP_006316	PF00071	Ras	Ras family	GO:0005643;GO:0005654;GO:0005829;GO:0016023;GO:0031410;GO:0031982;GO:0031988;GO:0032991;GO:0042470;GO:0043226;GO:0043227;GO:0043229;GO:0043231;GO:0043234;GO:0044422;GO:0044424;GO:0044425;GO:0044428;GO:0044444;GO:0044446;GO:0044464;GO:0046930;GO:0048770	nuclear pore;nucleoplasm;cytosol;cytoplasmic membrane-bounded vesicle;cytoplasmic vesicle;vesicle;membrane-bounded vesicle;macromolecular complex;melanosome;organelle;membrane-bounded organelle;intracellular organelle	GO:0000166;GO:0003824;GO:0003924;GO:0005488;GO:0005515;GO:0005525;GO:0016462;GO:0016787;GO:0016817;GO:0016818;GO:0017076;GO:0017111;GO:0019001;GO:0032553;GO:0032555;GO:0032561;GO:0003682;GO:0003712;GO:0003713;GO:0005102;GO:0008134;GO:0016563;GO:0030528;GO:0035257;GO:0035258;GO:0050681;GO:0051427	nucleotide binding;catalytic activity;GTPase activity;binding;protein binding;GTP binding;pyrophosphatase activity;hydrolase activity;hydrolase activity, acting on acid anhydrides	GO:0006810;GO:0006886;GO:0006913;GO:0007154;GO:0007165;GO:0009987;GO:0015031;GO:0045184;GO:0046907;GO:0050789;GO:0050794;GO:0051169;GO:0051234;GO:0051649;GO:0065007;GO:0000226;GO:0000280;GO:0006139;GO:0006259;GO:0006355;GO:0006405;GO:0006605;GO:0006611;GO:0006807;GO:0006996;GO:0007010;GO:0007017;GO:0007051;GO:0007052;GO:0007067;GO:0007242;GO:0008152;GO:0009889;GO:0009891;GO:0009893;GO:0010468;GO:…	transport;intracellular protein transport;nucleocytoplasmic transport;cell communication;signal transduction;cellular process;protein transport;establishment of protein localization;intracellular transport;regulation of biological process	hsa:5901			K07936		6	3	3	3	3	3	3	3	3	3	12.3	12.3	12.3	26.409
	54	2579							IPI00376844;IPI00003949;IPI00874051	1;1;1	1;1;1	1;1;1	FALSE	Putative ubiquitin-conjugating enzyme E2 N-like;Ubiquitin-conjugating enzyme E2 N;Ubiquitin-protein ligase N;Ubiquitin carrier protein N;Ubc13;Bendless-like ubiquitin-conjugating enzyme	UBE2NL;UBE2N;BLU	Putative ubiquitin-conjugating enzyme E2 N-like;Ubiquitin-conjugating enzyme E2 N;16 kDa protein	Q5JXB2;P61088	UE2NL_HUMAN;UBE2N_HUMAN	ENST00000370494;ENST00000318066	OTTHUMP00000024189;OTTHUMP00000168722	NP_001013007;NP_003339	PF00179	UQ_con	Ubiquitin-conjugating enzyme	GO:0005634;GO:0005737;GO:0031371;GO:0031372;GO:0032991;GO:0043226;GO:0043227;GO:0043229;GO:0043231;GO:0043234;GO:0044424;GO:0044464	nucleus;cytoplasm;ubiquitin conjugating enzyme complex;UBC13-MMS2 complex;macromolecular complex;organelle;membrane-bounded organelle;intracellular organelle;intracellular membrane-bounded organelle;protein complex;intracellular part;cell part	GO:0003824;GO:0016874;GO:0016879;GO:0016881;GO:0019787;GO:0000166;GO:0001882;GO:0001883;GO:0004842;GO:0005488;GO:0005515;GO:0005524;GO:0017076;GO:0030554;GO:0032182;GO:0032553;GO:0032555;GO:0032559;GO:0043130	catalytic activity;ligase activity;ligase activity, forming carbon-nitrogen bonds;acid-amino acid ligase activity;small conjugating protein ligase activity;nucleotide binding;nucleoside binding;purine nucleoside binding;ubiquitin-protein ligase activity	GO:0006464;GO:0008152;GO:0009987;GO:0019222;GO:0019538;GO:0034960;GO:0043170;GO:0043283;GO:0043412;GO:0043687;GO:0044237;GO:0044238;GO:0044260;GO:0044267;GO:0050789;GO:0051246;GO:0060255;GO:0065007;GO:0080090;GO:0000724;GO:0000725;GO:0000729;GO:0000738;GO:0002253;GO:0002376;GO:0002429;GO:0002682;GO:0002684;GO:0002757;GO:0002764;GO:0002768;GO:0006139;GO:0006259;GO:0006281;GO:0006282;GO:0006301;GO:…	protein modification process;metabolic process;cellular process;regulation of metabolic process;protein metabolic process;cellular biopolymer metabolic process;macromolecule metabolic process;biopolymer metabolic process;biopolymer modification	hsa:389898;hsa:7334	ko04120	Ubiquitin mediated proteolysis	K10580		3	1	1	1	1	1	1	1	1	1	7.2	7.2	7.2	17.377
	128	117;270							IPI00030654;IPI00012998;IPI00647126;IPI00910864;IPI00797184	2;2;2;2;2	2;2;2;2;2	2;2;2;2;2	FALSE	Cleavage and polyadenylation specificity factor subunit 6;Cleavage and polyadenylation specificity factor 68 kDa subunit;Pre-mRNA cleavage factor Im 68 kDa subunit;Protein HPBRII-4/7;cDNA FLJ58421, highly similar to Cleavage and polyadenylation specificity factor 6	CPSF6;CFIM68	Isoform 2 of Cleavage and polyadenylation specificity factor subunit 6;Isoform 1 of Cleavage and polyadenylation specificity factor subunit 6;Putative uncharacterized protein CPSF6;cDNA FLJ58421, highly similar to Cleavage and polyadenylation specificity f	Q16630-2;Q16630;Q16630-1;Q16630-3;C9JGC2;B4DSU9	CPSF6_HUMAN;B4DSU9_HUMAN	ENST00000266679;ENST00000351671	OTTHUMP00000168439;OTTHUMP00000168438;OTTHUMP00000168440;OTTHUMP00000168442	NP_008938	PF00076	RRM_1	RNA recognition motif. (a.k.a. RRM, RBD, or RNP domain)	GO:0005849;GO:0016604;GO:0030529;GO:0032991;GO:0042382;GO:0043234;GO:0044422;GO:0044424;GO:0044428;GO:0044446;GO:0044451;GO:0044464	mRNA cleavage factor complex;nuclear body;ribonucleoprotein complex;macromolecular complex;paraspeckles;protein complex;organelle part;intracellular part;nuclear part;intracellular organelle part;nucleoplasm part;cell part	GO:0000166;GO:0003676;GO:0003723;GO:0005488;GO:0005515	nucleotide binding;nucleic acid binding;RNA binding;binding;protein binding	GO:0006139;GO:0006396;GO:0006397;GO:0006807;GO:0008152;GO:0009987;GO:0016070;GO:0016071;GO:0034960;GO:0043170;GO:0043283;GO:0044237;GO:0044238;GO:0044260	nucleobase, nucleoside, nucleotide and nucleic acid metabolic process;RNA processing;mRNA processing;nitrogen compound metabolic process;metabolic process;cellular process;RNA metabolic process;mRNA metabolic process;cellular biopolymer metabolic process	hsa:11052					5	2	2	2	2	2	2	2	2	2	5.8	5.8	5.8	63.47
	346	268;2266							IPI00218414	2	2	2	FALSE	Carbonic anhydrase 2;Carbonic anhydrase II;Carbonate dehydratase II;Carbonic anhydrase C	CA2	Carbonic anhydrase 2	P00918;Q6LD99	CAH2_HUMAN	ENST00000285379	OTTHUMP00000177821	NP_000058	PF00194	Carb_anhydrase	Eukaryotic-type carbonic anhydrase	GO:0005634;GO:0005737;GO:0043226;GO:0043227;GO:0043229;GO:0043231;GO:0044424;GO:0044464	nucleus;cytoplasm;organelle;membrane-bounded organelle;intracellular organelle;intracellular membrane-bounded organelle;intracellular part;cell part	GO:0003824;GO:0004089;GO:0005488;GO:0008270;GO:0016829;GO:0016835;GO:0016836;GO:0043167;GO:0043169;GO:0046872;GO:0046914	catalytic activity;carbonate dehydratase activity;binding;zinc ion binding;lyase activity;carbon-oxygen lyase activity;hydro-lyase activity;ion binding;cation binding;metal ion binding;transition metal ion binding	GO:0006730;GO:0008152;GO:0009987;GO:0044237	one-carbon metabolic process;metabolic process;cellular process;cellular metabolic process	hsa:760	ko00910	Nitrogen metabolism	K01672		1	2	2	2	2	2	2	2	2	2	10	10	10	29.246
	377	1048							IPI00250297	1	1	1	FALSE	L-aminoadipate-semialdehyde dehydrogenase-phosphopantetheinyl transferase;4'-phosphopantetheinyl transferase;Alpha-aminoadipic semialdehyde dehydrogenase-phosphopantetheinyl transferase;LYS5 ortholog	AASDHPPT;CGI-80;HAH-P;HSPC223;x0005	L-aminoadipate-semialdehyde dehydrogenase-phosphopantetheinyl transferase	Q9NRN7;B4DDW7	ADPPT_HUMAN	ENST00000278618		NP_056238	PF01648	ACPS	4'-phosphopantetheinyl transferase superfamily	GO:0005829;GO:0044424;GO:0044444;GO:0044464	cytosol;intracellular part;cytoplasmic part;cell part	GO:0000287;GO:0003824;GO:0005488;GO:0008897;GO:0016740;GO:0016772;GO:0016780;GO:0043167;GO:0043169;GO:0046872	magnesium ion binding;catalytic activity;binding;holo-[acyl-carrier-protein] synthase activity;transferase activity;transferase activity, transferring phosphorus-containing groups;phosphotransferase activity, for other substituted phosphate groups	GO:0008152;GO:0009058;GO:0009059;GO:0043170	metabolic process;biosynthetic process;macromolecule biosynthetic process;macromolecule metabolic process	hsa:60496	ko00300;ko00310	Lysine biosynthesis;Lysine degradation	K00142		1	1	1	1	1	1	1	1	1	1	4.9	4.9	4.9	35.776
	440	940							IPI00646954;IPI00411623;IPI00374054;IPI00749432;IPI00783772	1;1;1;1;1	1;1;1;1;1	1;1;1;1;1	FALSE	Protein enabled homolog;cDNA FLJ44946 fis, clone BRAMY4001863, highly similar to Mus musculus enabled homolog (Drosophila) (Enah)	ENAH;MENA	89 kDa protein;Isoform 1 of Protein enabled homolog;Isoform 2 of Protein enabled homolog;cDNA FLJ44946 fis, clone BRAMY4001863, highly similar to Mus musculus enabled homolog;23 kDa protein	Q8N8S7-1;Q8N8S7;D0PQI2;Q6ZSB8;Q8N8S7-2;A8K2B4;Q6ZT55	ENAH_HUMAN;Q6ZT55_HUMAN	ENST00000284563;ENST00000366843;ENST00000366844;ENST00000391874	OTTHUMP00000035864;OTTHUMP00000035865;OTTHUMP00000035863;OTTHUMP00000035866	NP_001008493;NP_060682	PF08776;PF00568	VASP_tetra;WH1	VASP tetramerisation domain;WH1 domain	GO:0005737;GO:0005856;GO:0030027;GO:0030054;GO:0030175;GO:0042995;GO:0043226;GO:0043228;GO:0043229;GO:0043232;GO:0044424;GO:0044425;GO:0044459;GO:0044464;GO:0045202	cytoplasm;cytoskeleton;lamellipodium;cell junction;filopodium;cell projection;organelle;non-membrane-bounded organelle;intracellular organelle;intracellular non-membrane-bounded organelle;intracellular part;membrane part;plasma membrane part;cell part	GO:0003779;GO:0005488;GO:0005515;GO:0008092;GO:0017124;GO:0019904	actin binding;binding;protein binding;cytoskeletal protein binding;SH3 domain binding;protein domain specific binding	GO:0006810;GO:0046907;GO:0051234;GO:0051649	transport;intracellular transport;establishment of localization;establishment of localization in cell	hsa:55740	ko04810	Regulation of actin cytoskeleton	K05746		5	1	1	1	1	1	1	1	1	1	2.7	2.7	2.7	88.945
Residue 525	833	296;1356;2128;2660;2712;4070;4439;4644;4926	463			1240			IPI00783271;IPI00917568;IPI00917844;IPI00917676	9;1;1;1	9;1;1;1	9;1;1;1	FALSE	Leucine-rich PPR motif-containing protein, mitochondrial;130 kDa leucine-rich protein;LRP 130;GP130	LRPPRC;LRP130	Leucine-rich PPR motif-containing protein, mitochondrial	P42704;B4DSR0	LPPRC_HUMAN	ENST00000260665	OTTHUMP00000202377	NP_573566	PF01535	PPR	PPR repeat	GO:0000228;GO:0000793;GO:0000794;GO:0005637;GO:0005640;GO:0005654;GO:0005694;GO:0005856;GO:0009295;GO:0016020;GO:0019866;GO:0019867;GO:0031090;GO:0031965;GO:0031968;GO:0042645;GO:0043226;GO:0043228;GO:0043229;GO:0043232;GO:0044422;GO:0044424;GO:0044425;GO:0044428;GO:0044429;GO:0044444;GO:0044446;GO:0044464;GO:0048471	nuclear chromosome;condensed chromosome;condensed nuclear chromosome;nuclear inner membrane;nuclear outer membrane;nucleoplasm;chromosome;cytoskeleton;nucleoid;membrane;organelle inner membrane;outer membrane;organelle membrane;nuclear membrane	GO:0003676;GO:0003723;GO:0005488;GO:0005515;GO:0008017;GO:0008092;GO:0015631;GO:0048487	nucleic acid binding;RNA binding;binding;protein binding;microtubule binding;cytoskeletal protein binding;tubulin binding;beta-tubulin binding	GO:0006139;GO:0006350;GO:0006355;GO:0006807;GO:0006810;GO:0007017;GO:0007018;GO:0008152;GO:0009058;GO:0009059;GO:0009889;GO:0009987;GO:0010468;GO:0010556;GO:0010970;GO:0015931;GO:0019219;GO:0019222;GO:0030705;GO:0031323;GO:0031326;GO:0034643;GO:0034645;GO:0034960;GO:0034961;GO:0043170;GO:0043283;GO:0043284;GO:0044237;GO:0044238;GO:0044249;GO:0044260;GO:0045449;GO:0046907;GO:0047497;GO:0050657;GO:…	nucleobase, nucleoside, nucleotide and nucleic acid metabolic process;transcription;regulation of transcription, DNA-dependent;nitrogen compound metabolic process;transport;microtubule-based process;microtubule-based movement;metabolic process	hsa:10128					4	9	9	11	9	9	11	9	9	11	5.9	5.9	5.9	157.9
BGSGSNRHIDRNYEPLKTQPK	338	293;440;1034;1261;1355;3640;3910;4309;5110	229			249			IPI00024364;IPI00843876;IPI00908817;IPI00419856;IPI00409698;IPI00164417;IPI00903321;IPI00908440	9;9;8;3;2;2;1;1	9;9;8;3;2;2;1;1	9;9;8;3;2;2;1;1	FALSE	Transportin-1;Importin beta-2;Karyopherin beta-2;M9 region interaction protein	TNPO1;KPNB2;MIP1;TRN	Isoform 1 of Transportin-1;Isoform 2 of Transportin-1;Isoform 3 of Transportin-1	Q92973-1;Q92973;Q92973-2;Q92973-3	TNPO1_HUMAN	ENST00000337273;ENST00000396346	OTTHUMP00000126960	NP_002261;NP_694858	PF02985;PF03810	HEAT;IBN_N	HEAT repeat;Importin-beta N-terminal domain	GO:0005643;GO:0005737;GO:0032991;GO:0043234;GO:0044422;GO:0044424;GO:0044425;GO:0044428;GO:0044446;GO:0044464;GO:0046930	nuclear pore;cytoplasm;macromolecular complex;protein complex;organelle part;intracellular part;membrane part;nuclear part;intracellular organelle part;cell part;pore complex	GO:0005048;GO:0005215;GO:0005488;GO:0005515;GO:0008139;GO:0008565;GO:0022892;GO:0042277	signal sequence binding;transporter activity;binding;protein binding;nuclear localization sequence binding;protein transporter activity;substrate-specific transporter activity;peptide binding	GO:0000059;GO:0000060;GO:0006461;GO:0006810;GO:0006886;GO:0009987;GO:0010926;GO:0015031;GO:0016043;GO:0022607;GO:0034621;GO:0034622;GO:0043623;GO:0043933;GO:0044419;GO:0045184;GO:0046907;GO:0051234;GO:0051649;GO:0051704;GO:0065003	protein import into nucleus, docking;protein import into nucleus, translocation;protein complex assembly;transport;intracellular protein transport;cellular process;anatomical structure formation;protein transport;cellular component organization	hsa:3842					8	9	10	13	9	10	13	9	10	13	12.2	12.2	12.2	102.35
BGSGSNRHIDRNpYEPLKTQPK	319	2026;2463;2777;3907;4832;5096							IPI00022462;IPI00924935;IPI00925384;IPI00925162	6;5;1;1	6;5;1;1	6;5;1;1	FALSE	Transferrin receptor protein 1;T9;p90;Transferrin receptor protein 1, serum form;cDNA FLJ57106, highly similar to Transferrin receptor protein 1	TFRC	Transferrin receptor protein 1;cDNA FLJ57106, highly similar to Transferrin receptor protein 1	P02786;A8K6Q8;D3DXB0;B7Z2I6	TFR1_HUMAN;B7Z2I6_HUMAN	ENST00000360110;ENST00000392396	OTTHUMP00000174160;OTTHUMP00000174161;OTTHUMP00000208523;OTTHUMP00000208524;OTTHUMP00000208525	NP_001121620;NP_003225	PF02225;PF04253	PA;TFR_dimer	PA domain;Transferrin receptor-like dimerisation domain	GO:0005576;GO:0005768;GO:0005887;GO:0016021;GO:0016023;GO:0031224;GO:0031226;GO:0031410;GO:0031982;GO:0031988;GO:0042470;GO:0043226;GO:0043227;GO:0043229;GO:0043231;GO:0044424;GO:0044425;GO:0044444;GO:0044459;GO:0044464;GO:0048770	extracellular region;endosome;integral to plasma membrane;integral to membrane;cytoplasmic membrane-bounded vesicle;intrinsic to membrane;intrinsic to plasma membrane;cytoplasmic vesicle;vesicle;membrane-bounded vesicle;melanosome;organelle	GO:0004871;GO:0004872;GO:0004888;GO:0004998;GO:0060089	signal transducer activity;receptor activity;transmembrane receptor activity;transferrin receptor activity;molecular transducer activity	GO:0006810;GO:0006873;GO:0006879;GO:0006897;GO:0009987;GO:0010324;GO:0016043;GO:0016044;GO:0016192;GO:0019725;GO:0030003;GO:0030005;GO:0042592;GO:0048878;GO:0050801;GO:0051234;GO:0055066;GO:0055072;GO:0055080;GO:0055082;GO:0065007;GO:0065008	transport;cellular ion homeostasis;cellular iron ion homeostasis;endocytosis;cellular process;membrane invagination;cellular component organization;membrane organization;vesicle-mediated transport;cellular homeostasis;cellular cation homeostasis	hsa:7037	ko04640	Hematopoietic cell lineage	K06503		4	6	6	6	6	6	6	6	6	6	8.7	8.7	8.7	84.87
	669	1458;3408;3478	365			847			IPI00855940;IPI00795569;IPI00302458;IPI00009645	3;3;3;1	3;3;3;1	3;3;3;1	FALSE	cDNA FLJ76855, highly similar to Homo sapiens exportin 7 (XPO7), mRNA;Exportin-7;Ran-binding protein 16	XPO7;KIAA0745;RANBP16	exportin-7 isoform a;exportin-7 isoform c;Exportin-7	A8K607;Q9UIA9;B4DSP8;D3DSQ7	A8K607_HUMAN;XPO7_HUMAN	ENST00000252512	OTTHUMP00000177147;OTTHUMP00000177146	NP_001093631;NP_001093632;NP_055839	PF03810	IBN_N	Importin-beta N-terminal domain	GO:0005643;GO:0005737;GO:0032991;GO:0043234;GO:0044422;GO:0044424;GO:0044425;GO:0044428;GO:0044446;GO:0044464;GO:0046930	nuclear pore;cytoplasm;macromolecular complex;protein complex;organelle part;intracellular part;membrane part;nuclear part;intracellular organelle part;cell part;pore complex	GO:0005215;GO:0005488;GO:0008565;GO:0022892;GO:0005049;GO:0005515	transporter activity;binding;protein transporter activity;substrate-specific transporter activity;nuclear export signal receptor activity;protein binding	GO:0000059;GO:0006461;GO:0009987;GO:0010926;GO:0016043;GO:0022607;GO:0034621;GO:0034622;GO:0043623;GO:0043933;GO:0065003;GO:0006605;GO:0006611;GO:0006810;GO:0006886;GO:0006913;GO:0015031;GO:0015931;GO:0045184;GO:0046907;GO:0050657;GO:0050658;GO:0051028;GO:0051168;GO:0051169;GO:0051234;GO:0051236;GO:0051649;GO:0055085;GO:0065002	protein import into nucleus, docking;protein complex assembly;cellular process;anatomical structure formation;cellular component organization;cellular component assembly;cellular macromolecular complex subunit organization	hsa:23039					4	3	4	4	3	4	4	3	4	4	2.9	2.9	2.9	124.84
	410	142;966;973;1076;1707;2327;2725;2839;3185;4016;4172;5119							IPI00030275;IPI00646055	12;8	12;8	12;8	FALSE	Heat shock protein 75 kDa, mitochondrial;Tumor necrosis factor type 1 receptor-associated protein;TNFR-associated protein 1	TRAP1;HSP75	Heat shock protein 75 kDa, mitochondrial;57 kDa protein	Q12931;B4DR68;D3DUC8;Q53FS6;Q53G55;Q59EK6;Q5CAQ4;Q8N9Z3;Q9BV61	TRAP1_HUMAN	ENST00000246957	OTTHUMP00000081621;OTTHUMP00000159796;OTTHUMP00000081622	NP_057376	PF02518;PF00183	HATPase_c;HSP90	Histidine kinase-, DNA gyrase B-, and HSP90-like ATPase;Hsp90 protein	GO:0005739;GO:0043226;GO:0043227;GO:0043229;GO:0043231;GO:0044424;GO:0044444;GO:0044464	mitochondrion;organelle;membrane-bounded organelle;intracellular organelle;intracellular membrane-bounded organelle;intracellular part;cytoplasmic part;cell part	GO:0000166;GO:0001882;GO:0001883;GO:0005102;GO:0005126;GO:0005164;GO:0005488;GO:0005515;GO:0005524;GO:0017076;GO:0030554;GO:0032553;GO:0032555;GO:0032559;GO:0032813;GO:0051082	nucleotide binding;nucleoside binding;purine nucleoside binding;receptor binding;cytokine receptor binding;tumor necrosis factor receptor binding;binding;protein binding;ATP binding;purine nucleotide binding;adenyl nucleotide binding	GO:0006457;GO:0006950;GO:0008152;GO:0009987;GO:0019538;GO:0034960;GO:0043170;GO:0043283;GO:0044237;GO:0044238;GO:0044260;GO:0044267;GO:0050896	protein folding;response to stress;metabolic process;cellular process;protein metabolic process;cellular biopolymer metabolic process;macromolecule metabolic process;biopolymer metabolic process;cellular metabolic process;primary metabolic process	hsa:10131			K09488		2	12	12	15	12	12	15	12	12	15	16.9	16.9	16.9	80.109
	62	56;591;765;1026;1325;1351;2409;2744;2910;3119;3480;3516;3841;4004;4061;4448;4470;4684;4811;4947	46;47;48;49			1;181;564;788			IPI00001639;IPI00922792	20;13	20;13	20;13	FALSE	Importin subunit beta-1;Karyopherin subunit beta-1;Nuclear factor P97;Importin-90;cDNA FLJ50625, highly similar to Importin beta-1 subunit	KPNB1;NTF97	Importin subunit beta-1;cDNA FLJ50625, highly similar to Importin beta-1 subunit	Q14974;B2RBR9;B7Z752;B7ZAV6;D3DTT3;B7Z5M1	IMB1_HUMAN;B7Z5M1_HUMAN	ENST00000290158	OTTHUMP00000035030;OTTHUMP00000181581	NP_002256	PF00514;PF02985;PF03810	Arm;HEAT;IBN_N	Armadillo/beta-catenin-like repeat;HEAT repeat;Importin-beta N-terminal domain	GO:0005643;GO:0005654;GO:0005829;GO:0032991;GO:0043234;GO:0044422;GO:0044424;GO:0044425;GO:0044428;GO:0044444;GO:0044446;GO:0044464;GO:0046930	nuclear pore;nucleoplasm;cytosol;macromolecular complex;protein complex;organelle part;intracellular part;membrane part;nuclear part;cytoplasmic part;intracellular organelle part;cell part;pore complex	GO:0005048;GO:0005488;GO:0005515;GO:0008139;GO:0008270;GO:0019904;GO:0042277;GO:0043167;GO:0043169;GO:0046872;GO:0046914	signal sequence binding;binding;protein binding;nuclear localization sequence binding;zinc ion binding;protein domain specific binding;peptide binding;ion binding;cation binding;metal ion binding;transition metal ion binding	GO:0000059;GO:0000060;GO:0006461;GO:0006605;GO:0006606;GO:0006607;GO:0006810;GO:0006886;GO:0006913;GO:0009987;GO:0010926;GO:0015031;GO:0016043;GO:0017038;GO:0022607;GO:0034621;GO:0034622;GO:0043623;GO:0043933;GO:0044419;GO:0045184;GO:0046907;GO:0051169;GO:0051170;GO:0051234;GO:0051649;GO:0051704;GO:0065003	protein import into nucleus, docking;protein import into nucleus, translocation;protein complex assembly;protein targeting;protein import into nucleus;NLS-bearing substrate import into nucleus;transport;intracellular protein transport	hsa:3837					2	20	25	39	20	25	39	20	25	39	29.9	29.9	29.9	97.169
	845	1213;1298;1703;1891;2157;2473;3027;3496;4076;4278;4803;4960	481;482			553;928			IPI00939304;IPI00793443;IPI00947034;IPI00947546;IPI00947399;IPI00946866;IPI00944936;IPI00947253;IPI00947392;IPI00946708;IPI00947378;IPI00639960;IPI00946357;IPI00945088;IPI00947241;IPI00514205;IPI00946140;IPI00945788	12;12;2;2;2;2;2;2;2;2;2;2;2;2;1;1;1;1	12;12;2;2;2;2;2;2;2;2;2;2;2;2;1;1;1;1	2;2;1;2;2;2;2;2;2;2;2;2;2;2;0;0;1;1	FALSE	Importin-5;Importin subunit beta-3;Karyopherin beta-3;Ran-binding protein 5	IPO5;KPNB3;RANBP5	Isoform 3 of Importin-5;Isoform 1 of Importin-5	O00410-3;O00410;O00410-1;B3KWG6;B4E0R6;Q9BVS9	IPO5_HUMAN	ENST00000261574;ENST00000357602;ENST00000403772	OTTHUMP00000018583	NP_002262	PF02985	HEAT	HEAT repeat	GO:0005643;GO:0005730;GO:0005737;GO:0032991;GO:0043226;GO:0043228;GO:0043229;GO:0043232;GO:0043234;GO:0044422;GO:0044424;GO:0044425;GO:0044428;GO:0044446;GO:0044464;GO:0046930	nuclear pore;nucleolus;cytoplasm;macromolecular complex;organelle;non-membrane-bounded organelle;intracellular organelle;intracellular non-membrane-bounded organelle;protein complex;organelle part;intracellular part;membrane part;nuclear part	GO:0004857;GO:0005095;GO:0005215;GO:0005488;GO:0005515;GO:0008536;GO:0008565;GO:0017016;GO:0019899;GO:0022892;GO:0030234;GO:0030695;GO:0031267;GO:0051020;GO:0060589	enzyme inhibitor activity;GTPase inhibitor activity;transporter activity;binding;protein binding;Ran GTPase binding;protein transporter activity;Ras GTPase binding;enzyme binding;substrate-specific transporter activity;enzyme regulator activity	GO:0000059;GO:0006461;GO:0006605;GO:0006606;GO:0006607;GO:0006810;GO:0006886;GO:0006913;GO:0009987;GO:0010926;GO:0015031;GO:0016043;GO:0017038;GO:0022607;GO:0034621;GO:0034622;GO:0043623;GO:0043933;GO:0044419;GO:0045184;GO:0046907;GO:0051169;GO:0051170;GO:0051234;GO:0051649;GO:0051704;GO:0065003	protein import into nucleus, docking;protein complex assembly;protein targeting;protein import into nucleus;NLS-bearing substrate import into nucleus;transport;intracellular protein transport;nucleocytoplasmic transport;cellular process						18	12	13	16	12	13	16	2	2	3	15.6	15.6	2.1	125.54
	864	2930;3368;4045;4074;4762;4867	491			283			IPI00941161;IPI00031583	6;5	6;5	6;5	FALSE	General vesicular transport factor p115;Protein USO1 homolog;Transcytosis-associated protein;Vesicle-docking protein;Putative uncharacterized protein DKFZp451D234	USO1;VDP;DKFZp451D234	General vesicular transport factor p115;Putative uncharacterized protein DKFZp451D234	O60763;Q86TB8	USO1_HUMAN;Q86TB8_HUMAN	ENST00000264904		NP_003706	PF04871;PF04869	Uso1_p115_C;Uso1_p115_head	Uso1 / p115 like vesicle tethering protein, C terminal region;Uso1 / p115 like vesicle tethering protein, head region	GO:0000139;GO:0005829;GO:0016020;GO:0031090;GO:0044422;GO:0044424;GO:0044431;GO:0044444;GO:0044446;GO:0044464;GO:0000267;GO:0005624;GO:0005626;GO:0005792;GO:0042598;GO:0048471	Golgi membrane;cytosol;membrane;organelle membrane;organelle part;intracellular part;Golgi apparatus part;cytoplasmic part;intracellular organelle part;cell part;cell fraction;membrane fraction;insoluble fraction;microsome;vesicular fraction	GO:0005488;GO:0005515;GO:0005215;GO:0008565;GO:0022892	binding;protein binding;transporter activity;protein transporter activity;substrate-specific transporter activity	GO:0006906;GO:0006944;GO:0006996;GO:0009987;GO:0016043;GO:0016044;GO:0016050;GO:0048280;GO:0048284;GO:0006810;GO:0006886;GO:0015031;GO:0045184;GO:0046907;GO:0051234;GO:0051649	vesicle fusion;membrane fusion;organelle organization;cellular process;cellular component organization;membrane organization;vesicle organization;vesicle fusion with Golgi apparatus;organelle fusion;transport;intracellular protein transport	hsa:8615					2	6	6	8	6	6	8	6	6	8	8.1	8.1	8.1	107.89
	491	37;266;696;1142;3491;3673;3892;4540;4854							IPI00168388;IPI00102936;IPI00386885	9;8;4	9;8;4	9;8;4	FALSE	Signal recognition particle 68 kDa protein	SRP68	Isoform 1 of Signal recognition particle 68 kDa protein;Isoform 2 of Signal recognition particle 68 kDa protein	Q9UHB9-1;Q9UHB9;B3KMI9;B3KWY7;B4DVI7;Q9UHB9-2;B3KUU5;Q96K97	SRP68_HUMAN	ENST00000304220;ENST00000307877	OTTHUMP00000182487;OTTHUMP00000182488	NP_055045				GO:0005730;GO:0005783;GO:0005786;GO:0005840;GO:0030529;GO:0032991;GO:0043226;GO:0043227;GO:0043228;GO:0043229;GO:0043231;GO:0043232;GO:0044422;GO:0044424;GO:0044428;GO:0044444;GO:0044446;GO:0044464;GO:0048500	nucleolus;endoplasmic reticulum;signal recognition particle, endoplasmic reticulum targeting;ribosome;ribonucleoprotein complex;macromolecular complex;organelle;membrane-bounded organelle;non-membrane-bounded organelle;intracellular organelle	GO:0003676;GO:0003723;GO:0005488	nucleic acid binding;RNA binding;binding			hsa:6730	ko03060	Protein export	K03107		3	9	9	11	9	9	11	9	9	11	17.2	17.2	17.2	70.729
	372	634;3661							IPI00026530	2	2	2	FALSE	Protein ERGIC-53;ER-Golgi intermediate compartment 53 kDa protein;Lectin mannose-binding 1;Gp58;Intracellular mannose-specific lectin MR60	LMAN1;ERGIC53;F5F8D	Protein ERGIC-53	P49257;A0PJ85;B2R774;B4DVV0;Q53FS4	LMAN1_HUMAN	ENST00000251047	OTTHUMP00000073585;OTTHUMP00000163644	NP_005561	PF03388	Lectin_leg-like	Legume-like lectin family	GO:0000139;GO:0005789;GO:0016020;GO:0016021;GO:0031090;GO:0031224;GO:0033116;GO:0044422;GO:0044424;GO:0044425;GO:0044431;GO:0044432;GO:0044444;GO:0044446;GO:0044464	Golgi membrane;endoplasmic reticulum membrane;membrane;integral to membrane;organelle membrane;intrinsic to membrane;ER-Golgi intermediate compartment membrane;organelle part;intracellular part;membrane part;Golgi apparatus part;endoplasmic reticulum part	GO:0005488;GO:0005515;GO:0005529;GO:0005537;GO:0030246;GO:0048029;GO:0051082	binding;protein binding;sugar binding;mannose binding;carbohydrate binding;monosaccharide binding;unfolded protein binding	GO:0006457;GO:0006810;GO:0006888;GO:0007596;GO:0007599;GO:0008152;GO:0009987;GO:0015031;GO:0016192;GO:0019538;GO:0032501;GO:0034960;GO:0043170;GO:0043283;GO:0044237;GO:0044238;GO:0044260;GO:0044267;GO:0045184;GO:0046907;GO:0048193;GO:0050817;GO:0050878;GO:0051234;GO:0051649;GO:0065007;GO:0065008	protein folding;transport;ER to Golgi vesicle-mediated transport;blood coagulation;hemostasis;metabolic process;cellular process;protein transport;vesicle-mediated transport;protein metabolic process;multicellular organismal process	hsa:3998			K10080		1	2	2	2	2	2	2	2	2	2	3.1	3.1	3.1	57.548
	321	13;15;16;282;315;320;424;562;913;1252;1565;1705;2008;2182;2183;2784;2797;3025;3120;3125;3333;3561;3603;3813;4038;4235;4670;4975;5016	223;224;225;226			1;100;573;758			IPI00022744;IPI00219994;IPI00910737;IPI00910298;IPI00219762	29;29;21;13;7	29;29;21;13;7	29;29;21;13;7	FALSE	Exportin-2;Importin-alpha re-exporter;Chromosome segregation 1-like protein;Cellular apoptosis susceptibility protein;cDNA FLJ54022, highly similar to Exportin-2	CSE1L;CAS;XPO2	Isoform 1 of Exportin-2;Isoform 3 of Exportin-2;cDNA FLJ54022, highly similar to Exportin-2	P55060-1;P55060;B4DUC5;P55060-3;A3RLL6;B4DM67;B4DPS6;B4DM31	XPO2_HUMAN;B4DM31_HUMAN	ENST00000262982;ENST00000396192	OTTHUMP00000043373	NP_001307	PF03378;PF08506;PF03810	CAS_CSE1;Cse1;IBN_N	CAS/CSE protein, C-terminus;Cse1;Importin-beta N-terminal domain	GO:0005643;GO:0005737;GO:0032991;GO:0043234;GO:0044422;GO:0044424;GO:0044425;GO:0044428;GO:0044446;GO:0044464;GO:0046930	nuclear pore;cytoplasm;macromolecular complex;protein complex;organelle part;intracellular part;membrane part;nuclear part;intracellular organelle part;cell part;pore complex	GO:0005049;GO:0005215;GO:0005488;GO:0005515;GO:0008262;GO:0008565;GO:0022892	nuclear export signal receptor activity;transporter activity;binding;protein binding;importin-alpha export receptor activity;protein transporter activity;substrate-specific transporter activity	GO:0000059;GO:0006461;GO:0006915;GO:0008219;GO:0008283;GO:0009987;GO:0010926;GO:0012501;GO:0016043;GO:0016265;GO:0022607;GO:0034621;GO:0034622;GO:0043623;GO:0043933;GO:0065003	protein import into nucleus, docking;protein complex assembly;apoptosis;cell death;cell proliferation;cellular process;anatomical structure formation;programmed cell death;cellular component organization;death;cellular component assembly	hsa:1434					5	29	32	42	29	32	42	29	32	42	35.3	35.3	35.3	110.42
	856	1279;1322;1530;1662;3227;4800							IPI00908375	6	1	1	FALSE	cDNA FLJ52821, highly similar to Protein transport protein Sec23A		cDNA FLJ52821, highly similar to Protein transport protein Sec23A	B4E0Q9	B4E0Q9_HUMAN				PF08033;PF04811	Sec23_BS;Sec23_trunk	Sec23/Sec24 beta-sandwich domain;Sec23/Sec24 trunk domain	GO:0030117;GO:0030120;GO:0030127;GO:0032991;GO:0043234;GO:0044422;GO:0044424;GO:0044425;GO:0044431;GO:0044433;GO:0044444;GO:0044446;GO:0044464	membrane coat;vesicle coat;COPII vesicle coat;macromolecular complex;protein complex;organelle part;intracellular part;membrane part;Golgi apparatus part;cytoplasmic vesicle part;cytoplasmic part;intracellular organelle part;cell part	GO:0005488;GO:0005515	binding;protein binding	GO:0006810;GO:0006886;GO:0006888;GO:0009987;GO:0015031;GO:0016192;GO:0045184;GO:0046907;GO:0048193;GO:0051234;GO:0051649	transport;intracellular protein transport;ER to Golgi vesicle-mediated transport;cellular process;protein transport;vesicle-mediated transport;establishment of protein localization;intracellular transport;Golgi vesicle transport						1	6	6	9	1	1	2	1	1	2	16.4	2	2	45.021
	334	185;1655;1935;2208;2264;2454;2634;2886;3369;4496							IPI00024067;IPI00455383;IPI00022881;IPI00300446	10;10;1;1	10;10;1;1	10;10;1;1	FALSE	Clathrin heavy chain 1;CLH-17	CLTC;CLH17;CLTCL2;KIAA0034	Isoform 1 of Clathrin heavy chain 1;Isoform 2 of Clathrin heavy chain 1	Q00610-1;Q00610;D3DU00;Q00610-2	CLH1_HUMAN	ENST00000269122	OTTHUMP00000165784;OTTHUMP00000181743;OTTHUMP00000165785;OTTHUMP00000181744	NP_004850	PF00637;PF09268;PF01394	Clathrin;Clathrin-link;Clathrin_propel	Region in Clathrin and VPS;Clathrin, heavy-chain linker;Clathrin propeller repeat	GO:0016023;GO:0030117;GO:0030118;GO:0030120;GO:0030125;GO:0030130;GO:0030132;GO:0031410;GO:0031982;GO:0031988;GO:0032991;GO:0042470;GO:0043226;GO:0043227;GO:0043229;GO:0043231;GO:0043234;GO:0044422;GO:0044424;GO:0044425;GO:0044431;GO:0044433;GO:0044444;GO:0044446;GO:0044459;GO:0044464;GO:0048770	cytoplasmic membrane-bounded vesicle;membrane coat;clathrin coat;vesicle coat;clathrin vesicle coat;clathrin coat of trans-Golgi network vesicle;clathrin coat of coated pit;cytoplasmic vesicle;vesicle;membrane-bounded vesicle;macromolecular complex	GO:0005198;GO:0005488;GO:0005515	structural molecule activity;binding;protein binding	GO:0006810;GO:0006886;GO:0009987;GO:0015031;GO:0016192;GO:0045184;GO:0046907;GO:0051234;GO:0051649	transport;intracellular protein transport;cellular process;protein transport;vesicle-mediated transport;establishment of protein localization;intracellular transport;establishment of localization;establishment of localization in cell	hsa:1213	ko04142;ko05016	Huntington's disease	K04646		4	10	10	11	10	10	11	10	10	11	8.2	8.2	8.2	191.61
	691	585;2453;2486;2949;3063	390			74			IPI00784366;IPI00328257;IPI00413947;IPI00940292;IPI00784156;IPI00384489;IPI00790702;IPI00946351;IPI00909735	5;5;5;5;5;5;5;5;1	5;5;5;5;5;5;5;5;1	5;5;5;5;5;5;5;5;1	FALSE	AP-2 complex subunit beta-1;Adapter-related protein complex 2 beta-1 subunit;Beta2-adaptin;Beta-adaptin;Plasma membrane adaptor HA2/AP2 adaptin beta subunit;Clathrin assembly protein complex 2 beta large chain;AP105B;AP-1 complex subunit beta-1;Adapter-related protein complex 1 subunit beta-1;Adaptor protein complex AP-1 subunit beta-1;Beta-adaptin 1;Beta1-adaptin;Golgi adaptor HA1/AP1 adaptin be…	AP2B1;ADTB2;CLAPB1;AP1B1;ADTB1;BAM22;CLAPB2;hCG_1992160	Isoform 2 of AP-2 complex subunit beta;Isoform A of AP-1 complex subunit beta-1;Isoform B of AP-1 complex subunit beta-1;Isoform C of AP-1 complex subunit beta-1;Isoform 1 of AP-2 complex subunit beta;AP-1 complex subunit beta-1 isoform c;Beta adaptin subu	P63010-2;P63010;A8K0G3;A8K916;B4DWG4;B4E261;Q68DI0;Q96EL6;Q10567-1;Q10567;B4DG47;B4DS79;Q10567-2;Q10567-3;B4DKH5;P63010-1;Q86X54;Q7Z451;C9J1E7	AP2B1_HUMAN;AP1B1_HUMAN;Q86X54_HUMAN;Q7Z451_HUMAN	ENST00000262325;ENST00000312678;ENST00000356015;ENST00000357586;ENST00000405198;ENST00000317368	OTTHUMP00000180957;OTTHUMP00000028955;OTTHUMP00000199165;OTTHUMP00000199168;OTTHUMP00000180958;OTTHUMP00000199166;OTTHUMP00000180959;OTTHUMP00000199167	NP_001025177;NP_001118;NP_663782;NP_001273;NP_001159491	PF01602;PF02883;PF09066	Adaptin_N;Alpha_adaptinC2;B2-adapt-app_C	Adaptin N terminal region;Adaptin C-terminal domain;Beta2-adaptin appendage, C-terminal sub-domain	GO:0005829;GO:0005905;GO:0030119;GO:0030131;GO:0032991;GO:0043234;GO:0044424;GO:0044425;GO:0044444;GO:0044464;GO:0005794;GO:0012506;GO:0016020;GO:0030659;GO:0030662;GO:0030665;GO:0031090;GO:0043226;GO:0043227;GO:0043229;GO:0043231;GO:0044422;GO:0044433;GO:0044446	cytosol;coated pit;AP-type membrane coat adaptor complex;clathrin adaptor complex;macromolecular complex;protein complex;intracellular part;membrane part;cytoplasmic part;cell part;Golgi apparatus;vesicle membrane;membrane;cytoplasmic vesicle membrane	GO:0005215;GO:0005488;GO:0005515;GO:0008565;GO:0022892	transporter activity;binding;protein binding;protein transporter activity;substrate-specific transporter activity	GO:0002682;GO:0002697;GO:0002831;GO:0006810;GO:0006886;GO:0009987;GO:0015031;GO:0016192;GO:0031347;GO:0043900;GO:0045184;GO:0046907;GO:0048583;GO:0050688;GO:0050690;GO:0050776;GO:0050789;GO:0051234;GO:0051649;GO:0065007;GO:0080134;GO:0006897;GO:0010324;GO:0016043;GO:0016044	regulation of immune system process;regulation of immune effector process;regulation of response to biotic stimulus;transport;intracellular protein transport;cellular process;protein transport;vesicle-mediated transport;regulation of defense response	hsa:163;hsa:162	ko05016;ko04142	Huntington's disease	K11825;K12392		9	5	5	7	5	5	7	5	5	7	5.9	5.9	5.9	105.69
	231	490;1507							IPI00014311;IPI00642151;IPI00922263;IPI00647073;IPI00643617	2;2;2;1;1	2;2;2;1;1	2;2;2;1;1	FALSE	Cullin-2;Cullin 2;cDNA FLJ50125, highly similar to Cullin-2	CUL2;RP11-297A16.3-005;RP11-297A16.3-007;RP11-297A16.3-004	cDNA FLJ56037, highly similar to Cullin-2;Cullin 2;cDNA FLJ50125, highly similar to Cullin-2 (Fragment);Cullin 2;Cullin 2	Q13617;B7Z6K8;D3DRY6;Q5T2B5;B7Z1Y1;Q5T2B7;Q5T2B4	CUL2_HUMAN;Q5T2B5_HUMAN;B7Z1Y1_HUMAN;Q5T2B7_HUMAN;Q5T2B4_HUMAN	ENST00000374748;ENST00000374749;ENST00000374751;ENST00000374742;ENST00000374746;ENST00000374754	OTTHUMP00000019436;OTTHUMP00000019437;OTTHUMP00000019440;OTTHUMP00000019439;OTTHUMP00000019441;OTTHUMP00000019438	NP_003582	PF00888;PF10557	Cullin;Cullin_Nedd8	Cullin family;Cullin protein neddylation domain	GO:0000151;GO:0031461;GO:0032991;GO:0043234;GO:0044424;GO:0044464	ubiquitin ligase complex;cullin-RING ubiquitin ligase complex;macromolecular complex;protein complex;intracellular part;cell part	GO:0005488;GO:0005515;GO:0019899;GO:0031625	binding;protein binding;enzyme binding;ubiquitin protein ligase binding	GO:0000082;GO:0006508;GO:0006511;GO:0006917;GO:0007050;GO:0008152;GO:0008285;GO:0008629;GO:0009056;GO:0009057;GO:0009987;GO:0010941;GO:0010942;GO:0012502;GO:0019538;GO:0019941;GO:0022402;GO:0030163;GO:0034960;GO:0034962;GO:0042127;GO:0042981;GO:0043065;GO:0043067;GO:0043068;GO:0043170;GO:0043283;GO:0043285;GO:0043632;GO:0044237;GO:0044238;GO:0044248;GO:0044257;GO:0044260;GO:0044265;GO:0044267;GO:…	G1/S transition of mitotic cell cycle;proteolysis;ubiquitin-dependent protein catabolic process;induction of apoptosis;cell cycle arrest;metabolic process;negative regulation of cell proliferation;induction of apoptosis by intracellular signals	hsa:8453	ko04120;ko05200;ko05211	Ubiquitin mediated proteolysis;Pathways in cancer;Renal cell carcinoma	K03870		5	2	2	2	2	2	2	2	2	2	2.6	2.6	2.6	89.503
Residue 540	255	1133;1382;1383;2416							IPI00219217;IPI00788938;IPI00789173	4;2;1	3;1;1	3;1;1	FALSE	L-lactate dehydrogenase B chain;LDH heart subunit;Renal carcinoma antigen NY-REN-46;Putative uncharacterized protein LDHB	LDHB	L-lactate dehydrogenase B chain;L-lactate dehydrogenase	P07195;Q5U077;A8MW50	LDHB_HUMAN;A8MW50_HUMAN	ENST00000350669;ENST00000396076;ENST00000396075	OTTHUMP00000165228;OTTHUMP00000165229;OTTHUMP00000166897;OTTHUMP00000165231	NP_001167568;NP_002291	PF02866;PF00056	Ldh_1_C;Ldh_1_N	lactate/malate dehydrogenase, alpha/beta C-terminal domain;lactate/malate dehydrogenase, NAD binding domain	GO:0005737;GO:0044424;GO:0044464	cytoplasm;intracellular part;cell part	GO:0003824;GO:0004457;GO:0004459;GO:0005488;GO:0016491;GO:0016614;GO:0016616	catalytic activity;lactate dehydrogenase activity;L-lactate dehydrogenase activity;binding;oxidoreductase activity;oxidoreductase activity, acting on CH-OH group of donors	GO:0005975;GO:0005996;GO:0006006;GO:0006007;GO:0006066;GO:0006091;GO:0006096;GO:0008152;GO:0009056;GO:0009987;GO:0016052;GO:0019318;GO:0019320;GO:0019642;GO:0044237;GO:0044238;GO:0046164;GO:0046365;GO:0055114	carbohydrate metabolic process;monosaccharide metabolic process;glucose metabolic process;glucose catabolic process;alcohol metabolic process;generation of precursor metabolites and energy;glycolysis;metabolic process;catabolic process;cellular process	hsa:3945	ko00010;ko00620;ko00640;ko00272	Glycolysis / Gluconeogenesis;Pyruvate metabolism;Propanoate metabolism;Cysteine metabolism	K00016		3	4	4	8	3	3	6	3	3	6	11.1	7.5	7.5	36.638
BGSGSKKYAKSKYDFVARNNS	335	333;922;1723;2472	297			177			IPI00410287;IPI00792482;IPI00061282	4;4;1	4;4;1	3;3;0	FALSE	5'-AMP-activated protein kinase catalytic subunit alpha-1	PRKAA1;AMPK1	Isoform 2 of 5'-AMP-activated protein kinase catalytic subunit alpha-1;Isoform 1 of 5'-AMP-activated protein kinase catalytic subunit alpha-1	Q13131-2;Q13131;Q13131-1	AAPK1_HUMAN	ENST00000254690;ENST00000354209;ENST00000397128	OTTHUMP00000161795;OTTHUMP00000161796	NP_996790;NP_006242	PF00069	Pkinase	Protein kinase domain	GO:0005622;GO:0044464	intracellular;cell part	GO:0000166;GO:0000287;GO:0001882;GO:0001883;GO:0003824;GO:0004672;GO:0004674;GO:0004690;GO:0004691;GO:0005488;GO:0005515;GO:0005524;GO:0016301;GO:0016740;GO:0016772;GO:0016773;GO:0017076;GO:0030554;GO:0032553;GO:0032555;GO:0032559;GO:0043167;GO:0043169;GO:0046872	nucleotide binding;magnesium ion binding;nucleoside binding;purine nucleoside binding;catalytic activity;protein kinase activity;protein serine/threonine kinase activity;cyclic nucleotide-dependent protein kinase activity	GO:0000187;GO:0001666;GO:0006066;GO:0006082;GO:0006464;GO:0006468;GO:0006629;GO:0006631;GO:0006633;GO:0006694;GO:0006695;GO:0006793;GO:0006796;GO:0006950;GO:0008152;GO:0008202;GO:0008203;GO:0008610;GO:0009058;GO:0009889;GO:0009890;GO:0009891;GO:0009892;GO:0009893;GO:0009987;GO:0010893;GO:0016053;GO:0016125;GO:0016126;GO:0016310;GO:0019216;GO:0019218;GO:0019220;GO:0019222;GO:0019538;GO:0019752;GO:…	activation of MAPK activity;response to hypoxia;alcohol metabolic process;organic acid metabolic process;protein modification process;protein amino acid phosphorylation;lipid metabolic process;fatty acid metabolic process;fatty acid biosynthetic process	hsa:5562	ko04150;ko04140;ko04910;ko04920	mTOR signaling pathway;Regulation of autophagy;Insulin signaling pathway;Adipocytokine signaling pathway	K07198		3	4	4	4	4	4	4	3	3	3	7.8	7.8	5.1	65.522
BGSGSKKYAKSKpYDFVARNNS	388	867							IPI00939304;IPI00793443;IPI00937471	1;1;1	1;1;1	1;1;1	FALSE	Importin-5;Importin subunit beta-3;Karyopherin beta-3;Ran-binding protein 5	IPO5;KPNB3;RANBP5	Isoform 3 of Importin-5;Isoform 1 of Importin-5;Isoform 2 of Importin-5	O00410-3;O00410;O00410-1;B3KWG6;B4E0R6;Q9BVS9;O00410-2	IPO5_HUMAN	ENST00000261574;ENST00000357602;ENST00000403772	OTTHUMP00000018583	NP_002262	PF02985	HEAT	HEAT repeat	GO:0005643;GO:0005730;GO:0005737;GO:0032991;GO:0043226;GO:0043228;GO:0043229;GO:0043232;GO:0043234;GO:0044422;GO:0044424;GO:0044425;GO:0044428;GO:0044446;GO:0044464;GO:0046930	nuclear pore;nucleolus;cytoplasm;macromolecular complex;organelle;non-membrane-bounded organelle;intracellular organelle;intracellular non-membrane-bounded organelle;protein complex;organelle part;intracellular part;membrane part;nuclear part	GO:0004857;GO:0005095;GO:0005215;GO:0005488;GO:0005515;GO:0008536;GO:0008565;GO:0017016;GO:0019899;GO:0022892;GO:0030234;GO:0030695;GO:0031267;GO:0051020;GO:0060589	enzyme inhibitor activity;GTPase inhibitor activity;transporter activity;binding;protein binding;Ran GTPase binding;protein transporter activity;Ras GTPase binding;enzyme binding;substrate-specific transporter activity;enzyme regulator activity	GO:0000059;GO:0006461;GO:0006605;GO:0006606;GO:0006607;GO:0006810;GO:0006886;GO:0006913;GO:0009987;GO:0010926;GO:0015031;GO:0016043;GO:0017038;GO:0022607;GO:0034621;GO:0034622;GO:0043623;GO:0043933;GO:0044419;GO:0045184;GO:0046907;GO:0051169;GO:0051170;GO:0051234;GO:0051649;GO:0051704;GO:0065003	protein import into nucleus, docking;protein complex assembly;protein targeting;protein import into nucleus;NLS-bearing substrate import into nucleus;transport;intracellular protein transport;nucleocytoplasmic transport;cellular process						3	1	1	1	1	1	1	1	1	1	0.8	0.8	0.8	125.54
	162	537							IPI00024364;IPI00843876;IPI00908817;IPI00908440	1;1;1;1	1;1;1;1	1;1;1;1	FALSE	Transportin-1;Importin beta-2;Karyopherin beta-2;M9 region interaction protein;cDNA FLJ57425, highly similar to Transportin-1	TNPO1;KPNB2;MIP1;TRN	Isoform 1 of Transportin-1;Isoform 2 of Transportin-1;Isoform 3 of Transportin-1;cDNA FLJ57425, highly similar to Transportin-1	Q92973-1;Q92973;Q92973-2;Q92973-3;B4DSC0	TNPO1_HUMAN;B4DSC0_HUMAN	ENST00000337273;ENST00000396346	OTTHUMP00000126960	NP_002261;NP_694858	PF02985;PF03810	HEAT;IBN_N	HEAT repeat;Importin-beta N-terminal domain	GO:0005643;GO:0005737;GO:0032991;GO:0043234;GO:0044422;GO:0044424;GO:0044425;GO:0044428;GO:0044446;GO:0044464;GO:0046930	nuclear pore;cytoplasm;macromolecular complex;protein complex;organelle part;intracellular part;membrane part;nuclear part;intracellular organelle part;cell part;pore complex	GO:0005048;GO:0005215;GO:0005488;GO:0005515;GO:0008139;GO:0008565;GO:0022892;GO:0042277	signal sequence binding;transporter activity;binding;protein binding;nuclear localization sequence binding;protein transporter activity;substrate-specific transporter activity;peptide binding	GO:0000059;GO:0000060;GO:0006461;GO:0006810;GO:0006886;GO:0009987;GO:0010926;GO:0015031;GO:0016043;GO:0022607;GO:0034621;GO:0034622;GO:0043623;GO:0043933;GO:0044419;GO:0045184;GO:0046907;GO:0051234;GO:0051649;GO:0051704;GO:0065003	protein import into nucleus, docking;protein import into nucleus, translocation;protein complex assembly;transport;intracellular protein transport;cellular process;anatomical structure formation;protein transport;cellular component organization	hsa:3842					4	1	1	1	1	1	1	1	1	1	1.2	1.2	1.2	102.35
	37	19;698;1271;1483;2436	30;31			564;788			IPI00001639;IPI00922792	5;3	5;3	5;3	FALSE	Importin subunit beta-1;Karyopherin subunit beta-1;Nuclear factor P97;Importin-90;cDNA FLJ50625, highly similar to Importin beta-1 subunit	KPNB1;NTF97	Importin subunit beta-1;cDNA FLJ50625, highly similar to Importin beta-1 subunit	Q14974;B2RBR9;B7Z752;B7ZAV6;D3DTT3;B7Z5M1	IMB1_HUMAN;B7Z5M1_HUMAN	ENST00000290158	OTTHUMP00000035030;OTTHUMP00000181581	NP_002256	PF00514;PF02985;PF03810	Arm;HEAT;IBN_N	Armadillo/beta-catenin-like repeat;HEAT repeat;Importin-beta N-terminal domain	GO:0005643;GO:0005654;GO:0005829;GO:0032991;GO:0043234;GO:0044422;GO:0044424;GO:0044425;GO:0044428;GO:0044444;GO:0044446;GO:0044464;GO:0046930	nuclear pore;nucleoplasm;cytosol;macromolecular complex;protein complex;organelle part;intracellular part;membrane part;nuclear part;cytoplasmic part;intracellular organelle part;cell part;pore complex	GO:0005048;GO:0005488;GO:0005515;GO:0008139;GO:0008270;GO:0019904;GO:0042277;GO:0043167;GO:0043169;GO:0046872;GO:0046914	signal sequence binding;binding;protein binding;nuclear localization sequence binding;zinc ion binding;protein domain specific binding;peptide binding;ion binding;cation binding;metal ion binding;transition metal ion binding	GO:0000059;GO:0000060;GO:0006461;GO:0006605;GO:0006606;GO:0006607;GO:0006810;GO:0006886;GO:0006913;GO:0009987;GO:0010926;GO:0015031;GO:0016043;GO:0017038;GO:0022607;GO:0034621;GO:0034622;GO:0043623;GO:0043933;GO:0044419;GO:0045184;GO:0046907;GO:0051169;GO:0051170;GO:0051234;GO:0051649;GO:0051704;GO:0065003	protein import into nucleus, docking;protein import into nucleus, translocation;protein complex assembly;protein targeting;protein import into nucleus;NLS-bearing substrate import into nucleus;transport;intracellular protein transport	hsa:3837					2	5	5	5	5	5	5	5	5	5	8.6	8.6	8.6	97.169
	161	62;997;1102;1151;1714;1716	190			996			IPI00024067;IPI00455383;IPI00022881;IPI00300446	6;6;1;1	6;6;1;1	6;6;1;1	FALSE	Clathrin heavy chain 1;CLH-17	CLTC;CLH17;CLTCL2;KIAA0034	Isoform 1 of Clathrin heavy chain 1;Isoform 2 of Clathrin heavy chain 1	Q00610-1;Q00610;D3DU00;Q00610-2	CLH1_HUMAN	ENST00000269122	OTTHUMP00000165784;OTTHUMP00000181743;OTTHUMP00000165785;OTTHUMP00000181744	NP_004850	PF00637;PF09268;PF01394	Clathrin;Clathrin-link;Clathrin_propel	Region in Clathrin and VPS;Clathrin, heavy-chain linker;Clathrin propeller repeat	GO:0016023;GO:0030117;GO:0030118;GO:0030120;GO:0030125;GO:0030130;GO:0030132;GO:0031410;GO:0031982;GO:0031988;GO:0032991;GO:0042470;GO:0043226;GO:0043227;GO:0043229;GO:0043231;GO:0043234;GO:0044422;GO:0044424;GO:0044425;GO:0044431;GO:0044433;GO:0044444;GO:0044446;GO:0044459;GO:0044464;GO:0048770	cytoplasmic membrane-bounded vesicle;membrane coat;clathrin coat;vesicle coat;clathrin vesicle coat;clathrin coat of trans-Golgi network vesicle;clathrin coat of coated pit;cytoplasmic vesicle;vesicle;membrane-bounded vesicle;macromolecular complex	GO:0005198;GO:0005488;GO:0005515	structural molecule activity;binding;protein binding	GO:0006810;GO:0006886;GO:0009987;GO:0015031;GO:0016192;GO:0045184;GO:0046907;GO:0051234;GO:0051649	transport;intracellular protein transport;cellular process;protein transport;vesicle-mediated transport;establishment of protein localization;intracellular transport;establishment of localization;establishment of localization in cell	hsa:1213	ko04142;ko05016	Huntington's disease	K04646		4	6	7	7	6	7	7	6	7	7	5.4	5.4	5.4	191.61
	248	401;2234;2416;2512							IPI00947127;IPI00217966;IPI00607708;IPI00939286;IPI00908791;IPI00952964;IPI00910754;IPI00795075;IPI00148061;IPI00554498	4;4;4;4;4;3;3;3;1;1	4;4;4;4;4;3;3;3;1;1	3;3;3;3;3;2;2;2;0;0	FALSE	L-lactate dehydrogenase;L-lactate dehydrogenase A chain;LDH muscle subunit;Renal carcinoma antigen NY-REN-59;Cell proliferation-inducing gene 19 protein;Putative uncharacterized protein LDHA	LDHA;PIG19	L-lactate dehydrogenase A chain isoform 3;Isoform 1 of L-lactate dehydrogenase A chain;Isoform 2 of L-lactate dehydrogenase A chain;L-lactate dehydrogenase;cDNA FLJ52549, highly similar to L-lactate dehydrogenase A chain;L-lactate dehydrogenase A chain iso	B7Z5E3;P00338-1;P00338;D3DQY3;P00338-2;C9J4M5;B4DJI1;A8MXQ4;B4DKQ2;D3YTI4	B7Z5E3_HUMAN;LDHA_HUMAN;B4DJI1_HUMAN;A8MXQ4_HUMAN;B4DKQ2_HUMAN	ENST00000227157;ENST00000379412;ENST00000396222	OTTHUMP00000165205;OTTHUMP00000165206;OTTHUMP00000165207	NP_001158886;NP_005557;NP_001158887;NP_001128711;NP_001158888	PF02866;PF00056	Ldh_1_C;Ldh_1_N	lactate/malate dehydrogenase, alpha/beta C-terminal domain;lactate/malate dehydrogenase, NAD binding domain	GO:0005829;GO:0044424;GO:0044444;GO:0044464;GO:0005737	cytosol;intracellular part;cytoplasmic part;cell part;cytoplasm	GO:0003824;GO:0004457;GO:0004459;GO:0005488;GO:0005515;GO:0016491;GO:0016614;GO:0016616	catalytic activity;lactate dehydrogenase activity;L-lactate dehydrogenase activity;binding;protein binding;oxidoreductase activity;oxidoreductase activity, acting on CH-OH group of donors	GO:0005975;GO:0005996;GO:0006006;GO:0006007;GO:0006066;GO:0006091;GO:0006096;GO:0008152;GO:0009056;GO:0009987;GO:0016052;GO:0019318;GO:0019320;GO:0019642;GO:0044237;GO:0044238;GO:0046164;GO:0046365;GO:0055114	carbohydrate metabolic process;monosaccharide metabolic process;glucose metabolic process;glucose catabolic process;alcohol metabolic process;generation of precursor metabolites and energy;glycolysis;metabolic process;catabolic process;cellular process						10	4	4	7	4	4	7	3	3	5	13	13	9.7	39.837
	347	35;99;453;497;528;591;672;835;851;891;916;962;1187;1354;1719;1938;2070;2245;2385;2419;2587;2598;2600	324			466			IPI00414676;IPI00555614;IPI00455599;IPI00515119;IPI00746291;IPI00640129;IPI00555565;IPI00514027;IPI00411633;IPI00027230;IPI00555957;IPI00555915;IPI00910360	23;10;7;6;5;5;4;4;4;1;1;1;1	23;10;7;6;5;5;4;4;4;1;1;1;1	13;4;3;5;4;4;1;1;2;1;0;1;1	FALSE	Heat shock protein HSP 90-beta;HSP 84	HSP90AB1;HSP90B;HSPC2;HSPCB	Heat shock protein HSP 90-beta	P08238;A8K3W9;B4DGL0;B4DMA2;Q6PK50;Q9H6X9	HS90B_HUMAN	ENST00000353801;ENST00000371554;ENST00000371646	OTTHUMP00000016517;OTTHUMP00000016518;OTTHUMP00000016519	NP_031381	PF02518;PF00183	HATPase_c;HSP90	Histidine kinase-, DNA gyrase B-, and HSP90-like ATPase;Hsp90 protein	GO:0016023;GO:0031410;GO:0031982;GO:0031988;GO:0042470;GO:0043226;GO:0043227;GO:0043229;GO:0043231;GO:0044424;GO:0044444;GO:0044464;GO:0048770	cytoplasmic membrane-bounded vesicle;cytoplasmic vesicle;vesicle;membrane-bounded vesicle;melanosome;organelle;membrane-bounded organelle;intracellular organelle;intracellular membrane-bounded organelle;intracellular part;cytoplasmic part;cell part	GO:0000166;GO:0001882;GO:0001883;GO:0005488;GO:0005515;GO:0005524;GO:0017076;GO:0019904;GO:0030234;GO:0030235;GO:0030554;GO:0030911;GO:0032553;GO:0032555;GO:0032559;GO:0051082	nucleotide binding;nucleoside binding;purine nucleoside binding;binding;protein binding;ATP binding;purine nucleotide binding;protein domain specific binding;enzyme regulator activity;nitric-oxide synthase regulator activity;adenyl nucleotide binding	GO:0001959;GO:0006457;GO:0006950;GO:0006986;GO:0008152;GO:0009607;GO:0009889;GO:0009891;GO:0009892;GO:0009893;GO:0009894;GO:0009895;GO:0009966;GO:0009987;GO:0010033;GO:0010605;GO:0010646;GO:0019222;GO:0019538;GO:0030162;GO:0031323;GO:0031324;GO:0031325;GO:0031326;GO:0031328;GO:0031329;GO:0031330;GO:0032268;GO:0032269;GO:0032434;GO:0032435;GO:0034960;GO:0042176;GO:0042177;GO:0042221;GO:0043170;GO:…	regulation of cytokine-mediated signaling pathway;protein folding;response to stress;response to unfolded protein;metabolic process;response to biotic stimulus;regulation of biosynthetic process;positive regulation of biosynthetic process	hsa:3326	ko04914;ko04612;ko05200;ko05215	Progesterone-mediated oocyte maturation;Antigen processing and presentation;Pathways in cancer;Prostate cancer	K04079		13	23	24	32	23	24	32	13	14	20	38.4	38.4	22.4	83.263
	319	35;122;367;453;498;591;835;851;868;872;891;1188;1353;2070;2419;2587;2600;2649							IPI00382470;IPI00784295;IPI00604607;IPI00031523;IPI00555876;IPI00910046	18;18;13;6;3;3	8;8;7;1;1;1	8;8;7;1;1;1	FALSE	Heat shock protein HSP 90-alpha;HSP 86;Renal carcinoma antigen NY-REN-38;Hsp89-alpha-delta-N	HSP90AA1;HSP90A;HSPC1;HSPCA	Isoform 2 of Heat shock protein HSP 90-alpha;Isoform 1 of Heat shock protein HSP 90-alpha;Hsp89-alpha-delta-N	P07900-2;P07900;Q86SX1;P07900-1;Q2VPJ6;Q86U12;Q8TBA7;O75322;Q96HX7	HS90A_HUMAN;O75322_HUMAN	ENST00000216281;ENST00000334701	OTTHUMP00000028122	NP_001017963;NP_005339	PF02518;PF00183	HATPase_c;HSP90	Histidine kinase-, DNA gyrase B-, and HSP90-like ATPase;Hsp90 protein	GO:0005829;GO:0016023;GO:0031410;GO:0031982;GO:0031988;GO:0042470;GO:0043226;GO:0043227;GO:0043229;GO:0043231;GO:0044424;GO:0044444;GO:0044464;GO:0048770;GO:0005737	cytosol;cytoplasmic membrane-bounded vesicle;cytoplasmic vesicle;vesicle;membrane-bounded vesicle;melanosome;organelle;membrane-bounded organelle;intracellular organelle;intracellular membrane-bounded organelle;intracellular part;cytoplasmic part	GO:0000166;GO:0001882;GO:0001883;GO:0005488;GO:0005515;GO:0005524;GO:0017076;GO:0019904;GO:0030234;GO:0030235;GO:0030554;GO:0030911;GO:0032553;GO:0032555;GO:0032559;GO:0042802;GO:0042803;GO:0046983;GO:0051082	nucleotide binding;nucleoside binding;purine nucleoside binding;binding;protein binding;ATP binding;purine nucleotide binding;protein domain specific binding;enzyme regulator activity;nitric-oxide synthase regulator activity;adenyl nucleotide binding	GO:0006457;GO:0006461;GO:0006810;GO:0006839;GO:0006950;GO:0006986;GO:0007154;GO:0007165;GO:0008152;GO:0009607;GO:0009889;GO:0009891;GO:0009893;GO:0009987;GO:0010033;GO:0010926;GO:0016043;GO:0019222;GO:0019538;GO:0022607;GO:0031323;GO:0031325;GO:0031326;GO:0031328;GO:0034619;GO:0034621;GO:0034622;GO:0034960;GO:0042026;GO:0042221;GO:0043170;GO:0043283;GO:0043623;GO:0043933;GO:0044237;GO:0044238;GO:…	protein folding;protein complex assembly;transport;mitochondrial transport;response to stress;response to unfolded protein;cell communication;signal transduction;metabolic process;response to biotic stimulus;regulation of biosynthetic process	hsa:3320	ko04914;ko04612;ko05200;ko05215	Progesterone-mediated oocyte maturation;Antigen processing and presentation;Pathways in cancer;Prostate cancer	K04079		6	18	19	25	8	9	13	8	9	13	23.7	9.4	9.4	98.16
	252	1132							IPI00219153;IPI00878392	1;1	1;1	1;1	FALSE	60S ribosomal protein L22;Epstein-Barr virus small RNA-associated protein;EBER-associated protein;Heparin-binding protein HBp15	RPL22	60S ribosomal protein L22;11 kDa protein	P35268;B8Y929;Q7Z4W8;Q8WYP0;Q9BYF5	RL22_HUMAN	ENST00000234875	OTTHUMP00000001141;OTTHUMP00000173512	NP_000974	PF01776	Ribosomal_L22e	Ribosomal L22e protein family	GO:0015934;GO:0022625;GO:0030529;GO:0032991;GO:0033279;GO:0044422;GO:0044424;GO:0044444;GO:0044445;GO:0044446;GO:0044464	large ribosomal subunit;cytosolic large ribosomal subunit;ribonucleoprotein complex;macromolecular complex;ribosomal subunit;organelle part;intracellular part;cytoplasmic part;cytosolic part;intracellular organelle part;cell part	GO:0001871;GO:0003676;GO:0003723;GO:0003735;GO:0005198;GO:0005488;GO:0005539;GO:0008201;GO:0030246;GO:0030247	pattern binding;nucleic acid binding;RNA binding;structural constituent of ribosome;structural molecule activity;binding;glycosaminoglycan binding;heparin binding;carbohydrate binding;polysaccharide binding	GO:0006414;GO:0008152;GO:0009058;GO:0009059;GO:0009987;GO:0034645;GO:0034960;GO:0034961;GO:0043170;GO:0043283;GO:0043284;GO:0044237;GO:0044249;GO:0044260	translational elongation;metabolic process;biosynthetic process;macromolecule biosynthetic process;cellular process;cellular macromolecule biosynthetic process;cellular biopolymer metabolic process;cellular biopolymer biosynthetic process	hsa:6146					2	1	1	2	1	1	2	1	1	2	8.6	8.6	8.6	14.787
	373	635;885;1703;2046							IPI00792352;IPI00796462;IPI00795671;IPI00643041;IPI00795109	4;4;4;4;2	4;4;4;4;2	4;4;4;4;2	FALSE	Putative uncharacterized protein RAN;RAN, member RAS oncogene family, isoform CRA_c;GTP-binding nuclear protein Ran;GTPase Ran;Ras-related nuclear protein;Ras-like protein TC4;Androgen receptor-associated protein 24;cDNA FLJ52168, highly similar to GTP-binding nuclear protein Ran;cDNA, FLJ79092, highly similar to GTP-binding nuclear protein Ran	RAN;ARA24;OK/SW-cl.81	26 kDa protein;27 kDa protein;RAN, member RAS oncogene family, isoform CRA_c;GTP-binding nuclear protein Ran;cDNA, FLJ79092, highly similar to GTP-binding nuclear protein Ran	B5MDF5;P62826;A8K3Z8;B4DV51	B5MDF5_HUMAN;RAN_HUMAN;B4DV51_HUMAN	ENST00000392367;ENST00000392369;ENST00000254675	OTTHUMP00000166078;OTTHUMP00000169870;OTTHUMP00000166102;OTTHUMP00000166103;OTTHUMP00000166077;OTTHUMP00000169874;OTTHUMP00000169871	NP_006316	PF00071	Ras	Ras family	GO:0005643;GO:0005654;GO:0005829;GO:0016023;GO:0031410;GO:0031982;GO:0031988;GO:0032991;GO:0042470;GO:0043226;GO:0043227;GO:0043229;GO:0043231;GO:0043234;GO:0044422;GO:0044424;GO:0044425;GO:0044428;GO:0044444;GO:0044446;GO:0044464;GO:0046930;GO:0048770	nuclear pore;nucleoplasm;cytosol;cytoplasmic membrane-bounded vesicle;cytoplasmic vesicle;vesicle;membrane-bounded vesicle;macromolecular complex;melanosome;organelle;membrane-bounded organelle;intracellular organelle	GO:0000166;GO:0003824;GO:0003924;GO:0005488;GO:0005515;GO:0005525;GO:0016462;GO:0016787;GO:0016817;GO:0016818;GO:0017076;GO:0017111;GO:0019001;GO:0032553;GO:0032555;GO:0032561;GO:0003682;GO:0003712;GO:0003713;GO:0005102;GO:0008134;GO:0016563;GO:0030528;GO:0035257;GO:0035258;GO:0050681;GO:0051427	nucleotide binding;catalytic activity;GTPase activity;binding;protein binding;GTP binding;pyrophosphatase activity;hydrolase activity;hydrolase activity, acting on acid anhydrides	GO:0006810;GO:0006886;GO:0006913;GO:0007154;GO:0007165;GO:0009987;GO:0015031;GO:0045184;GO:0046907;GO:0050789;GO:0050794;GO:0051169;GO:0051234;GO:0051649;GO:0065007;GO:0000226;GO:0000280;GO:0006139;GO:0006259;GO:0006355;GO:0006405;GO:0006605;GO:0006611;GO:0006807;GO:0006996;GO:0007010;GO:0007017;GO:0007051;GO:0007052;GO:0007067;GO:0007242;GO:0008152;GO:0009889;GO:0009891;GO:0009893;GO:0010468;GO:…	transport;intracellular protein transport;nucleocytoplasmic transport;cell communication;signal transduction;cellular process;protein transport;establishment of protein localization;intracellular transport;regulation of biological process	hsa:5901			K07936		5	4	4	4	4	4	4	4	4	4	14.8	14.8	14.8	26.409
	279	265;486;761;952;1021;1066;1289;1326;1386;1524;1777;1929;2197;2414							IPI00293613;IPI00029045	14;1	14;1	14;1	FALSE	Serine/threonine-protein kinase TBK1;TANK-binding kinase 1;T2K;NF-kappa-B-activating kinase	TBK1;NAK	Serine/threonine-protein kinase TBK1	Q9UHD2;B4E164	TBK1_HUMAN	ENST00000331710	OTTHUMP00000168348	NP_037386	PF00069	Pkinase	Protein kinase domain	GO:0005829;GO:0044424;GO:0044444;GO:0044464	cytosol;intracellular part;cytoplasmic part;cell part	GO:0000166;GO:0001882;GO:0001883;GO:0003824;GO:0004672;GO:0004674;GO:0005488;GO:0005515;GO:0005524;GO:0016301;GO:0016740;GO:0016772;GO:0016773;GO:0017076;GO:0030554;GO:0032553;GO:0032555;GO:0032559	nucleotide binding;nucleoside binding;purine nucleoside binding;catalytic activity;protein kinase activity;protein serine/threonine kinase activity;binding;protein binding;ATP binding;kinase activity;transferase activity	GO:0002376;GO:0006464;GO:0006468;GO:0006793;GO:0006796;GO:0006950;GO:0006952;GO:0006955;GO:0007154;GO:0007165;GO:0007242;GO:0007243;GO:0007249;GO:0008152;GO:0009607;GO:0009615;GO:0009966;GO:0009967;GO:0009987;GO:0010627;GO:0010646;GO:0010647;GO:0010740;GO:0016310;GO:0019538;GO:0034960;GO:0043122;GO:0043123;GO:0043170;GO:0043283;GO:0043412;GO:0043687;GO:0044237;GO:0044238;GO:0044260;GO:0044267;GO:…	immune system process;protein modification process;protein amino acid phosphorylation;phosphorus metabolic process;phosphate metabolic process;response to stress;defense response;immune response;cell communication;signal transduction	hsa:29110	ko04620	Toll-like receptor signaling pathway	K05410		2	14	15	15	14	15	15	14	15	15	21.9	21.9	21.9	83.641
	197	39;279;337;494;599;602;715;1046;1205;1623;2008;2198;2214;2241;2310	226			443			IPI00031522;IPI00908351	15;3	15;3	15;3	FALSE	Trifunctional enzyme subunit alpha, mitochondrial;TP-alpha;78 kDa gastrin-binding protein;Long-chain enoyl-CoA hydratase;Long chain 3-hydroxyacyl-CoA dehydrogenase	HADHA;HADH	Trifunctional enzyme subunit alpha, mitochondrial	P40939;B4DDZ5;B4DRH6;Q53T69;Q53TA2;Q9UQC5	ECHA_HUMAN	ENST00000380649	OTTHUMP00000122457	NP_000173	PF00725;PF02737;PF00378	3HCDH;3HCDH_N;ECH	3-hydroxyacyl-CoA dehydrogenase, C-terminal domain;3-hydroxyacyl-CoA dehydrogenase, NAD binding domain;Enoyl-CoA hydratase/isomerase family	GO:0009295;GO:0016507;GO:0032991;GO:0042645;GO:0043234;GO:0044422;GO:0044424;GO:0044429;GO:0044444;GO:0044446;GO:0044464	nucleoid;fatty acid beta-oxidation multienzyme complex;macromolecular complex;mitochondrial nucleoid;protein complex;organelle part;intracellular part;mitochondrial part;cytoplasmic part;intracellular organelle part;cell part	GO:0003824;GO:0003857;GO:0003985;GO:0004300;GO:0008415;GO:0016407;GO:0016408;GO:0016453;GO:0016491;GO:0016509;GO:0016614;GO:0016616;GO:0016740;GO:0016746;GO:0016747;GO:0016829;GO:0016835;GO:0016836	catalytic activity;3-hydroxyacyl-CoA dehydrogenase activity;acetyl-CoA C-acetyltransferase activity;enoyl-CoA hydratase activity;acyltransferase activity;acetyltransferase activity;C-acyltransferase activity;C-acetyltransferase activity	GO:0008152;GO:0055114	metabolic process;oxidation reduction	hsa:3030	ko00062;ko00071;ko00280;ko00310;ko00380;ko00410;ko00632;ko00640;ko00650;ko00903;ko00930;ko01040	Fatty acid elongation in mitochondria;Fatty acid metabolism;Valine, leucine and isoleucine degradation;Lysine degradation;Tryptophan metabolism;beta-Alanine metabolism;Benzoate degradation via CoA ligation;Propanoate metabolism;Butanoate metabolism;Limonene and pinene degradation;Caprolactam degradation;Biosynthesis of unsaturated fatty acids	K07510;K07515		2	15	16	17	15	16	17	15	16	17	28.4	28.4	28.4	82.999
	215	40;113;975;1214;2188							IPI00107246;IPI00745708;IPI00292183;IPI00945630;IPI00790318;IPI00514066;IPI00947445	5;4;4;4;3;3;2	5;4;4;4;3;3;2	5;4;4;4;3;3;2	FALSE	GTP-binding protein 8;GTP-binding protein 8.	GTPBP8	Isoform 1 of GTP-binding protein 8;GTP-binding protein 8;Isoform 2 of GTP-binding protein 8;16 kDa protein;18 kDa protein;Isoform 3 of GTP-binding protein 8	Q8N3Z3-1;Q8N3Z3;Q9P025;Q8N3Z3-2;Q8N3Z3-3	GTPB8_HUMAN;Q9P025_HUMAN	ENST00000295864;ENST00000305485;ENST00000383677;ENST00000383678	OTTHUMP00000172248;OTTHUMP00000172249;OTTHUMP00000172250	NP_054889;NP_612494	PF01926	MMR_HSR1	GTPase of unknown function	GO:0005622;GO:0044464	intracellular;cell part	GO:0000166;GO:0005488;GO:0005525;GO:0017076;GO:0019001;GO:0032553;GO:0032555;GO:0032561	nucleotide binding;binding;GTP binding;purine nucleotide binding;guanyl nucleotide binding;ribonucleotide binding;purine ribonucleotide binding;guanyl ribonucleotide binding			hsa:29083					7	5	5	5	5	5	5	5	5	5	20.1	20.1	20.1	32.146
	157	1267							IPI00022793;IPI00383695	1;1	1;1	1;1	FALSE	Trifunctional enzyme subunit beta, mitochondrial;TP-beta;3-ketoacyl-CoA thiolase;Acetyl-CoA acyltransferase;Beta-ketothiolase;Mitochondrial trifunctional protein beta subunit	HADHB;MSTP029	Trifunctional enzyme subunit beta, mitochondrial;Mitochondrial trifunctional protein beta subunit (Fragment)	P55084;B4DDC9;B4DY96;B4E2W0;Q92799	ECHB_HUMAN;Q92799_HUMAN	ENST00000317799	OTTHUMP00000122456	NP_000174	PF02803;PF00108	Thiolase_C;Thiolase_N	Thiolase, C-terminal domain;Thiolase, N-terminal domain	GO:0009295;GO:0042645;GO:0044422;GO:0044424;GO:0044429;GO:0044444;GO:0044446;GO:0044464;GO:0005743;GO:0016020;GO:0019866;GO:0031090;GO:0031966	nucleoid;mitochondrial nucleoid;organelle part;intracellular part;mitochondrial part;cytoplasmic part;intracellular organelle part;cell part;mitochondrial inner membrane;membrane;organelle inner membrane;organelle membrane;mitochondrial membrane	GO:0003824;GO:0003857;GO:0003988;GO:0004300;GO:0008415;GO:0016408;GO:0016491;GO:0016614;GO:0016616;GO:0016740;GO:0016746;GO:0016747;GO:0016829;GO:0016835;GO:0016836	catalytic activity;3-hydroxyacyl-CoA dehydrogenase activity;acetyl-CoA C-acyltransferase activity;enoyl-CoA hydratase activity;acyltransferase activity;C-acyltransferase activity;oxidoreductase activity	GO:0006082;GO:0006629;GO:0006631;GO:0006635;GO:0008152;GO:0009056;GO:0009062;GO:0009987;GO:0016042;GO:0016054;GO:0019395;GO:0019752;GO:0030258;GO:0032787;GO:0034440;GO:0042180;GO:0043436;GO:0044237;GO:0044238;GO:0044242;GO:0044248;GO:0044255;GO:0046395	organic acid metabolic process;lipid metabolic process;fatty acid metabolic process;fatty acid beta-oxidation;metabolic process;catabolic process;fatty acid catabolic process;cellular process;lipid catabolic process;organic acid catabolic process	hsa:3032	ko00062;ko00071;ko00280;ko00362	Fatty acid elongation in mitochondria;Fatty acid metabolism;Valine, leucine and isoleucine degradation;Benzoate degradation via hydroxylation	K07509		2	1	1	1	1	1	1	1	1	1	1.9	1.9	1.9	51.294
	138	1027;2316							IPI00645948;IPI00419258;IPI00022796;IPI00018755;IPI00903004;IPI00742929;IPI00872915;IPI00644653;IPI00943040;IPI00886784;IPI00737736;IPI00418184;IPI00788220;IPI00879051;IPI00643746	2;2;2;2;2;2;2;2;2;1;1;1;1;1;1	2;2;2;2;2;2;2;2;2;1;1;1;1;1;1	2;2;2;2;2;2;2;2;2;1;1;1;1;1;1	FALSE	High-mobility group box 1;High mobility group protein B1;High mobility group protein 1;Putative high mobility group protein 1-like 1;High mobility group protein 1-like 10;cDNA FLJ32558 fis, clone SPLEN1000143, highly similar to High mobility group protein B1;cDNA FLJ56337, highly similar to High mobility group protein B1;Similar to nonhistone chromosomal protein HMG-1 [Homo sapiens]; probable pse…	HMGB1;RP11-550P23.1-002;HMG1;HMG1L1;HMG1L10;RP11-550P23.1-003;WUGSC:H_NH0244E06.1;RP11-550P23.1-005	High-mobility group box 1;High mobility group protein B1;Putative high mobility group protein B1-like 1;Putative high mobility group protein 1-like 10;cDNA FLJ32558 fis, clone SPLEN1000143, highly similar to High mobility group protein B1;Similar to High m	Q5T7C6;P09429;B2RPK0;Q9UGV6;B3KQ05;B7Z965;Q59GW1;Q5T7C4;Q75MM1;D3DQY9;Q5T7C0;Q9NYD7	Q5T7C6_HUMAN;HMGB1_HUMAN;HMGL1_HUMAN;HMGLX_HUMAN;B3KQ05_HUMAN;B7Z965_HUMAN;Q75MM1_HUMAN;Q5T7C0_HUMAN	ENST00000399439;ENST00000339872;ENST00000341423;ENST00000399494;ENST00000405805;ENST00000243919;ENST00000326004;ENST00000399487;ENST00000399489;ENST00000255320	OTTHUMP00000018197;OTTHUMP00000018196;OTTHUMP00000018199;OTTHUMP00000190860;OTTHUMP00000200117;OTTHUMP00000028722;OTTHUMP00000018198;OTTHUMP00000190859;OTTHUMP00000180729;OTTHUMP00000018200	NP_002119;XP_001717412;XP_933608;XP_001132385	PF00505	HMG_box	HMG (high mobility group) box	GO:0005634;GO:0043226;GO:0043227;GO:0043229;GO:0043231;GO:0044424;GO:0044464;GO:0000793;GO:0005694;GO:0005730;GO:0043228;GO:0043232;GO:0044422;GO:0044428;GO:0044446	nucleus;organelle;membrane-bounded organelle;intracellular organelle;intracellular membrane-bounded organelle;intracellular part;cell part;condensed chromosome;chromosome;nucleolus;non-membrane-bounded organelle	GO:0003676;GO:0003677;GO:0005488;GO:0005515;GO:0008134;GO:0008301	nucleic acid binding;DNA binding;binding;protein binding;transcription factor binding;DNA bending activity	GO:0000122;GO:0006139;GO:0006259;GO:0006266;GO:0006268;GO:0006288;GO:0006310;GO:0006325;GO:0006355;GO:0006357;GO:0006807;GO:0006916;GO:0006996;GO:0007154;GO:0007165;GO:0008152;GO:0009889;GO:0009890;GO:0009892;GO:0009987;GO:0010468;GO:0010556;GO:0010558;GO:0010605;GO:0010629;GO:0010941;GO:0016043;GO:0016481;GO:0017055;GO:0019219;GO:0019222;GO:0031323;GO:0031324;GO:0031326;GO:0031327;GO:0032392;GO:…	negative regulation of transcription from RNA polymerase II promoter;nucleobase, nucleoside, nucleotide and nucleic acid metabolic process;DNA metabolic process;DNA ligation;DNA unwinding during replication;base-excision repair, DNA ligation	hsa:3146;hsa:10357;hsa:100130561	ko03410	Base excision repair	K10802		15	2	2	3	2	2	3	2	2	3	11.6	11.6	11.6	25.814
	155	1035;1541;1985							IPI00022744;IPI00219994;IPI00910737;IPI00219762	3;3;1;1	3;3;1;1	3;3;1;1	FALSE	Exportin-2;Importin-alpha re-exporter;Chromosome segregation 1-like protein;Cellular apoptosis susceptibility protein	CSE1L;CAS;XPO2	Isoform 1 of Exportin-2;Isoform 3 of Exportin-2	P55060-1;P55060;B4DUC5;P55060-3;A3RLL6;B4DM67;B4DPS6	XPO2_HUMAN	ENST00000262982;ENST00000396192	OTTHUMP00000043373	NP_001307	PF03378;PF08506;PF03810	CAS_CSE1;Cse1;IBN_N	CAS/CSE protein, C-terminus;Cse1;Importin-beta N-terminal domain	GO:0005643;GO:0005737;GO:0032991;GO:0043234;GO:0044422;GO:0044424;GO:0044425;GO:0044428;GO:0044446;GO:0044464;GO:0046930	nuclear pore;cytoplasm;macromolecular complex;protein complex;organelle part;intracellular part;membrane part;nuclear part;intracellular organelle part;cell part;pore complex	GO:0005049;GO:0005215;GO:0005488;GO:0005515;GO:0008262;GO:0008565;GO:0022892	nuclear export signal receptor activity;transporter activity;binding;protein binding;importin-alpha export receptor activity;protein transporter activity;substrate-specific transporter activity	GO:0000059;GO:0006461;GO:0006915;GO:0008219;GO:0008283;GO:0009987;GO:0010926;GO:0012501;GO:0016043;GO:0016265;GO:0022607;GO:0034621;GO:0034622;GO:0043623;GO:0043933;GO:0065003	protein import into nucleus, docking;protein complex assembly;apoptosis;cell death;cell proliferation;cellular process;anatomical structure formation;programmed cell death;cellular component organization;death;cellular component assembly	hsa:1434					4	3	3	3	3	3	3	3	3	3	3.8	3.8	3.8	110.42
Residue 602	326	1081;1587;1720;1732							IPI00473047;IPI00883914;IPI00005367;IPI00646448;IPI00945571;IPI00219377	4;4;1;1;1;1	4;4;1;1;1;1	4;4;1;1;1;1	FALSE	5'-AMP-activated protein kinase subunit gamma-1	PRKAG1	cDNA FLJ40287 fis, clone TESTI2027909, highly similar to 5'-AMP-ACTIVATED PROTEIN KINASE, GAMMA-1 SUBUNIT;5'-AMP-activated protein kinase subunit gamma-1 isoform 2	P54619;B4DDT7;B4E094;Q8N7V9	AAKG1_HUMAN	ENST00000316299;ENST00000395170	OTTHUMP00000167405	NP_002724;NP_997626	PF00571	CBS	CBS domain pair	GO:0005634;GO:0043226;GO:0043227;GO:0043229;GO:0043231;GO:0044424;GO:0044464	nucleus;organelle;membrane-bounded organelle;intracellular organelle;intracellular membrane-bounded organelle;intracellular part;cell part	GO:0003824;GO:0004672;GO:0004674;GO:0004690;GO:0004691;GO:0005488;GO:0005515;GO:0008603;GO:0016301;GO:0016740;GO:0016772;GO:0016773;GO:0019207;GO:0019887;GO:0019899;GO:0019900;GO:0019901;GO:0030234	catalytic activity;protein kinase activity;protein serine/threonine kinase activity;cyclic nucleotide-dependent protein kinase activity;cAMP-dependent protein kinase activity;binding;protein binding;cAMP-dependent protein kinase regulator activity	GO:0006082;GO:0006109;GO:0006110;GO:0006464;GO:0006468;GO:0006629;GO:0006631;GO:0006633;GO:0006793;GO:0006796;GO:0007154;GO:0007165;GO:0007276;GO:0007283;GO:0008152;GO:0008610;GO:0009058;GO:0009894;GO:0009987;GO:0010675;GO:0010906;GO:0016053;GO:0016310;GO:0019220;GO:0019222;GO:0019538;GO:0019752;GO:0022414;GO:0031323;GO:0031329;GO:0032787;GO:0033674;GO:0034960;GO:0042180;GO:0042325;GO:0043085;GO:…	organic acid metabolic process;regulation of carbohydrate metabolic process;regulation of glycolysis;protein modification process;protein amino acid phosphorylation;lipid metabolic process;fatty acid metabolic process;fatty acid biosynthetic process	hsa:5571	ko04910;ko04920	Insulin signaling pathway;Adipocytokine signaling pathway	K07200		6	4	4	6	4	4	6	4	4	6	11.5	11.5	11.5	38.532
BGSGSLGRADPPYTHTIQKQR	250	687;725;880;907;1055;1086							IPI00293613;IPI00029045	6;1	6;1	6;1	FALSE	Serine/threonine-protein kinase TBK1;TANK-binding kinase 1;T2K;NF-kappa-B-activating kinase	TBK1;NAK	Serine/threonine-protein kinase TBK1	Q9UHD2;B4E164	TBK1_HUMAN	ENST00000331710	OTTHUMP00000168348	NP_037386	PF00069	Pkinase	Protein kinase domain	GO:0005829;GO:0044424;GO:0044444;GO:0044464	cytosol;intracellular part;cytoplasmic part;cell part	GO:0000166;GO:0001882;GO:0001883;GO:0003824;GO:0004672;GO:0004674;GO:0005488;GO:0005515;GO:0005524;GO:0016301;GO:0016740;GO:0016772;GO:0016773;GO:0017076;GO:0030554;GO:0032553;GO:0032555;GO:0032559	nucleotide binding;nucleoside binding;purine nucleoside binding;catalytic activity;protein kinase activity;protein serine/threonine kinase activity;binding;protein binding;ATP binding;kinase activity;transferase activity	GO:0002376;GO:0006464;GO:0006468;GO:0006793;GO:0006796;GO:0006950;GO:0006952;GO:0006955;GO:0007154;GO:0007165;GO:0007242;GO:0007243;GO:0007249;GO:0008152;GO:0009607;GO:0009615;GO:0009966;GO:0009967;GO:0009987;GO:0010627;GO:0010646;GO:0010647;GO:0010740;GO:0016310;GO:0019538;GO:0034960;GO:0043122;GO:0043123;GO:0043170;GO:0043283;GO:0043412;GO:0043687;GO:0044237;GO:0044238;GO:0044260;GO:0044267;GO:…	immune system process;protein modification process;protein amino acid phosphorylation;phosphorus metabolic process;phosphate metabolic process;response to stress;defense response;immune response;cell communication;signal transduction	hsa:29110	ko04620	Toll-like receptor signaling pathway	K05410		2	6	6	6	6	6	6	6	6	6	9.1	9.1	9.1	83.641
BGSGSLGRADPPpYTHTIQKQR	279	116							IPI00398845;IPI00328354;IPI00383078	1;1;1	1;1;1	1;1;1	FALSE	Melanoma-associated antigen D1;MAGE-D1 antigen;Neurotrophin receptor-interacting MAGE homolog;MAGE tumor antigen CCF;FLJ00163 protein	MAGED1;NRAGE;PRO2292;PP2250;FLJ00163	Isoform 2 of Melanoma-associated antigen D1;Isoform 1 of Melanoma-associated antigen D1;FLJ00163 protein (Fragment)	Q9Y5V3-2;Q9Y5V3;Q9Y5V3-1;Q8TEN0	MAGD1_HUMAN;Q8TEN0_HUMAN	ENST00000326587;ENST00000375695;ENST00000375722;ENST00000375772	OTTHUMP00000023304;OTTHUMP00000023302;OTTHUMP00000023303;OTTHUMP00000023305	NP_001005333;NP_001005332;NP_008917	PF01454	MAGE	MAGE family	GO:0005737;GO:0005886;GO:0016020;GO:0032991;GO:0043234;GO:0044424;GO:0044464	cytoplasm;plasma membrane;membrane;macromolecular complex;protein complex;intracellular part;cell part			GO:0008285;GO:0010941;GO:0042127;GO:0042981;GO:0043067;GO:0048519;GO:0048523;GO:0050678;GO:0050680;GO:0050789;GO:0050793;GO:0050794;GO:0065007	negative regulation of cell proliferation;regulation of cell death;regulation of cell proliferation;regulation of apoptosis;regulation of programmed cell death;negative regulation of biological process;negative regulation of cellular process	hsa:9500					3	1	1	3	1	1	3	1	1	3	1.8	1.8	1.8	91.957
	77	152;438;811;977;1250;1493;1563	81;82			46;168			IPI00009104;IPI00909925	7;4	7;4	7;4	FALSE	RuvB-like 2;48 kDa TATA box-binding protein-interacting protein;TIP49b;Repressing pontin 52;51 kDa erythrocyte cytosolic protein;TIP60-associated protein 54-beta;INO80 complex subunit J;cDNA FLJ56743, highly similar to RuvB-like 2 (EC 3.6.1.-)	RUVBL2;INO80J;TIP48;TIP49B;CGI-46	RuvB-like 2;cDNA FLJ56743, highly similar to RuvB-like 2	Q9Y230;B3KNL2;B3KQ59;B4DW30	RUVB2_HUMAN;B4DW30_HUMAN	ENST00000221413	OTTHUMP00000078001	NP_006657	PF00004;PF06068	AAA;TIP49	ATPase family associated with various cellular activities (AAA);TIP49 C-terminus	GO:0000123;GO:0005737;GO:0016020;GO:0016363;GO:0032991;GO:0035267;GO:0043189;GO:0043234;GO:0044422;GO:0044424;GO:0044428;GO:0044446;GO:0044451;GO:0044464;GO:0005634;GO:0043226;GO:0043227;GO:0043229;GO:0043231	histone acetyltransferase complex;cytoplasm;membrane;nuclear matrix;macromolecular complex;NuA4 histone acetyltransferase complex;H4/H2A histone acetyltransferase complex;protein complex;organelle part;intracellular part;nuclear part	GO:0000166;GO:0001882;GO:0001883;GO:0003676;GO:0003677;GO:0003678;GO:0003684;GO:0003824;GO:0004003;GO:0004386;GO:0005488;GO:0005515;GO:0005524;GO:0008026;GO:0008094;GO:0016462;GO:0016787;GO:0016817;GO:0016818;GO:0016887;GO:0017076;GO:0017111;GO:0030554;GO:0032553;GO:0032555;GO:0032559;GO:0042623;GO:0042802;GO:0051082;GO:0070035	nucleotide binding;nucleoside binding;purine nucleoside binding;nucleic acid binding;DNA binding;DNA helicase activity;damaged DNA binding;catalytic activity;ATP-dependent DNA helicase activity;helicase activity;binding;protein binding;ATP binding	GO:0006139;GO:0006259;GO:0006281;GO:0006310;GO:0006325;GO:0006350;GO:0006355;GO:0006457;GO:0006464;GO:0006473;GO:0006807;GO:0006950;GO:0006974;GO:0006996;GO:0008152;GO:0009058;GO:0009059;GO:0009889;GO:0009987;GO:0010468;GO:0010556;GO:0016043;GO:0016568;GO:0016569;GO:0016570;GO:0016573;GO:0019219;GO:0019222;GO:0019538;GO:0031323;GO:0031326;GO:0033554;GO:0034645;GO:0034960;GO:0034961;GO:0034984;GO:…	nucleobase, nucleoside, nucleotide and nucleic acid metabolic process;DNA metabolic process;DNA repair;DNA recombination;chromatin organization;transcription;regulation of transcription, DNA-dependent;protein folding;protein modification process	hsa:10856			K11338		2	7	7	11	7	7	11	7	7	11	17.7	17.7	17.7	51.156
	131	89;153;888;1246;1826							IPI00021187;IPI00788942;IPI00944937;IPI00796459;IPI00798367;IPI00797004	5;4;2;2;1;1	5;4;2;2;1;1	5;4;2;2;1;1	FALSE	RuvB-like 1;49 kDa TATA box-binding protein-interacting protein;TIP49a;Pontin 52;Nuclear matrix protein 238;54 kDa erythrocyte cytosolic protein;TIP60-associated protein 54-alpha;INO80 complex subunit H	RUVBL1;INO80H;NMP238;TIP49;TIP49A	Isoform 1 of RuvB-like 1;Isoform 2 of RuvB-like 1	Q9Y265-1;Q9Y265;B5BUB1;Q9Y265-2;B3KRS7	RUVB1_HUMAN	ENST00000322623	OTTHUMP00000172686;OTTHUMP00000172687	NP_003698	PF00004;PF06068	AAA;TIP49	ATPase family associated with various cellular activities (AAA);TIP49 C-terminus	GO:0000123;GO:0005737;GO:0016020;GO:0016363;GO:0032991;GO:0035267;GO:0043189;GO:0043234;GO:0044422;GO:0044424;GO:0044428;GO:0044446;GO:0044451;GO:0044464	histone acetyltransferase complex;cytoplasm;membrane;nuclear matrix;macromolecular complex;NuA4 histone acetyltransferase complex;H4/H2A histone acetyltransferase complex;protein complex;organelle part;intracellular part;nuclear part	GO:0000166;GO:0001882;GO:0001883;GO:0003678;GO:0003824;GO:0004386;GO:0005488;GO:0005515;GO:0005524;GO:0016462;GO:0016787;GO:0016817;GO:0016818;GO:0017076;GO:0017111;GO:0030554;GO:0032553;GO:0032555;GO:0032559	nucleotide binding;nucleoside binding;purine nucleoside binding;DNA helicase activity;catalytic activity;helicase activity;binding;protein binding;ATP binding;pyrophosphatase activity;hydrolase activity;hydrolase activity, acting on acid anhydrides	GO:0000280;GO:0006139;GO:0006259;GO:0006310;GO:0006325;GO:0006350;GO:0006355;GO:0006357;GO:0006464;GO:0006473;GO:0006807;GO:0006996;GO:0007067;GO:0007276;GO:0007283;GO:0008152;GO:0009058;GO:0009059;GO:0009889;GO:0009987;GO:0010468;GO:0010556;GO:0016043;GO:0016568;GO:0016569;GO:0016570;GO:0016573;GO:0019219;GO:0019222;GO:0019538;GO:0022402;GO:0022403;GO:0022414;GO:0031323;GO:0031326;GO:0034645;GO:…	nuclear division;nucleobase, nucleoside, nucleotide and nucleic acid metabolic process;DNA metabolic process;DNA recombination;chromatin organization;transcription;regulation of transcription, DNA-dependent	hsa:8607	ko04310	Wnt signaling pathway	K04499		6	5	5	9	5	5	9	5	5	9	14.5	14.5	14.5	50.227
	309	332;797;1382							IPI00411680;IPI00828189;IPI00947458;IPI00922359;IPI00946967;IPI00946965;IPI00945092;IPI00945422	3;2;2;2;1;1;1;1	3;2;2;2;1;1;1;1	3;2;2;2;1;1;1;1	FALSE	Protein-L-isoaspartate(D-aspartate) O-methyltransferase;Protein-beta-aspartate methyltransferase;Protein L-isoaspartyl/D-aspartyl methyltransferase;L-isoaspartyl protein carboxyl methyltransferase;Protein-L-isoaspartate O-methyltransferase	PCMT1	Isoform 1 of Protein-L-isoaspartate(D-aspartate) O-methyltransferase;Isoform 2 of Protein-L-isoaspartate(D-aspartate) O-methyltransferase;protein-L-isoaspartate(D-aspartate) O-methyltransferase;Protein-L-isoaspartate O-methyltransferase	P22061-1;P22061;P22061-2;B7Z972	PIMT_HUMAN;B7Z972_HUMAN	ENST00000367378;ENST00000367380;ENST00000367384	OTTHUMP00000017398;OTTHUMP00000017400;OTTHUMP00000017397	NP_005380	PF01135	PCMT	Protein-L-isoaspartate(D-aspartate) O-methyltransferase (PCMT)	GO:0005783;GO:0043226;GO:0043227;GO:0043229;GO:0043231;GO:0044424;GO:0044444;GO:0044464	endoplasmic reticulum;organelle;membrane-bounded organelle;intracellular organelle;intracellular membrane-bounded organelle;intracellular part;cytoplasmic part;cell part	GO:0003824;GO:0004719;GO:0005488;GO:0005515;GO:0008168;GO:0008171;GO:0008276;GO:0008757;GO:0016740;GO:0016741;GO:0042802	catalytic activity;protein-L-isoaspartate (D-aspartate) O-methyltransferase activity;binding;protein binding;methyltransferase activity;O-methyltransferase activity;protein methyltransferase activity	GO:0006464;GO:0006479;GO:0006730;GO:0008152;GO:0008213;GO:0009987;GO:0019538;GO:0030091;GO:0032259;GO:0034960;GO:0043170;GO:0043283;GO:0043412;GO:0043414;GO:0043687;GO:0044237;GO:0044238;GO:0044260;GO:0044267	protein modification process;protein amino acid methylation;one-carbon metabolic process;metabolic process;protein amino acid alkylation;cellular process;protein metabolic process;protein repair;methylation;cellular biopolymer metabolic process	hsa:5110			K00573		8	3	3	6	3	3	6	3	3	6	15.9	15.9	15.9	24.65
	79	399;496;610;792;1549	83			18			IPI00009730	5	5	5	FALSE	Mid1-interacting protein 1;Gastrulation-specific G12-like protein;Mid1-interacting G12-like protein;Protein STRAIT11499	MID1IP1;MIG12	Mid1-interacting protein 1	Q9NPA3;D3DWB2	M1IP1_HUMAN	ENST00000336949;ENST00000378474	OTTHUMP00000025759;OTTHUMP00000025760	NP_001092260;NP_001092261;NP_067065	PF07084	Spot_14	Thyroid hormone-inducible hepatic protein Spot 14	GO:0005634;GO:0005737;GO:0005874;GO:0043226;GO:0043227;GO:0043229;GO:0043231;GO:0044422;GO:0044424;GO:0044430;GO:0044446;GO:0044464	nucleus;cytoplasm;microtubule;organelle;membrane-bounded organelle;intracellular organelle;intracellular membrane-bounded organelle;organelle part;intracellular part;cytoskeletal part;intracellular organelle part;cell part			GO:0007026;GO:0009892;GO:0010605;GO:0010639;GO:0019222;GO:0031110;GO:0031111;GO:0031114;GO:0031323;GO:0031324;GO:0032268;GO:0032269;GO:0032886;GO:0033043;GO:0043242;GO:0043244;GO:0048519;GO:0048523;GO:0050789;GO:0050794;GO:0051128;GO:0051129;GO:0051246;GO:0051248;GO:0051493;GO:0051494;GO:0060255;GO:0065007;GO:0070507;GO:0080090	negative regulation of microtubule depolymerization;negative regulation of metabolic process;negative regulation of macromolecule metabolic process;negative regulation of organelle organization;regulation of metabolic process	hsa:58526					1	5	6	9	5	6	9	5	6	9	34.4	34.4	34.4	20.201
	40	720	39			21			IPI00477494;IPI00003084	1;1	1;1	1;1	FALSE	Dr1-associated corepressor;Dr1-associated protein 1;Negative co-factor 2-alpha	DRAP1	Putative uncharacterized protein DRAP1;Isoform 1 of Dr1-associated corepressor	Q14919-2;Q14919;C9JCC6;Q14919-1	NC2A_HUMAN	ENST00000312515;ENST00000376991		NP_006433	PF00808	CBFD_NFYB_HMF	Histone-like transcription factor (CBF/NF-Y) and archaeal histone	GO:0005634;GO:0043226;GO:0043227;GO:0043229;GO:0043231;GO:0044424;GO:0044464	nucleus;organelle;membrane-bounded organelle;intracellular organelle;intracellular membrane-bounded organelle;intracellular part;cell part	GO:0003676;GO:0003677;GO:0003700;GO:0003712;GO:0003714;GO:0005488;GO:0005515;GO:0008134;GO:0016564;GO:0030528;GO:0043565	nucleic acid binding;DNA binding;transcription factor activity;transcription cofactor activity;transcription corepressor activity;binding;protein binding;transcription factor binding;transcription repressor activity;transcription regulator activity	GO:0000122;GO:0006139;GO:0006350;GO:0006355;GO:0006357;GO:0006807;GO:0008152;GO:0009058;GO:0009059;GO:0009889;GO:0009890;GO:0009892;GO:0009987;GO:0010468;GO:0010556;GO:0010558;GO:0010605;GO:0010629;GO:0016481;GO:0019219;GO:0019222;GO:0031323;GO:0031324;GO:0031326;GO:0031327;GO:0034645;GO:0034960;GO:0034961;GO:0043170;GO:0043283;GO:0043284;GO:0044237;GO:0044238;GO:0044249;GO:0044260;GO:0045449;GO:…	negative regulation of transcription from RNA polymerase II promoter;nucleobase, nucleoside, nucleotide and nucleic acid metabolic process;transcription;regulation of transcription, DNA-dependent;regulation of transcription from RNA polymerase II promoter	hsa:10589					2	1	1	2	1	1	2	1	1	2	4.7	4.7	4.7	23.205
	103	539;994;1221							IPI00013212;IPI00910540	3;2	3;2	3;2	FALSE	Tyrosine-protein kinase CSK;C-SRC kinase;Protein-tyrosine kinase CYL;cDNA FLJ51496, highly similar to Tyrosine-protein kinase CSK (EC 2.7.10.2)	CSK	Tyrosine-protein kinase CSK;cDNA FLJ51496, highly similar to Tyrosine-protein kinase CSK	P41240;A8K3B6;B2R6Q4;B4DMZ0;B5BU52;Q53EL3;B4DP99	CSK_HUMAN;B4DP99_HUMAN	ENST00000220003	OTTHUMP00000175979;OTTHUMP00000183471	NP_001120662;NP_004374	PF07714;PF00017;PF00018	Pkinase_Tyr;SH2;SH3_1	Protein tyrosine kinase;SH2 domain;SH3 domain	GO:0005737;GO:0044424;GO:0044464	cytoplasm;intracellular part;cell part	GO:0000166;GO:0001882;GO:0001883;GO:0003824;GO:0004672;GO:0004713;GO:0004715;GO:0005488;GO:0005515;GO:0005524;GO:0008022;GO:0016301;GO:0016740;GO:0016772;GO:0016773;GO:0017076;GO:0030554;GO:0032553;GO:0032555;GO:0032559	nucleotide binding;nucleoside binding;purine nucleoside binding;catalytic activity;protein kinase activity;protein tyrosine kinase activity;non-membrane spanning protein tyrosine kinase activity;binding;protein binding;ATP binding	GO:0006464;GO:0006468;GO:0006793;GO:0006796;GO:0008152;GO:0009987;GO:0016310;GO:0019538;GO:0034960;GO:0043170;GO:0043283;GO:0043412;GO:0043687;GO:0044237;GO:0044238;GO:0044260;GO:0044267	protein modification process;protein amino acid phosphorylation;phosphorus metabolic process;phosphate metabolic process;metabolic process;cellular process;phosphorylation;protein metabolic process;cellular biopolymer metabolic process	hsa:1445	ko04810;ko04062;ko05120	Regulation of actin cytoskeleton;Chemokine signaling pathway;Epithelial cell signaling in Helicobacter pylori infection	K05728		2	3	3	3	3	3	3	3	3	3	7.1	7.1	7.1	50.704
Residue 774	77	356;400;409;467;817;818;851;1016;1434;1444;1620;1977;2021;2640;2684	75;76;77;78;79;80;81;82			155;221;316;317;325;349;352;620			IPI00007208	15	15	15	FALSE	Probable ATP-dependent RNA helicase DDX41;DEAD box protein 41;DEAD box protein abstrakt homolog	DDX41;ABS	Probable ATP-dependent RNA helicase DDX41	Q9UJV9;B3KRK2;Q53HI2	DDX41_HUMAN	ENST00000330503	OTTHUMP00000161451	NP_057306	PF00270;PF00271;PF00098	DEAD;Helicase_C;zf-CCHC	DEAD/DEAH box helicase;Helicase conserved C-terminal domain;Zinc knuckle	GO:0005681;GO:0030529;GO:0032991;GO:0044422;GO:0044424;GO:0044428;GO:0044446;GO:0044464	spliceosomal complex;ribonucleoprotein complex;macromolecular complex;organelle part;intracellular part;nuclear part;intracellular organelle part;cell part	GO:0000166;GO:0001882;GO:0001883;GO:0003676;GO:0003723;GO:0003824;GO:0004386;GO:0005488;GO:0005515;GO:0005524;GO:0008026;GO:0008270;GO:0016462;GO:0016787;GO:0016817;GO:0016818;GO:0016887;GO:0017076;GO:0017111;GO:0030554;GO:0032553;GO:0032555;GO:0032559;GO:0042623;GO:0043167;GO:0043169;GO:0046872;GO:0046914;GO:0070035	nucleotide binding;nucleoside binding;purine nucleoside binding;nucleic acid binding;RNA binding;catalytic activity;helicase activity;binding;protein binding;ATP binding;ATP-dependent helicase activity;zinc ion binding;pyrophosphatase activity	GO:0006139;GO:0006396;GO:0006397;GO:0006807;GO:0006915;GO:0007275;GO:0008152;GO:0008219;GO:0008380;GO:0009987;GO:0012501;GO:0016070;GO:0016071;GO:0016265;GO:0032501;GO:0032502;GO:0034960;GO:0043170;GO:0043283;GO:0044237;GO:0044238;GO:0044260	nucleobase, nucleoside, nucleotide and nucleic acid metabolic process;RNA processing;mRNA processing;nitrogen compound metabolic process;apoptosis;multicellular organismal development;metabolic process;cell death;RNA splicing;cellular process	hsa:51428	ko00790	Folate biosynthesis	K01529		1	15	16	25	15	16	25	15	16	25	24.9	24.9	24.9	69.837
BGSGSCPEGARVYSQITVQKA	202	552;682;2399	250			770			IPI00026089	3	3	3	FALSE	Splicing factor 3B subunit 1;Pre-mRNA-splicing factor SF3b 155 kDa subunit;Spliceosome-associated protein 155	SF3B1;SAP155	Splicing factor 3B subunit 1	O75533;A0JLT9;A0PJH5;Q32Q20;Q7Z497;Q9NTB4	SF3B1_HUMAN	ENST00000335508	OTTHUMP00000205700	NP_036565	PF02985;PF08920	HEAT;SF3b1	HEAT repeat;Splicing factor 3B subunit 1	GO:0005681;GO:0016604;GO:0016607;GO:0030529;GO:0032991;GO:0044422;GO:0044424;GO:0044428;GO:0044446;GO:0044451;GO:0044464	spliceosomal complex;nuclear body;nuclear speck;ribonucleoprotein complex;macromolecular complex;organelle part;intracellular part;nuclear part;intracellular organelle part;nucleoplasm part;cell part	GO:0003824;GO:0005488;GO:0005515;GO:0031202	catalytic activity;binding;protein binding;RNA splicing factor activity, transesterification mechanism	GO:0000375;GO:0000377;GO:0000398;GO:0006139;GO:0006396;GO:0006397;GO:0006807;GO:0008152;GO:0008380;GO:0009987;GO:0016070;GO:0016071;GO:0034960;GO:0043170;GO:0043283;GO:0044237;GO:0044238;GO:0044260	RNA splicing, via transesterification reactions;RNA splicing, via transesterification reactions with bulged adenosine as nucleophile;nuclear mRNA splicing, via spliceosome;nucleobase, nucleoside, nucleotide and nucleic acid metabolic process	hsa:23451					1	3	3	3	3	3	3	3	3	3	2.8	2.8	2.8	145.83
BGSGSCPEGARVpYSQITVQKA	295	638							IPI00216951;IPI00917783	1;1	1;1	1;1	FALSE	Aspartyl-tRNA synthetase, cytoplasmic;Aspartate--tRNA ligase;Cell proliferation-inducing gene 40 protein	DARS;PIG40	Aspartyl-tRNA synthetase, cytoplasmic;22 kDa protein	P14868;D3DP77;D3DP78;Q53R85;Q53T60;Q68CR9	SYDC_HUMAN	ENST00000264161	OTTHUMP00000162534;OTTHUMP00000204160	NP_001340	PF00152;PF01336	tRNA-synt_2;tRNA_anti	tRNA synthetases class II (D, K and N);OB-fold nucleic acid binding domain	GO:0000267;GO:0005625;GO:0005737;GO:0044424;GO:0044464	cell fraction;soluble fraction;cytoplasm;intracellular part;cell part	GO:0000166;GO:0001882;GO:0001883;GO:0003676;GO:0003824;GO:0004046;GO:0004812;GO:0004815;GO:0005488;GO:0005515;GO:0005524;GO:0016787;GO:0016810;GO:0016811;GO:0016874;GO:0016875;GO:0016876;GO:0017076;GO:0030554;GO:0032553;GO:0032555;GO:0032559	nucleotide binding;nucleoside binding;purine nucleoside binding;nucleic acid binding;catalytic activity;aminoacylase activity;aminoacyl-tRNA ligase activity;aspartate-tRNA ligase activity;binding;protein binding;ATP binding;hydrolase activity	GO:0006082;GO:0006139;GO:0006399;GO:0006418;GO:0006422;GO:0006461;GO:0006519;GO:0006520;GO:0006807;GO:0008152;GO:0009308;GO:0009987;GO:0010926;GO:0016043;GO:0016070;GO:0019752;GO:0022607;GO:0034660;GO:0034960;GO:0042180;GO:0043038;GO:0043039;GO:0043170;GO:0043283;GO:0043436;GO:0043933;GO:0044106;GO:0044237;GO:0044238;GO:0044260;GO:0065003	organic acid metabolic process;nucleobase, nucleoside, nucleotide and nucleic acid metabolic process;tRNA metabolic process;tRNA aminoacylation for protein translation;aspartyl-tRNA aminoacylation;protein complex assembly	hsa:1615	ko00252;ko00970	Alanine and aspartate metabolism;Aminoacyl-tRNA biosynthesis	K01876		2	1	1	1	1	1	1	1	1	1	2	2	2	57.136
	240	31							IPI00031820;IPI00909657	1;1	1;1	1;1	FALSE	Phenylalanyl-tRNA synthetase alpha chain;Phenylalanine--tRNA ligase alpha chain;CML33;cDNA FLJ50378, highly similar to Phenylalanyl-tRNA synthetase alpha chain (EC 6.1.1.20)	FARSA;FARS;FARSL;FARSLA	Phenylalanyl-tRNA synthetase alpha chain;cDNA FLJ50378, highly similar to Phenylalanyl-tRNA synthetase alpha chain	Q9Y285;Q6IBR2;B4E363	SYFA_HUMAN;B4E363_HUMAN	ENST00000314606	OTTHUMP00000076482	NP_004452	PF01409	tRNA-synt_2d	tRNA synthetases class II core domain (F)	GO:0000267;GO:0005625;GO:0005737;GO:0044424;GO:0044464	cell fraction;soluble fraction;cytoplasm;intracellular part;cell part	GO:0000166;GO:0001882;GO:0001883;GO:0003824;GO:0004812;GO:0004826;GO:0005488;GO:0005524;GO:0016874;GO:0016875;GO:0016876;GO:0017076;GO:0030554;GO:0032553;GO:0032555;GO:0032559	nucleotide binding;nucleoside binding;purine nucleoside binding;catalytic activity;aminoacyl-tRNA ligase activity;phenylalanine-tRNA ligase activity;binding;ATP binding;ligase activity;ligase activity, forming carbon-oxygen bonds	GO:0006082;GO:0006139;GO:0006399;GO:0006418;GO:0006432;GO:0006519;GO:0006520;GO:0006807;GO:0008152;GO:0009308;GO:0009987;GO:0016070;GO:0019752;GO:0034660;GO:0034960;GO:0042180;GO:0043038;GO:0043039;GO:0043170;GO:0043283;GO:0043436;GO:0044106;GO:0044237;GO:0044238;GO:0044260	organic acid metabolic process;nucleobase, nucleoside, nucleotide and nucleic acid metabolic process;tRNA metabolic process;tRNA aminoacylation for protein translation;phenylalanyl-tRNA aminoacylation;cellular amino acid and derivative metabolic process	hsa:2193	ko00400;ko00970	Phenylalanine, tyrosine and tryptophan biosynthesis;Aminoacyl-tRNA biosynthesis	K01889		2	1	1	2	1	1	2	1	1	2	2.2	2.2	2.2	57.563
	345	273;833;1414;1452;1555;1735;2030;2092;2198;2232;2482;2576;2595							IPI00295857;IPI00646493	13;12	13;12	13;12	FALSE	Coatomer subunit alpha;Alpha-coat protein;HEP-COP;Xenin;Xenopsin-related peptide;Proxenin	COPA	Isoform 1 of Coatomer subunit alpha;Isoform 2 of Coatomer subunit alpha	P53621-1;P53621;P53621-2	COPA_HUMAN	ENST00000241704;ENST00000368069	OTTHUMP00000031847;OTTHUMP00000031846	NP_004362;NP_001091868	PF04053;PF06957;PF00400	Coatomer_WDAD;COPI_C;WD40	Coatomer WD associated region;Coatomer (COPI) alpha subunit C-terminus;WD domain, G-beta repeat	GO:0000267;GO:0005615;GO:0005624;GO:0005625;GO:0005626;GO:0005783;GO:0005792;GO:0005829;GO:0030117;GO:0030120;GO:0030126;GO:0032991;GO:0042598;GO:0043226;GO:0043227;GO:0043229;GO:0043231;GO:0043234;GO:0044421;GO:0044422;GO:0044424;GO:0044425;GO:0044431;GO:0044433;GO:0044444;GO:0044446;GO:0044464	cell fraction;extracellular space;membrane fraction;soluble fraction;insoluble fraction;endoplasmic reticulum;microsome;cytosol;membrane coat;vesicle coat;COPI vesicle coat;macromolecular complex;vesicular fraction;organelle;membrane-bounded organelle	GO:0005102;GO:0005179;GO:0005198;GO:0005488;GO:0005509;GO:0005515;GO:0043167;GO:0043169;GO:0046872;GO:0051082	receptor binding;hormone activity;structural molecule activity;binding;calcium ion binding;protein binding;ion binding;cation binding;metal ion binding;unfolded protein binding	GO:0003008;GO:0006457;GO:0006810;GO:0006886;GO:0006890;GO:0006901;GO:0006996;GO:0007589;GO:0008152;GO:0009987;GO:0015031;GO:0016043;GO:0016050;GO:0016192;GO:0019538;GO:0022600;GO:0030157;GO:0032501;GO:0034960;GO:0043170;GO:0043283;GO:0044237;GO:0044238;GO:0044260;GO:0044267;GO:0045184;GO:0046903;GO:0046907;GO:0048193;GO:0048200;GO:0048205;GO:0050878;GO:0051234;GO:0051649;GO:0065007;GO:0065008	system process;protein folding;transport;intracellular protein transport;retrograde vesicle-mediated transport, Golgi to ER;vesicle coating;organelle organization;body fluid secretion;metabolic process;cellular process;protein transport	hsa:1314	ko04080	Neuroactive ligand-receptor interaction	K05236		2	13	13	20	13	13	20	13	13	20	11.4	11.4	11.4	138.34
	312	1128;1142;1369;1387;1388;1668;1969;2427	310			234			IPI00219217;IPI00788938;IPI00789173	8;4;3	8;4;3	7;3;3	FALSE	L-lactate dehydrogenase B chain;LDH heart subunit;Renal carcinoma antigen NY-REN-46;Putative uncharacterized protein LDHB	LDHB	L-lactate dehydrogenase B chain;L-lactate dehydrogenase	P07195;Q5U077;A8MW50	LDHB_HUMAN;A8MW50_HUMAN	ENST00000350669;ENST00000396076;ENST00000396075	OTTHUMP00000165228;OTTHUMP00000165229;OTTHUMP00000166897;OTTHUMP00000165231	NP_001167568;NP_002291	PF02866;PF00056	Ldh_1_C;Ldh_1_N	lactate/malate dehydrogenase, alpha/beta C-terminal domain;lactate/malate dehydrogenase, NAD binding domain	GO:0005737;GO:0044424;GO:0044464	cytoplasm;intracellular part;cell part	GO:0003824;GO:0004457;GO:0004459;GO:0005488;GO:0016491;GO:0016614;GO:0016616	catalytic activity;lactate dehydrogenase activity;L-lactate dehydrogenase activity;binding;oxidoreductase activity;oxidoreductase activity, acting on CH-OH group of donors	GO:0005975;GO:0005996;GO:0006006;GO:0006007;GO:0006066;GO:0006091;GO:0006096;GO:0008152;GO:0009056;GO:0009987;GO:0016052;GO:0019318;GO:0019320;GO:0019642;GO:0044237;GO:0044238;GO:0046164;GO:0046365;GO:0055114	carbohydrate metabolic process;monosaccharide metabolic process;glucose metabolic process;glucose catabolic process;alcohol metabolic process;generation of precursor metabolites and energy;glycolysis;metabolic process;catabolic process;cellular process	hsa:3945	ko00010;ko00620;ko00640;ko00272	Glycolysis / Gluconeogenesis;Pyruvate metabolism;Propanoate metabolism;Cysteine metabolism	K00016		3	8	8	12	8	8	12	7	7	10	24.9	24.9	21.3	36.638
	144	577;1019							IPI00017334;IPI00793442;IPI00793658;IPI00791634;IPI00386679;IPI00909721	2;2;2;2;1;1	2;2;2;2;1;1	2;2;2;2;1;1	FALSE	Prohibitin;Putative uncharacterized protein PHB;ZNF607 protein;cDNA FLJ51562, highly similar to Prohibitin	PHB;ZNF607	Prohibitin;Putative uncharacterized protein PHB;Putative uncharacterized protein PHB;Putative uncharacterized protein PHB;ZNF607 protein;cDNA FLJ51562, highly similar to Prohibitin	P35232;A8K401;Q53FV0;Q6FHP5;Q6PUJ7;A8MUL1;C9JW96;C9JZ20;Q9BSE8;B4DY47	PHB_HUMAN;A8MUL1_HUMAN;Q9BSE8_HUMAN;B4DY47_HUMAN	ENST00000300408;ENST00000393345	OTTHUMP00000165764;OTTHUMP00000181999;OTTHUMP00000182000;OTTHUMP00000165767;OTTHUMP00000165765;OTTHUMP00000165766	NP_002625	PF01145	Band_7	SPFH domain / Band 7 family	GO:0005654;GO:0005743;GO:0005887;GO:0016020;GO:0016021;GO:0019866;GO:0031090;GO:0031224;GO:0031226;GO:0031966;GO:0044422;GO:0044424;GO:0044425;GO:0044428;GO:0044429;GO:0044444;GO:0044446;GO:0044459;GO:0044464	nucleoplasm;mitochondrial inner membrane;integral to plasma membrane;membrane;integral to membrane;organelle inner membrane;organelle membrane;intrinsic to membrane;intrinsic to plasma membrane;mitochondrial membrane;organelle part;intracellular part	GO:0005488;GO:0005515;GO:0016563;GO:0016564;GO:0030528	binding;protein binding;transcription activator activity;transcription repressor activity;transcription regulator activity	GO:0006139;GO:0006259;GO:0006260;GO:0006325;GO:0006464;GO:0006476;GO:0006807;GO:0006996;GO:0007154;GO:0007165;GO:0008152;GO:0008285;GO:0009058;GO:0009059;GO:0009889;GO:0009890;GO:0009892;GO:0009987;GO:0010468;GO:0010556;GO:0010558;GO:0010605;GO:0010629;GO:0010941;GO:0016043;GO:0016481;GO:0016568;GO:0016569;GO:0016570;GO:0016575;GO:0019219;GO:0019222;GO:0019538;GO:0031323;GO:0031324;GO:0031326;GO:…	nucleobase, nucleoside, nucleotide and nucleic acid metabolic process;DNA metabolic process;DNA replication;chromatin organization;protein modification process;protein amino acid deacetylation;nitrogen compound metabolic process;organelle organization	hsa:5245					6	2	2	3	2	2	3	2	2	3	8.1	8.1	8.1	29.804
	213	183;564;961;1140;1425							IPI00027252;IPI00797822	5;4	5;4	5;4	FALSE	Prohibitin-2;B-cell receptor-associated protein BAP37;Repressor of estrogen receptor activity;D-prohibitin;cDNA FLJ56579, highly similar to Prohibitin-2	PHB2;BAP;REA	Prohibitin-2;cDNA FLJ56579, highly similar to Prohibitin-2	Q99623;Q9BXV3;B4DP75;B4DW05	PHB2_HUMAN;B4DP75_HUMAN	ENST00000399433	OTTHUMP00000166441;OTTHUMP00000166442	NP_001138303;NP_009204	PF01145	Band_7	SPFH domain / Band 7 family	GO:0005634;GO:0005743;GO:0016020;GO:0019866;GO:0031090;GO:0031966;GO:0043226;GO:0043227;GO:0043229;GO:0043231;GO:0044422;GO:0044424;GO:0044429;GO:0044444;GO:0044446;GO:0044464	nucleus;mitochondrial inner membrane;membrane;organelle inner membrane;organelle membrane;mitochondrial membrane;organelle;membrane-bounded organelle;intracellular organelle;intracellular membrane-bounded organelle;organelle part;intracellular part	GO:0004871;GO:0004872;GO:0005102;GO:0005488;GO:0005515;GO:0016564;GO:0016566;GO:0030331;GO:0030528;GO:0035257;GO:0035258;GO:0051427;GO:0060089	signal transducer activity;receptor activity;receptor binding;binding;protein binding;transcription repressor activity;specific transcriptional repressor activity;estrogen receptor binding;transcription regulator activity;nuclear hormone receptor binding	GO:0006139;GO:0006350;GO:0006355;GO:0006807;GO:0008152;GO:0009058;GO:0009059;GO:0009889;GO:0009890;GO:0009892;GO:0009987;GO:0010468;GO:0010556;GO:0010558;GO:0010605;GO:0010629;GO:0016481;GO:0019219;GO:0019222;GO:0031323;GO:0031324;GO:0031326;GO:0031327;GO:0034645;GO:0034960;GO:0034961;GO:0043170;GO:0043283;GO:0043284;GO:0044237;GO:0044238;GO:0044249;GO:0044260;GO:0045449;GO:0045934;GO:0048519;GO:…	nucleobase, nucleoside, nucleotide and nucleic acid metabolic process;transcription;regulation of transcription, DNA-dependent;nitrogen compound metabolic process;metabolic process;biosynthetic process;macromolecule biosynthetic process	hsa:11331					2	5	5	6	5	5	6	5	5	6	19.7	19.7	19.7	33.296
	378	1594							IPI00333913;IPI00847551;IPI00893725;IPI00894071	1;1;1;1	1;1;1;1	1;1;1;1	FALSE	Neuroblastoma-amplified sequence;Neuroblastoma-amplified gene protein	NBAS;NAG	Isoform 1 of Neuroblastoma-amplified sequence;Isoform 2 of Neuroblastoma-amplified sequence;21 kDa protein;16 kDa protein	A2RRP1-1;A2RRP1;A2RRP1-2;Q4ZG05	NBAS_HUMAN	ENST00000281513	OTTHUMP00000149964;OTTHUMP00000200428;OTTHUMP00000200430;OTTHUMP00000200431	NP_056993	PF08314	Sec39	Secretory pathway protein Sec39							hsa:51594					4	1	1	1	1	1	1	1	1	1	0.4	0.4	0.4	268.57
B = Desthiobiotin
[truncated: 24 more columns]

## Sheet: all data protein groups 252
id	Peptide IDs	Oxidation (M) Site IDs	Phospho (ST) Site IDs	Phospho (Y) Site IDs	Oxidation (M) Site Positions	Phospho (ST) Site Positions	Phospho (Y) Site Positions	Protein IDs	Peptide Counts (all)	Peptide Counts (razor+unique)	Peptide Counts (unique)	Only identified by site	Protein Names	Gene Names	Protein Descriptions	Uniprot	Uniprot Name	ENSEMBL	VEGA	REFSEQ	Pfam	Pfam Names	Pfam Descriptions	GOCC	GOCC Names	GOMF	GOMF Names	GOBP	GOBP Names	KEGG	KEGG Pathways	KEGG Pathway Names	KEGG Ortholog	Phospho Motifs	Proteins	Peptides (seq)	Peptides (seq/mod)	Peptides (seq/mod/labels)	Razor Peptides (seq)	Razor Peptides (seq/mod)	Razor Peptides (seq/mod/labels)	Unique Peptides (seq)	Unique Peptides (seq/mod)	Unique Peptides (seq/mod/labels)	Sequence Coverage [%]	Unique + Razor Sequence Coverage [%]	Unique Sequence Coverage [%]	Mol. Weight [kDa]	Sequence Length
48	227;658;1000;1067;2257							IPI00218624;IPI00218620;IPI00000192;IPI00401959;IPI00218622;IPI00878468;IPI00401958;IPI00218619;IPI00218618;IPI00402153;IPI00217930;IPI00748258;IPI00218617;IPI00218621;IPI00444149;IPI00903283	5;5;5;5;5;5;5;5;5;5;5;5;5;5;3;2	5;5;5;5;5;5;5;5;5;5;5;5;5;5;3;2	5;5;5;5;5;5;5;5;5;5;5;5;5;5;3;2	FALSE	SON protein;SON3;Negative regulatory element-binding protein;DBP-5;Bax antagonist selected in saccharomyces 1;cDNA FLJ46057 fis, clone T1ESE2000609, highly similar to SON protein	SON;C21orf50;DBP5;KIAA1019;NREBP	Isoform I of Protein SON;Isoform D of Protein SON;Isoform F of Protein SON;protein SON isoform F;Isoform G of Protein SON;260 kDa protein;SON DNA binding protein, isoform CRA_a;Isoform C of Protein SON;Isoform B of Protein SON;protein SON isoform B;Isoform	P18583-9;P18583;P18583-5;P18583-1;P18583-7;D3DSF5;P18583-4;P18583-3;P18583-10;P18583-2;P18583-8;A0JLP4;D3DSF6;D3DSF7;Q3SWV4;Q6PKE0;P18583-6;Q6ZRV7	SON_HUMAN;Q6ZRV7_HUMAN	ENST00000290239;ENST00000300278;ENST00000321758;ENST00000356577;ENST00000381679;ENST00000381695;ENST00000381692	OTTHUMP00000068516;OTTHUMP00000197908;OTTHUMP00000198935;OTTHUMP00000068517;OTTHUMP00000195998;OTTHUMP00000198934;OTTHUMP00000195997;OTTHUMP00000068515	NP_620305;NP_115571	PF00035;PF01585	dsrm;G-patch	Double-stranded RNA binding motif;G-patch domain	GO:0016604;GO:0016607;GO:0044422;GO:0044424;GO:0044428;GO:0044446;GO:0044451;GO:0044464;GO:0005622	nuclear body;nuclear speck;organelle part;intracellular part;nuclear part;intracellular organelle part;nucleoplasm part;cell part;intracellular	GO:0003676;GO:0003677;GO:0003723;GO:0003725;GO:0005488;GO:0005515;GO:0019904;GO:0050733	nucleic acid binding;DNA binding;RNA binding;double-stranded RNA binding;binding;protein binding;protein domain specific binding;RS domain binding	GO:0006916;GO:0010941;GO:0042981;GO:0043066;GO:0043067;GO:0043069;GO:0048519;GO:0048523;GO:0050789;GO:0050793;GO:0050794;GO:0051093;GO:0060548;GO:0065007	anti-apoptosis;regulation of cell death;regulation of apoptosis;negative regulation of apoptosis;regulation of programmed cell death;negative regulation of programmed cell death;negative regulation of biological process	hsa:6651					16	5	5	5	5	5	5	5	5	5	2.6	2.6	2.6	268.11	2466
49	2019;2767	70			212			IPI00000494	2	2	2	FALSE	60S ribosomal protein L5	RPL5;MSTP030	60S ribosomal protein L5	P46777;A2RUM7;B3KTM6;Q59GX9;Q8WYP1;Q9BUV4	RL5_HUMAN	ENST00000370321	OTTHUMP00000012584	NP_000960	PF00861	Ribosomal_L18p	Ribosomal L18p/L5e family	GO:0005730;GO:0015934;GO:0022625;GO:0030529;GO:0032991;GO:0033279;GO:0043226;GO:0043228;GO:0043229;GO:0043232;GO:0044422;GO:0044424;GO:0044428;GO:0044444;GO:0044445;GO:0044446;GO:0044464	nucleolus;large ribosomal subunit;cytosolic large ribosomal subunit;ribonucleoprotein complex;macromolecular complex;ribosomal subunit;organelle;non-membrane-bounded organelle;intracellular organelle;intracellular non-membrane-bounded organelle	GO:0003676;GO:0003723;GO:0003735;GO:0005198;GO:0005488;GO:0005515;GO:0008097;GO:0019843	nucleic acid binding;RNA binding;structural constituent of ribosome;structural molecule activity;binding;protein binding;5S rRNA binding;rRNA binding	GO:0006139;GO:0006364;GO:0006396;GO:0006414;GO:0006807;GO:0008152;GO:0009058;GO:0009059;GO:0009987;GO:0016070;GO:0016072;GO:0022613;GO:0034470;GO:0034645;GO:0034660;GO:0034960;GO:0034961;GO:0042273;GO:0043170;GO:0043283;GO:0043284;GO:0044085;GO:0044237;GO:0044238;GO:0044249;GO:0044260	nucleobase, nucleoside, nucleotide and nucleic acid metabolic process;rRNA processing;RNA processing;translational elongation;nitrogen compound metabolic process;metabolic process;biosynthetic process;macromolecule biosynthetic process;cellular process	hsa:6125	ko03010	Ribosome	K02932		1	2	2	2	2	2	2	2	2	2	7.4	7.4	7.4	34.362	297
50	14;135;175;318;850;1146;1315;1391;1522;2099;2326;2615;2676	71			469			IPI00000690;IPI00157908;IPI00300018;IPI00910617;IPI00910786	13;13;8;7;5	13;13;8;7;5	13;13;8;7;5	FALSE	Apoptosis-inducing factor 1, mitochondrial;Programmed cell death protein 8;Apoptosis-inducing factor short isoform 1	AIFM1;AIF;PDCD8	Isoform 1 of Apoptosis-inducing factor 1, mitochondrial;Isoform 3 of Apoptosis-inducing factor 1, mitochondrial;Isoform 2 of Apoptosis-inducing factor 1, mitochondrial;apoptosis-inducing factor 1, mitochondrial isoform 4	O95831-1;O95831;O95831-3;D3DTE9;Q5RZ99;Q5RZA0;O95831-2;Q2QKE4	AIFM1_HUMAN;Q2QKE4_HUMAN	ENST00000287295;ENST00000319908;ENST00000346424	OTTHUMP00000024007;OTTHUMP00000024008;OTTHUMP00000024009	NP_004199;NP_665811;NP_665812;NP_001124318	PF00070;PF07992	Pyr_redox;Pyr_redox_2	Pyridine nucleotide-disulphide oxidoreductase;Pyridine nucleotide-disulphide oxidoreductase	GO:0005634;GO:0005758;GO:0031970;GO:0031974;GO:0043226;GO:0043227;GO:0043229;GO:0043231;GO:0044422;GO:0044424;GO:0044429;GO:0044444;GO:0044446;GO:0044464;GO:0000267;GO:0005624;GO:0005625;GO:0005626;GO:0005739;GO:0005792;GO:0042598	nucleus;mitochondrial intermembrane space;organelle envelope lumen;membrane-enclosed lumen;organelle;membrane-bounded organelle;intracellular organelle;intracellular membrane-bounded organelle;organelle part;intracellular part;mitochondrial part	GO:0000166;GO:0001882;GO:0001883;GO:0003676;GO:0003677;GO:0003824;GO:0005488;GO:0005515;GO:0009055;GO:0016491;GO:0017076;GO:0030554;GO:0048037;GO:0050660;GO:0050662	nucleotide binding;nucleoside binding;purine nucleoside binding;nucleic acid binding;DNA binding;catalytic activity;binding;protein binding;electron carrier activity;oxidoreductase activity;purine nucleotide binding;adenyl nucleotide binding	GO:0000737;GO:0006139;GO:0006259;GO:0006308;GO:0006309;GO:0006807;GO:0006917;GO:0006921;GO:0006950;GO:0006974;GO:0007154;GO:0007165;GO:0007242;GO:0008152;GO:0008629;GO:0008630;GO:0009056;GO:0009057;GO:0009987;GO:0010941;GO:0010942;GO:0012502;GO:0016043;GO:0019725;GO:0022411;GO:0033554;GO:0034960;GO:0034962;GO:0034984;GO:0042592;GO:0042770;GO:0042981;GO:0043065;GO:0043067;GO:0043068;GO:0043170;GO:…	DNA catabolic process, endonucleolytic;nucleobase, nucleoside, nucleotide and nucleic acid metabolic process;DNA metabolic process;DNA catabolic process;DNA fragmentation involved in apoptosis;nitrogen compound metabolic process;induction of apoptosis	hsa:9131	ko04210	Apoptosis	K04727		5	13	13	19	13	13	19	13	13	19	24.3	24.3	24.3	66.9	613
51	280							IPI00000849;IPI00017993;IPI00386598;IPI00017992;IPI00386597;IPI00008526;IPI00045418	1;1;1;1;1;1;1	1;1;1;1;1;1;1	1;1;1;1;1;1;1	FALSE	Small proline-rich protein 2G;Small proline-rich protein 2A;2-1;Small proline-rich protein 2D;Small proline-rich protein II;Small proline-rich protein 2B;Small proline-rich protein 2E;Small proline-rich protein;Small proline-rich protein 2F	SPRR2G;SPRR2A;SPRR2D;SPRR2B;SPRR2E;SPRR2C;SPRR2F	Small proline-rich protein 2G;Small proline-rich protein 2A;Small proline-rich protein 2D;Small proline-rich protein 2B;Small proline-rich protein 2E;Small proline-rich protein;Small proline-rich protein 2F	Q9BYE4;P35326;D3DV35;P22532;D3DV33;P35325;P22531;Q15515;Q96RM1	SPR2G_HUMAN;SPR2A_HUMAN;SPR2D_HUMAN;SPR2B_HUMAN;SPR2E_HUMAN;Q15515_HUMAN;SPR2F_HUMAN	ENST00000290702;ENST00000368748;ENST00000359275;ENST00000368752;ENST00000360379;ENST00000368756;ENST00000368757;ENST00000368758;ENST00000341611;ENST00000368755;ENST00000368750;ENST00000368751;ENST00000392653	OTTHUMP00000016116;OTTHUMP00000016108;OTTHUMP00000016109;OTTHUMP00000016110;OTTHUMP00000016111;OTTHUMP00000016112;OTTHUMP00000015752;OTTHUMP00000016113;OTTHUMP00000016114;OTTHUMP00000016115	NP_001014313;NP_005979;NP_008876;NP_001017418;NP_001019380;NP_001014450				GO:0001533;GO:0005737;GO:0005856;GO:0043226;GO:0043228;GO:0043229;GO:0043232;GO:0044424;GO:0044464	cornified envelope;cytoplasm;cytoskeleton;organelle;non-membrane-bounded organelle;intracellular organelle;intracellular non-membrane-bounded organelle;intracellular part;cell part	GO:0005488;GO:0005198;GO:0005515;GO:0003676;GO:0043167;GO:0043169;GO:0046872;GO:0046983	binding;structural molecule activity;protein binding;nucleic acid binding;ion binding;cation binding;metal ion binding;protein dimerization activity	GO:0009913;GO:0009987;GO:0030154;GO:0030216;GO:0031424;GO:0032502;GO:0048869;GO:0006461;GO:0008544;GO:0009314;GO:0009411;GO:0009416;GO:0009628;GO:0009888;GO:0010926;GO:0016043;GO:0022607;GO:0034621;GO:0034622;GO:0043623;GO:0043933;GO:0048856;GO:0050896;GO:0051258;GO:0065003	epidermal cell differentiation;cellular process;cell differentiation;keratinocyte differentiation;keratinization;developmental process;cellular developmental process;protein complex assembly;epidermis development;response to radiation;response to UV	hsa:6706;hsa:6700;hsa:6703;hsa:6701;hsa:6704;hsa:6705					7	1	1	1	1	1	1	1	1	1	12.3	12.3	12.3	8.1576	73
52	114;579;1078;1995;2244;2396							IPI00000875;IPI00937615;IPI00738381;IPI00909534;IPI00908389;IPI00910941;IPI00956366	6;6;5;3;2;1;1	6;6;5;3;2;1;1	6;6;5;3;2;1;1	FALSE	cDNA FLJ56389, highly similar to Elongation factor 1-gamma;Elongation factor 1-gamma;eEF-1B gamma;cDNA FLJ59433, highly similar to Elongation factor 1-gamma	EEF1G;EF1G;PRO1608	cDNA FLJ56389, highly similar to Elongation factor 1-gamma;Elongation factor 1-gamma;Elongation factor 1-gamma;cDNA FLJ59433, highly similar to Elongation factor 1-gamma	B4DTG2;P26641;Q2F838;Q2F840;Q53YD7;B4DUP0	B4DTG2_HUMAN;EF1G_HUMAN;B4DUP0_HUMAN	ENST00000329251;ENST00000378019		NP_001395	PF00647;PF00043;PF02798	EF1G;GST_C;GST_N	Elongation factor 1 gamma, conserved domain;Glutathione S-transferase, C-terminal domain;Glutathione S-transferase, N-terminal domain	GO:0005853;GO:0032991;GO:0043234;GO:0044424;GO:0044444;GO:0044464;GO:0005829	eukaryotic translation elongation factor 1 complex;macromolecular complex;protein complex;intracellular part;cytoplasmic part;cell part;cytosol	GO:0003676;GO:0003746;GO:0005488;GO:0008135;GO:0045182;GO:0005515	nucleic acid binding;translation elongation factor activity;binding;translation factor activity, nucleic acid binding;translation regulator activity;protein binding	GO:0006414;GO:0008152;GO:0009058;GO:0009059;GO:0009987;GO:0034645;GO:0034960;GO:0034961;GO:0043170;GO:0043283;GO:0043284;GO:0044237;GO:0044249;GO:0044260	translational elongation;metabolic process;biosynthetic process;macromolecule biosynthetic process;cellular process;cellular macromolecule biosynthetic process;cellular biopolymer metabolic process;cellular biopolymer biosynthetic process	hsa:1937			K03233		7	6	6	11	6	6	11	6	6	11	10.5	10.5	10.5	56.149	487
53	912							IPI00001091	1	1	1	FALSE	AFG3-like protein 2;Paraplegin-like protein	AFG3L2	AFG3-like protein 2	Q9Y4W6;D3DUJ0;Q8TA92	AFG32_HUMAN	ENST00000269143	OTTHUMP00000071704;OTTHUMP00000162476	NP_006787	PF00004;PF06480;PF01434	AAA;FtsH_ext;Peptidase_M41	ATPase family associated with various cellular activities (AAA);FtsH Extracellular;Peptidase family M41	GO:0016021;GO:0031224;GO:0044425;GO:0044464	integral to membrane;intrinsic to membrane;membrane part;cell part	GO:0000166;GO:0001882;GO:0001883;GO:0003824;GO:0004175;GO:0004222;GO:0005488;GO:0005515;GO:0005524;GO:0008233;GO:0008237;GO:0008270;GO:0016462;GO:0016787;GO:0016817;GO:0016818;GO:0017076;GO:0017111;GO:0030554;GO:0032553;GO:0032555;GO:0032559;GO:0043167;GO:0043169;GO:0046872;GO:0046914;GO:0051082;GO:0070011	nucleotide binding;nucleoside binding;purine nucleoside binding;catalytic activity;endopeptidase activity;metalloendopeptidase activity;binding;protein binding;ATP binding;peptidase activity;metallopeptidase activity;zinc ion binding	GO:0006508;GO:0008152;GO:0009056;GO:0009057;GO:0019538;GO:0030163;GO:0043170;GO:0043283;GO:0043285;GO:0044238	proteolysis;metabolic process;catabolic process;macromolecule catabolic process;protein metabolic process;protein catabolic process;macromolecule metabolic process;biopolymer metabolic process;biopolymer catabolic process;primary metabolic process	hsa:10939			K08956		1	1	1	2	1	1	2	1	1	2	1.1	1.1	1.1	88.583	797
54	2161		1			100		IPI00001580;IPI00760784;IPI00760582	1;1;1	1;1;1	1;1;1	FALSE	FYVE and coiled-coil domain-containing protein 1;Zinc finger FYVE domain-containing protein 7	FYCO1;ZFYVE7	Isoform 1 of FYVE and coiled-coil domain-containing protein 1;Isoform 2 of FYVE and coiled-coil domain-containing protein 1;Isoform 3 of FYVE and coiled-coil domain-containing protein 1	Q9BQS8-1;Q9BQS8;B7ZKT7;Q9BQS8-2;Q9BQS8-3	FYCO1_HUMAN	ENST00000296137	OTTHUMP00000164650;OTTHUMP00000170910;OTTHUMP00000170913;OTTHUMP00000170912	NP_078789	PF01363	FYVE	FYVE zinc finger			GO:0005488;GO:0008270;GO:0043167;GO:0043169;GO:0046872;GO:0046914	binding;zinc ion binding;ion binding;cation binding;metal ion binding;transition metal ion binding			hsa:79443				PKA;AURORA;NEK6	3	1	1	1	1	1	1	1	1	1	0.7	0.7	0.7	166.95	1478
55	2585							IPI00908804;IPI00002372;IPI00185503	1;1;1	1;1;1	1;1;1	FALSE	cDNA FLJ53353, highly similar to ATP-binding cassette sub-family D member 3;ATP-binding cassette sub-family D member 3;70 kDa peroxisomal membrane protein;PMP70	ABCD3;PMP70;PXMP1	cDNA FLJ53353, highly similar to ATP-binding cassette sub-family D member 3;Isoform 1 of ATP-binding cassette sub-family D member 3;Isoform 2 of ATP-binding cassette sub-family D member 3	B4DL07;P28288-1;P28288;B4DZ22;D3DT46;P28288-2	B4DL07_HUMAN;ABCD3_HUMAN	ENST00000370214;ENST00000394233	OTTHUMP00000012428	NP_002849	PF06472;PF00005	ABC_membrane_2;ABC_tran	ABC transporter transmembrane region 2;ABC transporter	GO:0016021;GO:0031224;GO:0044425;GO:0044464;GO:0005779;GO:0031231;GO:0031300;GO:0031301;GO:0044422;GO:0044424;GO:0044438;GO:0044439;GO:0044444;GO:0044446	integral to membrane;intrinsic to membrane;membrane part;cell part;integral to peroxisomal membrane;intrinsic to peroxisomal membrane;intrinsic to organelle membrane;integral to organelle membrane;organelle part;intracellular part;microbody part	GO:0000166;GO:0001882;GO:0001883;GO:0003824;GO:0005215;GO:0005488;GO:0005524;GO:0015399;GO:0015405;GO:0016462;GO:0016787;GO:0016817;GO:0016818;GO:0016820;GO:0016887;GO:0017076;GO:0017111;GO:0022804;GO:0022857;GO:0030554;GO:0032553;GO:0032555;GO:0032559;GO:0042623;GO:0042626;GO:0043492;GO:0005515	nucleotide binding;nucleoside binding;purine nucleoside binding;catalytic activity;transporter activity;binding;ATP binding;primary active transmembrane transporter activity;P-P-bond-hydrolysis-driven transmembrane transporter activity	GO:0006810;GO:0051234;GO:0006869;GO:0006996;GO:0007031;GO:0009987;GO:0015718;GO:0015849;GO:0015908;GO:0015909;GO:0015910;GO:0016043;GO:0046942	transport;establishment of localization;lipid transport;organelle organization;peroxisome organization;cellular process;monocarboxylic acid transport;organic acid transport;fatty acid transport;long-chain fatty acid transport	hsa:5825	ko02010	ABC transporters	K05677		3	1	1	1	1	1	1	1	1	1	1.8	1.8	1.8	78.459	683
56	1040;1231;1314;1668;1787;2110;2290;2515;2701	72			425			IPI00002398;IPI00644859;IPI00930469;IPI00930551;IPI00930289;IPI00002249	9;9;9;9;9;8	9;9;9;9;9;8	9;9;9;9;9;8	FALSE	Kelch-like protein 13;BTB and kelch domain-containing protein 2;Kelch-like protein 9	KLHL13;BKLHD2;KIAA1309;KLHL9;KIAA1354	Isoform 5 of Kelch-like protein 13;Isoform 1 of Kelch-like protein 13;Isoform 4 of Kelch-like protein 13;Isoform 3 of Kelch-like protein 13;Isoform 2 of Kelch-like protein 13;Kelch-like protein 9	Q9P2N7-5;Q9P2N7;Q9P2N7-1;Q9P2N7-4;B7ZB44;Q9P2N7-3;Q9P2N7-2;B7Z4L9;D3DWH6;Q96HC9;Q9NW71;Q9P2J3;Q58EZ4;Q5JC44;Q7Z350;Q9H8J3	KLH13_HUMAN;KLHL9_HUMAN	ENST00000262820;ENST00000371876;ENST00000371878;ENST00000371882;ENST00000359039	OTTHUMP00000023885;OTTHUMP00000023881;OTTHUMP00000023882;OTTHUMP00000023883;OTTHUMP00000021141	NP_001161771;NP_277030;NP_001161772;NP_001161773;NP_001161774;NP_001161775;NP_061335	PF07707;PF00651;PF01344	BACK;BTB;Kelch_1	BTB And C-terminal Kelch;BTB/POZ domain;Kelch motif			GO:0005488;GO:0005515	binding;protein binding	GO:0006508;GO:0008152;GO:0009056;GO:0009057;GO:0009987;GO:0019538;GO:0019941;GO:0030163;GO:0034960;GO:0034962;GO:0043170;GO:0043283;GO:0043285;GO:0043632;GO:0044237;GO:0044238;GO:0044248;GO:0044257;GO:0044260;GO:0044265;GO:0044267;GO:0051603	proteolysis;metabolic process;catabolic process;macromolecule catabolic process;cellular process;protein metabolic process;modification-dependent protein catabolic process;protein catabolic process;cellular biopolymer metabolic process	hsa:90293;hsa:55958	ko04120	Ubiquitin mediated proteolysis	K10447		6	9	9	13	9	9	13	9	9	13	13.4	13.4	13.4	74.629	658
57	2521	73			219			IPI00910088;IPI00219794;IPI00032516;IPI00002552	1;1;1;1	1;1;1;1	1;1;1;1	FALSE	cDNA FLJ14622 fis, clone NT2RP2000147, highly similar to Adaptor-related protein complex 1 mu-1 subunit;AP-1 complex subunit mu-2;Adaptor-related protein complex 1 mu-2 subunit;Adaptor protein complex AP-1 mu-2 subunit;Golgi adaptor HA1/AP1 adaptin mu-2 subunit;Mu-adaptin 2;AP-mu chain family member mu1B;Mu1B-adaptin;Clathrin assembly protein complex 1 medium chain 2;AP-1 complex subunit mu-1;Ada…	AP1M2;AP1M1;CLTNM	AP-1 complex subunit mu-1 isoform 1;Isoform 2 of AP-1 complex subunit mu-2;AP-1 complex subunit mu-1;Isoform 1 of AP-1 complex subunit mu-2	B3KNH5;Q4TTY5;Q59EK3;Q9Y6Q5-2;Q9Y6Q5;B3KN68;Q53GI5;Q9BXS5;B4DDG7;Q9Y6Q5-1	B3KNH5_HUMAN;AP1M2_HUMAN;AP1M1_HUMAN	ENST00000291439;ENST00000250244	OTTHUMP00000076092;OTTHUMP00000076090;OTTHUMP00000076091	NP_001123996;NP_115882;NP_005489	PF00928	Adap_comp_sub	Adaptor complexes medium subunit family	GO:0030119;GO:0030131;GO:0032991;GO:0043234;GO:0044424;GO:0044425;GO:0044444;GO:0044464;GO:0005794;GO:0005829;GO:0012506;GO:0016020;GO:0030659;GO:0030662;GO:0030665;GO:0031090;GO:0043226;GO:0043227;GO:0043229;GO:0043231;GO:0044422;GO:0044433;GO:0044446	AP-type membrane coat adaptor complex;clathrin adaptor complex;macromolecular complex;protein complex;intracellular part;membrane part;cytoplasmic part;cell part;Golgi apparatus;cytosol;vesicle membrane;membrane;cytoplasmic vesicle membrane	GO:0005488;GO:0005515	binding;protein binding	GO:0006810;GO:0006886;GO:0009987;GO:0015031;GO:0016192;GO:0045184;GO:0046907;GO:0051234;GO:0051649;GO:0006605;GO:0006903	transport;intracellular protein transport;cellular process;protein transport;vesicle-mediated transport;establishment of protein localization;intracellular transport;establishment of localization;establishment of localization in cell;protein targeting	hsa:8907;hsa:10053	ko04142		K12393		4	1	1	1	1	1	1	1	1	1	2.3	2.3	2.3	49.84	435
58	979;2102;2154							IPI00002557;IPI00783982;IPI00877609	3;2;2	3;2;2	3;2;2	FALSE	Coatomer subunit gamma-2;Gamma-2-coat protein;Coatomer subunit gamma;Gamma-coat protein	COPG2;COPG;COPG1	Coatomer subunit gamma-2;Coatomer subunit gamma;45 kDa protein	Q9UBF2;B3KND4;Q2NLA0;Q9H9B7;Q9NSM7;Q9NUP3;Q9Y678;A8K6M8;B3KMF6;B3KW21;Q54AC4;Q8WUI6	COPG2_HUMAN;COPG_HUMAN	ENST00000314797	OTTHUMP00000207807;OTTHUMP00000172694;OTTHUMP00000024730	NP_036265;NP_057212	PF01602;PF08752	Adaptin_N;Gamma-COP	Adaptin N terminal region;Coatomer gamma subunit appendage domain	GO:0030117;GO:0030120;GO:0030126;GO:0032991;GO:0043234;GO:0044422;GO:0044424;GO:0044425;GO:0044431;GO:0044433;GO:0044444;GO:0044446;GO:0044464;GO:0005829	membrane coat;vesicle coat;COPI vesicle coat;macromolecular complex;protein complex;organelle part;intracellular part;membrane part;Golgi apparatus part;cytoplasmic vesicle part;cytoplasmic part;intracellular organelle part;cell part;cytosol	GO:0005198;GO:0005488;GO:0005515	structural molecule activity;binding;protein binding	GO:0006810;GO:0006886;GO:0006890;GO:0006891;GO:0009987;GO:0015031;GO:0016192;GO:0045184;GO:0046907;GO:0048193;GO:0051234;GO:0051649;GO:0006901;GO:0006996;GO:0016043;GO:0016050;GO:0048200;GO:0048205	transport;intracellular protein transport;retrograde vesicle-mediated transport, Golgi to ER;intra-Golgi vesicle-mediated transport;cellular process;protein transport;vesicle-mediated transport;establishment of protein localization;intracellular transport	hsa:26958;hsa:22820					3	3	3	4	3	3	4	3	3	4	3.1	3.1	3.1	97.621	871
59	2395							IPI00002564;IPI00911037	1;1	1;1	1;1	FALSE	DNA repair protein XRCC1;X-ray repair cross-complementing protein 1;cDNA FLJ56491, highly similar to DNA-repair protein XRCC1	XRCC1	DNA repair protein XRCC1;cDNA FLJ56491, highly similar to DNA-repair protein XRCC1	P18887;B2RCY5;B4DTD3;Q59HH7;B4DEB2	XRCC1_HUMAN;B4DEB2_HUMAN	ENST00000262887	OTTHUMP00000078250	NP_006288	PF00533;PF01834	BRCT;XRCC1_N	BRCA1 C Terminus (BRCT) domain;XRCC1 N terminal domain	GO:0005654;GO:0044422;GO:0044424;GO:0044428;GO:0044446;GO:0044464;GO:0005634;GO:0043226;GO:0043227;GO:0043229;GO:0043231	nucleoplasm;organelle part;intracellular part;nuclear part;intracellular organelle part;cell part;nucleus;organelle;membrane-bounded organelle;intracellular organelle;intracellular membrane-bounded organelle	GO:0003676;GO:0003677;GO:0003684;GO:0005488;GO:0005515	nucleic acid binding;DNA binding;damaged DNA binding;binding;protein binding	GO:0000012;GO:0006139;GO:0006259;GO:0006281;GO:0006807;GO:0006950;GO:0006974;GO:0008152;GO:0009987;GO:0033554;GO:0034960;GO:0034984;GO:0043170;GO:0043283;GO:0044237;GO:0044238;GO:0044260;GO:0050896;GO:0051716	single strand break repair;nucleobase, nucleoside, nucleotide and nucleic acid metabolic process;DNA metabolic process;DNA repair;nitrogen compound metabolic process;response to stress;response to DNA damage stimulus;metabolic process;cellular process	hsa:7515	ko03410	Base excision repair	K10803		2	1	1	2	1	1	2	1	1	2	1.6	1.6	1.6	69.525	633
60	116;297;1048;1050;1169;1236;2229;2360;2502;2654;2687	74			197			IPI00003362	11	9	9	FALSE	78 kDa glucose-regulated protein;GRP 78;Heat shock 70 kDa protein 5;Immunoglobulin heavy chain-binding protein;Endoplasmic reticulum lumenal Ca(2+)-binding protein grp78	HSPA5;GRP78	HSPA5 protein	P11021;B4DEF7;Q2KHP4	GRP78_HUMAN	ENST00000324460	OTTHUMP00000022124	NP_005338	PF00012	HSP70	Hsp70 protein	GO:0005634;GO:0005788;GO:0005793;GO:0009986;GO:0016021;GO:0016023;GO:0030176;GO:0031224;GO:0031227;GO:0031300;GO:0031301;GO:0031410;GO:0031974;GO:0031982;GO:0031988;GO:0042470;GO:0043226;GO:0043227;GO:0043229;GO:0043231;GO:0043233;GO:0044422;GO:0044424;GO:0044425;GO:0044432;GO:0044444;GO:0044446;GO:0044464;GO:0048471;GO:0048770;GO:0070013	nucleus;endoplasmic reticulum lumen;ER-Golgi intermediate compartment;cell surface;integral to membrane;cytoplasmic membrane-bounded vesicle;integral to endoplasmic reticulum membrane;intrinsic to membrane;intrinsic to endoplasmic reticulum membrane	GO:0000166;GO:0001882;GO:0001883;GO:0004857;GO:0004866;GO:0004869;GO:0005488;GO:0005509;GO:0005515;GO:0005524;GO:0017076;GO:0030234;GO:0030414;GO:0030554;GO:0030674;GO:0032553;GO:0032555;GO:0032559;GO:0043027;GO:0043028;GO:0043167;GO:0043169;GO:0046872;GO:0051082	nucleotide binding;nucleoside binding;purine nucleoside binding;enzyme inhibitor activity;endopeptidase inhibitor activity;cysteine-type endopeptidase inhibitor activity;binding;calcium ion binding;protein binding;ATP binding;purine nucleotide binding	GO:0006916;GO:0006950;GO:0007154;GO:0009267;GO:0009605;GO:0009987;GO:0009991;GO:0010466;GO:0010941;GO:0031667;GO:0031668;GO:0031669;GO:0033554;GO:0042149;GO:0042594;GO:0042981;GO:0043066;GO:0043067;GO:0043069;GO:0043086;GO:0043154;GO:0043281;GO:0044092;GO:0048519;GO:0048523;GO:0050789;GO:0050790;GO:0050793;GO:0050794;GO:0050896;GO:0051093;GO:0051336;GO:0051346;GO:0051716;GO:0052547;GO:0052548;GO:…	anti-apoptosis;response to stress;cell communication;cellular response to starvation;response to external stimulus;cellular process;response to extracellular stimulus;negative regulation of peptidase activity;regulation of cell death	hsa:3309			K09490		1	11	11	18	9	9	13	9	9	13	20.5	18.8	18.8	72.421	655
61	1							IPI00003588;IPI00913838	1;1	1;1	1;1	FALSE	Eukaryotic translation elongation factor 1 epsilon-1;Multisynthetase complex auxiliary component p18;Elongation factor p18	EEF1E1;AIMP3;P18	Eukaryotic translation elongation factor 1 epsilon-1;eukaryotic translation elongation factor 1 epsilon 1 isoform 2	O43324;C9JLK5	MCA3_HUMAN	ENST00000379715	OTTHUMP00000016008	NP_004271;NP_001129122	PF00043	GST_C	Glutathione S-transferase, C-terminal domain	GO:0005634;GO:0005737;GO:0043226;GO:0043227;GO:0043229;GO:0043231;GO:0044424;GO:0044464	nucleus;cytoplasm;organelle;membrane-bounded organelle;intracellular organelle;intracellular membrane-bounded organelle;intracellular part;cell part			GO:0006412;GO:0008152;GO:0008285;GO:0009058;GO:0009059;GO:0009966;GO:0009967;GO:0009987;GO:0010646;GO:0010647;GO:0010941;GO:0010942;GO:0019538;GO:0034645;GO:0034960;GO:0034961;GO:0042127;GO:0042981;GO:0043065;GO:0043067;GO:0043068;GO:0043170;GO:0043283;GO:0043284;GO:0043516;GO:0043517;GO:0044237;GO:0044238;GO:0044249;GO:0044260;GO:0044267;GO:0048518;GO:0048519;GO:0048522;GO:0048523;GO:0048583;GO:…	translation;metabolic process;negative regulation of cell proliferation;biosynthetic process;macromolecule biosynthetic process;regulation of signal transduction;positive regulation of signal transduction;cellular process;regulation of cell communication						2	1	1	1	1	1	1	1	1	1	6.3	6.3	6.3	19.81	174
62	1433							IPI00003627;IPI00216622;IPI00790197	1;1;1	1;1;1	1;1;1	FALSE	Actin-like protein 6A;53 kDa BRG1-associated factor A;Actin-related protein Baf53a;ArpNbeta;INO80 complex subunit K	ACTL6A;BAF53;BAF53A;INO80K	Isoform 1 of Actin-like protein 6A;Isoform 2 of Actin-like protein 6A;8 kDa protein	O96019-1;O96019;Q53FS0;Q6FI97;O96019-2;D3DNR9;D3DNS0	ACL6A_HUMAN	ENST00000259034;ENST00000392662	OTTHUMP00000173648;OTTHUMP00000173649;OTTHUMP00000173650;OTTHUMP00000173653	NP_004292;NP_817126;NP_829888	PF00022	Actin	Actin	GO:0000123;GO:0005886;GO:0016020;GO:0016514;GO:0016585;GO:0032991;GO:0035267;GO:0043189;GO:0043234;GO:0044422;GO:0044424;GO:0044428;GO:0044446;GO:0044451;GO:0044464;GO:0070603	histone acetyltransferase complex;plasma membrane;membrane;SWI/SNF complex;chromatin remodeling complex;macromolecular complex;NuA4 histone acetyltransferase complex;H4/H2A histone acetyltransferase complex;protein complex;organelle part	GO:0000166;GO:0001882;GO:0001883;GO:0003682;GO:0005488;GO:0005515;GO:0005524;GO:0017076;GO:0030554;GO:0032553;GO:0032555;GO:0032559	nucleotide binding;nucleoside binding;purine nucleoside binding;chromatin binding;binding;protein binding;ATP binding;purine nucleotide binding;adenyl nucleotide binding;ribonucleotide binding;purine ribonucleotide binding;adenyl ribonucleotide binding	GO:0006139;GO:0006325;GO:0006338;GO:0006350;GO:0006355;GO:0006464;GO:0006473;GO:0006807;GO:0006996;GO:0007154;GO:0007165;GO:0008152;GO:0009058;GO:0009059;GO:0009889;GO:0009987;GO:0010468;GO:0010556;GO:0016043;GO:0016568;GO:0016569;GO:0016570;GO:0016573;GO:0019219;GO:0019222;GO:0019538;GO:0031323;GO:0031326;GO:0034645;GO:0034960;GO:0034961;GO:0040008;GO:0043170;GO:0043283;GO:0043284;GO:0043412;GO:…	nucleobase, nucleoside, nucleotide and nucleic acid metabolic process;chromatin organization;chromatin remodeling;transcription;regulation of transcription, DNA-dependent;protein modification process;protein amino acid acetylation	hsa:86			K11340		3	1	1	1	1	1	1	1	1	1	2.3	2.3	2.3	47.46	429
63	205;296;379;478;585;596;839;957;1048;1049;1168;1351;1506;1599;1711;1759;1844;1846;1852;1984;2016;2136;2159;2230;2434;2456;2484;2502;2634;2635	75;76;77;78;79;80;81			61;87;93;122;127;237;549			IPI00003865;IPI00037070;IPI00939595;IPI00910870;IPI00007702;IPI00844513;IPI00877807;IPI00902596;IPI00880019;IPI00940553;IPI00844564	30;25;25;15;11;7;7;6;5;3;1	30;25;25;15;11;7;7;6;5;3;1	25;21;21;12;6;7;6;2;4;0;1	FALSE	Heat shock cognate 71 kDa protein;Heat shock 70 kDa protein 8;cDNA FLJ59163, highly similar to Heat shock cognate 71 kDa protein	HSPA8;HSC70;HSP73;HSPA10	Isoform 1 of Heat shock cognate 71 kDa protein;54 kDa protein;Isoform 2 of Heat shock cognate 71 kDa protein;cDNA FLJ59163, highly similar to Heat shock cognate 71 kDa protein	P11142-1;P11142;A8K7Q2;B3KTV0;B4E1Q1;Q53GZ6;Q96BE0;Q96H53;Q96IS6;Q9NWW3;Q9NZ87;P11142-2;Q53HF2;B4DTX2	HSP7C_HUMAN;B4DTX2_HUMAN	ENST00000227378;ENST00000392773		NP_006588;NP_694881	PF00012	HSP70	Hsp70 protein	GO:0009986;GO:0016023;GO:0031410;GO:0031982;GO:0031988;GO:0042470;GO:0043226;GO:0043227;GO:0043229;GO:0043231;GO:0044424;GO:0044444;GO:0044464;GO:0048770	cell surface;cytoplasmic membrane-bounded vesicle;cytoplasmic vesicle;vesicle;membrane-bounded vesicle;melanosome;organelle;membrane-bounded organelle;intracellular organelle;intracellular membrane-bounded organelle;intracellular part;cytoplasmic part	GO:0000166;GO:0001882;GO:0001883;GO:0003824;GO:0005488;GO:0005515;GO:0005524;GO:0016462;GO:0016787;GO:0016817;GO:0016818;GO:0016887;GO:0017076;GO:0017111;GO:0030554;GO:0032553;GO:0032555;GO:0032559;GO:0042623	nucleotide binding;nucleoside binding;purine nucleoside binding;catalytic activity;binding;protein binding;ATP binding;pyrophosphatase activity;hydrolase activity;hydrolase activity, acting on acid anhydrides	GO:0006457;GO:0006950;GO:0006986;GO:0008152;GO:0009607;GO:0009987;GO:0010033;GO:0019538;GO:0034960;GO:0042221;GO:0043170;GO:0043283;GO:0044237;GO:0044238;GO:0044260;GO:0044267;GO:0050896;GO:0051789	protein folding;response to stress;response to unfolded protein;metabolic process;response to biotic stimulus;cellular process;response to organic substance;protein metabolic process;cellular biopolymer metabolic process;response to chemical stimulus	hsa:3312	ko04010;ko04612	MAPK signaling pathway;Antigen processing and presentation	K03283		11	30	37	79	30	37	79	25	32	66	47.2	47.2	41	70.897	646
64	221;938;1167;1883;2089;2274;2544;2653;2740	82			345			IPI00003881	9	9	7	FALSE	Heterogeneous nuclear ribonucleoprotein F;Nucleolin-like protein mcs94-1;Heterogeneous nuclear ribonucleoprotein F, N-terminally processed	HNRNPF;HNRPF	Heterogeneous nuclear ribonucleoprotein F	P52597;B4DKS8;Q8NI96	HNRPF_HUMAN	ENST00000337970;ENST00000356053;ENST00000357065	OTTHUMP00000019482;OTTHUMP00000043413;OTTHUMP00000043414	NP_001091674;NP_001091675;NP_001091676;NP_001091677;NP_001091678;NP_004957	PF00076;PF08080	RRM_1;zf-RNPHF	RNA recognition motif. (a.k.a. RRM, RBD, or RNP domain);RNPHF zinc finger	GO:0005654;GO:0005681;GO:0030529;GO:0030530;GO:0032991;GO:0044422;GO:0044424;GO:0044428;GO:0044446;GO:0044464	nucleoplasm;spliceosomal complex;ribonucleoprotein complex;heterogeneous nuclear ribonucleoprotein complex;macromolecular complex;organelle part;intracellular part;nuclear part;intracellular organelle part;cell part	GO:0000166;GO:0003676;GO:0003723;GO:0005488;GO:0005515	nucleotide binding;nucleic acid binding;RNA binding;binding;protein binding	GO:0000375;GO:0000377;GO:0000398;GO:0006139;GO:0006396;GO:0006397;GO:0006807;GO:0008152;GO:0008380;GO:0009987;GO:0010468;GO:0016070;GO:0016071;GO:0019219;GO:0019222;GO:0031323;GO:0034960;GO:0043170;GO:0043283;GO:0043484;GO:0044237;GO:0044238;GO:0044260;GO:0050789;GO:0050794;GO:0051171;GO:0051252;GO:0060255;GO:0065007;GO:0080090	RNA splicing, via transesterification reactions;RNA splicing, via transesterification reactions with bulged adenosine as nucleophile;nuclear mRNA splicing, via spliceosome;nucleobase, nucleoside, nucleotide and nucleic acid metabolic process	hsa:3185					1	9	9	17	9	9	17	7	7	13	30.4	30.4	23.9	45.671	415
65	2550							IPI00306380;IPI00003886;IPI00798037	1;1;1	1;1;1	1;1;1	FALSE	Guanine nucleotide-binding protein-like 3;Nucleolar GTP-binding protein 3;Nucleostemin;E2-induced gene 3 protein;Novel nucleolar protein 47;cDNA FLJ57535, highly similar to Guanine nucleotide-binding protein-like 3	GNL3;E2IG3;NS	Isoform 1 of Guanine nucleotide-binding protein-like 3;Isoform 2 of Guanine nucleotide-binding protein-like 3;cDNA FLJ57535, highly similar to Guanine nucleotide-binding protein-like 3	Q9BVP2-1;Q9BVP2;Q9BVP2-2;B4DMU5	GNL3_HUMAN;B4DMU5_HUMAN	ENST00000354540;ENST00000394799	OTTHUMP00000171490;OTTHUMP00000171491;OTTHUMP00000171496	NP_055181;NP_996561;NP_996562	PF08701;PF01926	GN3L_Grn1;MMR_HSR1	GNL3L/Grn1 putative GTPase;GTPase of unknown function	GO:0005730;GO:0043226;GO:0043228;GO:0043229;GO:0043232;GO:0044422;GO:0044424;GO:0044428;GO:0044446;GO:0044464	nucleolus;organelle;non-membrane-bounded organelle;intracellular organelle;intracellular non-membrane-bounded organelle;organelle part;intracellular part;nuclear part;intracellular organelle part;cell part	GO:0000166;GO:0005488;GO:0005515;GO:0005525;GO:0017076;GO:0019001;GO:0032553;GO:0032555;GO:0032561	nucleotide binding;binding;protein binding;GTP binding;purine nucleotide binding;guanyl nucleotide binding;ribonucleotide binding;purine ribonucleotide binding;guanyl ribonucleotide binding	GO:0042127;GO:0050789;GO:0050794;GO:0065007	regulation of cell proliferation;regulation of biological process;regulation of cellular process;biological regulation	hsa:26354					3	1	1	2	1	1	2	1	1	2	2.7	2.7	2.7	61.992	549
66	0;174;1709	83			284			IPI00003918;IPI00795303;IPI00908662;IPI00908376;IPI00794736;IPI00793341;IPI00792159;IPI00953651;IPI00794087	3;3;1;1;1;1;1;1;1	3;3;1;1;1;1;1;1;1	3;3;1;1;1;1;1;1;1	FALSE	60S ribosomal protein L4;L1;cDNA FLJ50996, highly similar to 60S ribosomal protein L4	RPL4;RPL1	60S ribosomal protein L4;cDNA FLJ50996, highly similar to 60S ribosomal protein L4	P36578;B4DFI6;Q53G74;Q59GY2;B4DMJ6	RL4_HUMAN;B4DMJ6_HUMAN	ENST00000307961	OTTHUMP00000164249;OTTHUMP00000176421	NP_000959	PF00573	Ribosomal_L4	Ribosomal protein L4/L1 family	GO:0015934;GO:0022625;GO:0030529;GO:0032991;GO:0033279;GO:0044422;GO:0044424;GO:0044444;GO:0044445;GO:0044446;GO:0044464;GO:0005840;GO:0043226;GO:0043228;GO:0043229;GO:0043232	large ribosomal subunit;cytosolic large ribosomal subunit;ribonucleoprotein complex;macromolecular complex;ribosomal subunit;organelle part;intracellular part;cytoplasmic part;cytosolic part;intracellular organelle part;cell part;ribosome;organelle	GO:0003676;GO:0003723;GO:0003735;GO:0005198;GO:0005488;GO:0005515	nucleic acid binding;RNA binding;structural constituent of ribosome;structural molecule activity;binding;protein binding	GO:0006414;GO:0008152;GO:0009058;GO:0009059;GO:0009987;GO:0034645;GO:0034960;GO:0034961;GO:0043170;GO:0043283;GO:0043284;GO:0044237;GO:0044249;GO:0044260;GO:0006412;GO:0019538;GO:0044238;GO:0044267	translational elongation;metabolic process;biosynthetic process;macromolecule biosynthetic process;cellular process;cellular macromolecule biosynthetic process;cellular biopolymer metabolic process;cellular biopolymer biosynthetic process	hsa:6124	ko03010	Ribosome	K02930		9	3	3	4	3	3	4	3	3	4	8.2	8.2	8.2	47.697	427
67	315;330;1069							IPI00003925;IPI00946404;IPI00549885;IPI00798351;IPI00947129;IPI00947319;IPI00555722	3;3;3;3;1;1;1	3;3;3;3;1;1;1	3;3;3;3;1;1;1	FALSE	Pyruvate dehydrogenase E1 component subunit beta, mitochondrial;cDNA FLJ52988, highly similar to Pyruvate dehydrogenase E1 component subunit beta, mitochondrial (EC 1.2.4.1)	PDHB;PHE1B	Isoform 1 of Pyruvate dehydrogenase E1 component subunit beta, mitochondrial;pyruvate dehydrogenase E1 component subunit beta, mitochondrial isoform 2 precursor;Isoform 2 of Pyruvate dehydrogenase E1 component subunit beta, mitochondrial;35 kDa protein	P11177-1;P11177;B4DDD7;P11177-2	ODPB_HUMAN;B4DDD7_HUMAN	ENST00000302746;ENST00000383714	OTTHUMP00000171697;OTTHUMP00000171698;OTTHUMP00000171699	NP_000916;NP_001166939	PF02779;PF02780	Transket_pyr;Transketolase_C	Transketolase, pyrimidine binding domain;Transketolase, C-terminal domain	GO:0005759;GO:0044422;GO:0044424;GO:0044429;GO:0044444;GO:0044446;GO:0044464;GO:0005739;GO:0043226;GO:0043227;GO:0043229;GO:0043231	mitochondrial matrix;organelle part;intracellular part;mitochondrial part;cytoplasmic part;intracellular organelle part;cell part;mitochondrion;organelle;membrane-bounded organelle;intracellular organelle;intracellular membrane-bounded organelle	GO:0003824;GO:0004738;GO:0004739;GO:0016491;GO:0016624;GO:0016903	catalytic activity;pyruvate dehydrogenase activity;pyruvate dehydrogenase (acetyl-transferring) activity;oxidoreductase activity;oxidoreductase activity, acting on the aldehyde or oxo group of donors, disulfide as acceptor	GO:0005975;GO:0005996;GO:0006006;GO:0006007;GO:0006066;GO:0006084;GO:0006091;GO:0006096;GO:0006099;GO:0006732;GO:0008152;GO:0009056;GO:0009109;GO:0009987;GO:0016052;GO:0019318;GO:0019320;GO:0044237;GO:0044238;GO:0044248;GO:0046164;GO:0046356;GO:0046365;GO:0051186;GO:0051187;GO:0055114	carbohydrate metabolic process;monosaccharide metabolic process;glucose metabolic process;glucose catabolic process;alcohol metabolic process;acetyl-CoA metabolic process;generation of precursor metabolites and energy;glycolysis;tricarboxylic acid cycle	hsa:5162	ko00010;ko00020;ko00620;ko00650;ko00290	Glycolysis / Gluconeogenesis;Citrate cycle (TCA cycle);Pyruvate metabolism;Butanoate metabolism;Valine, leucine and isoleucine biosynthesis	K00162		7	3	3	4	3	3	4	3	3	4	7.2	7.2	7.2	39.233	359
68	485;1501;1993							IPI00646240;IPI00794461;IPI00930174;IPI00465363;IPI00930570;IPI00020101;IPI00419833;IPI00152785;IPI00152906;IPI00220403;IPI00477495;IPI00515061;IPI00003935;IPI00018534;IPI00303133;IPI00554798;IPI00815755;IPI00329665;IPI00166293	3;3;3;3;3;3;3;3;3;3;3;3;3;3;3;3;3;3;2	3;3;3;3;3;3;3;3;3;3;3;3;3;3;3;3;3;3;2	3;3;3;3;3;3;3;3;3;3;3;3;3;3;3;3;3;3;2	FALSE	Histone H2B;Histone H2B type 1-N;H2B.d;H2B/d;Histone H2B type 1-A;Histone H2B, testis;Testis-specific histone H2B;Histone H2B type 1-C/E/F/G/I;H2B.a/g/h/k/l;H2B.1 A;H2B/g;H2B/h;H2B/k;H2B/l;Histone H2B type 1-K;HIRA-interacting protein 1;Histone H2B type 1-O;H2B.n;H2B/n;H2B.2;Histone H2B type 1-D;H2B.b;H2B/b;H2B.1 B;HIRA-interacting protein 2;Histone H2B type 1-B;H2B.f;H2B/f;H2B.1;Histone H2B type…	HIST1H2BN;H2BFD;HIST1H2BA;TSH2B;HIST1H2BC;H2BFL;HIST1H2BE;H2BFH;HIST1H2BF;H2BFG;HIST1H2BG;H2BFA;HIST1H2BI;H2BFK;HIST1H2BK;H2BFT;HIRIP1;HIST1H2BO;H2BFN;HIST1H2BD;H2BFB;HIRIP2;HIST1H2BB;H2BFF;H2BFS;HIST1H2BJ;H2BFR;HIST2H2BE;H2BFQ;HIST1H2BL;H2BFC;HIST1H2BH;H2BFJ;HIST1H2BM;H2BFE;HIST2H2BF;HIST3H2BB	Histone H2B;Histone H2B type 1-N;histone cluster 2, H2bf isoform b;Histone H2B type 1-A;Histone H2B;Histone H2B type 1-C/E/F/G/I;Histone H2B type 1-K;Histone H2B type 1-O;Histone H2B type 1-D;Histone H2B type 1-B;Histone H2B type F-S;Histone H2B type 1-J;H	B4DR52;Q99877;B4DLA9;Q96A08;A8K9J7;P62807;B2R4S9;O60814;P23527;P58876;P33778;P57053;P06899;Q16778;Q99880;Q93079;Q99879;Q0D2M2;Q5QNW6;Q8N257	B4DR52_HUMAN;H2B1N_HUMAN;B4DLA9_HUMAN;H2B1A_HUMAN;A8K9J7_HUMAN;H2B1C_HUMAN;H2B1K_HUMAN;H2B1O_HUMAN;H2B1D_HUMAN;H2B1B_HUMAN;H2BFS_HUMAN;H2B1J_HUMAN;H2B2E_HUMAN;H2B1L_HUMAN;H2B1H_HUMAN;H2B1M_HUMAN;Q0D2M2_HUMAN;H2B2F_HUMAN;H2B3B_HUMAN	ENST00000369167;ENST00000369385;ENST00000406034;ENST00000274764;ENST00000289316;ENST00000377777;ENST00000314332;ENST00000339812;ENST00000356530;ENST00000356950;ENST00000359985;ENST00000377733;ENST00000396891;ENST00000396984;ENST00000303806;ENST00000357905;ENST00000244601;ENST00000406237;ENST00000327774;ENST00000369155;ENST00000377401;ENST00000356350;ENST00000359465;ENST00000369160	OTTHUMP00000018018;OTTHUMP00000016123;OTTHUMP00000016141;OTTHUMP00000016144;OTTHUMP00000016159;OTTHUMP00000016160;OTTHUMP00000016162;OTTHUMP00000016177;OTTHUMP00000016190;OTTHUMP00000016142;OTTHUMP00000016143;OTTHUMP00000016138;OTTHUMP00000016175;OTTHUMP00000013920;OTTHUMP00000016184;OTTHUMP00000016161;OTTHUMP00000016188;OTTHUMP00000013918;OTTHUMP00000037947	NP_003511;NP_001154806;NP_733759;NP_003509;NP_003513;NP_003514;NP_003516;NP_003517;NP_542160;NP_003518;NP_066407;NP_619790;NP_066406;NP_066402;NP_003519;NP_003510;NP_003515;NP_003512;NP_001019770;NP_778225	PF00125	Histone	Core histone H2A/H2B/H3/H4	GO:0000786;GO:0005634;GO:0032991;GO:0032993;GO:0043226;GO:0043227;GO:0043229;GO:0043231;GO:0044422;GO:0044424;GO:0044427;GO:0044446;GO:0044464	nucleosome;nucleus;macromolecular complex;protein-DNA complex;organelle;membrane-bounded organelle;intracellular organelle;intracellular membrane-bounded organelle;organelle part;intracellular part;chromosomal part;intracellular organelle part;cell part	GO:0003676;GO:0003677;GO:0005488;GO:0005515	nucleic acid binding;DNA binding;binding;protein binding	GO:0006325;GO:0006334;GO:0006996;GO:0009987;GO:0010926;GO:0016043;GO:0022607;GO:0034621;GO:0034622;GO:0034728;GO:0043933;GO:0051276;GO:0065003;GO:0065004;GO:0006950;GO:0006952;GO:0009607;GO:0009617;GO:0042742;GO:0050896;GO:0051704;GO:0051707	chromatin organization;nucleosome assembly;organelle organization;cellular process;anatomical structure formation;cellular component organization;cellular component assembly;cellular macromolecular complex subunit organization	hsa:8341;hsa:255626;hsa:8339;hsa:8343;hsa:8344;hsa:8346;hsa:8347;hsa:85236;hsa:8348;hsa:3017;hsa:3018;hsa:8970;hsa:8349;hsa:8340;hsa:8345;hsa:8342;hsa:440689;hsa:128312	ko05322	Systemic lupus erythematosus	K11252		19	3	3	6	3	3	6	3	3	6	16.3	16.3	16.3	18.041	166
69	18;190;208;216;342;372;394;450;462;469;566;646;664;704;748;814;1080;1081;1120;1254;1255;1286;1323;1324;1422;1423;1579;1586;1588;1589;1592;1669;1670;1874;1888;1889;1900;1901;1982;2037;2038;2271;2369;2503;2504;2548;2716	84;85;86;87;88;89;90;91;92			182;226;235;308;348;414;444;460;477			IPI00003944;IPI00644810	47;34	47;34	47;34	FALSE	Lipoamide acyltransferase component of branched-chain alpha-keto acid dehydrogenase complex, mitochondrial;Dihydrolipoyllysine-residue (2-methylpropanoyl)transferase;Dihydrolipoamide branched chain transacylase;BCKAD E2 subunit;Dihydrolipoamide branched chain transacylase E2	DBT;BCATE2;RP11-305E17.3-002	Lipoamide acyltransferase component of branched-chain alpha-keto acid dehydrogenase complex, mitochondrial;Dihydrolipoamide branched chain transacylase E2	P11182;B4E1Q7;Q5VVL7	ODB2_HUMAN;Q5VVL7_HUMAN	ENST00000370132;ENST00000370131	OTTHUMP00000012596;OTTHUMP00000012597	NP_001909	PF00198;PF00364;PF02817	2-oxoacid_dh;Biotin_lipoyl;E3_binding	2-oxoacid dehydrogenases acyltransferase (catalytic domain);Biotin-requiring enzyme;e3 binding domain	GO:0005947;GO:0009295;GO:0030062;GO:0032991;GO:0042645;GO:0043234;GO:0044422;GO:0044424;GO:0044429;GO:0044444;GO:0044446;GO:0044464;GO:0045239;GO:0045240;GO:0005739;GO:0043226;GO:0043227;GO:0043229;GO:0043231	mitochondrial alpha-ketoglutarate dehydrogenase complex;nucleoid;mitochondrial tricarboxylic acid cycle enzyme complex;macromolecular complex;mitochondrial nucleoid;protein complex;organelle part;intracellular part;mitochondrial part;cytoplasmic part	GO:0003824;GO:0005488;GO:0005515;GO:0008415;GO:0016740;GO:0016746;GO:0016747;GO:0031405;GO:0031406;GO:0043754;GO:0048037;GO:0050662	catalytic activity;binding;protein binding;acyltransferase activity;transferase activity;transferase activity, transferring acyl groups;transferase activity, transferring acyl groups other than amino-acyl groups;lipoic acid binding;carboxylic acid binding	GO:0006082;GO:0006629;GO:0006631;GO:0006633;GO:0006637;GO:0006732;GO:0008152;GO:0008610;GO:0009058;GO:0009108;GO:0009987;GO:0016053;GO:0019752;GO:0032787;GO:0042180;GO:0043436;GO:0044237;GO:0044238;GO:0044249;GO:0044255;GO:0046394;GO:0046949;GO:0051186;GO:0051188	organic acid metabolic process;lipid metabolic process;fatty acid metabolic process;fatty acid biosynthetic process;acyl-CoA metabolic process;coenzyme metabolic process;metabolic process;lipid biosynthetic process;biosynthetic process	hsa:1629	ko00280	Valine, leucine and isoleucine degradation	K09699		2	47	61	61	47	61	61	47	61	61	84	84	84	53.486	482
70	279;546;1681;2283;2765	93;94			147;177			IPI00004655;IPI00001076;IPI00935165;IPI00941871;IPI00930492;IPI00807669;IPI00937544;IPI00387140	5;3;2;2;2;2;1;1	5;3;2;2;2;2;1;1	5;3;2;2;2;2;1;1	FALSE	Protein FRG1;FSHD region gene 1 protein;Protein FRG1B	FRG1;FRG1B;C20orf80	Protein FRG1;Protein FRG1B	Q14331;Q9BZ01	FRG1_HUMAN;FRG1B_HUMAN	ENST00000226798;ENST00000278882	OTTHUMP00000030513	NP_004468	PF06229	FRG1	FRG1-like family	GO:0005681;GO:0005730;GO:0015030;GO:0016604;GO:0016607;GO:0030529;GO:0032991;GO:0043226;GO:0043228;GO:0043229;GO:0043232;GO:0044422;GO:0044424;GO:0044428;GO:0044446;GO:0044451;GO:0044464	spliceosomal complex;nucleolus;Cajal body;nuclear body;nuclear speck;ribonucleoprotein complex;macromolecular complex;organelle;non-membrane-bounded organelle;intracellular organelle;intracellular non-membrane-bounded organelle;organelle part			GO:0006139;GO:0006364;GO:0006396;GO:0006397;GO:0006807;GO:0008152;GO:0008380;GO:0009987;GO:0016070;GO:0016071;GO:0016072;GO:0034470;GO:0034660;GO:0034960;GO:0043170;GO:0043283;GO:0044237;GO:0044238;GO:0044260	nucleobase, nucleoside, nucleotide and nucleic acid metabolic process;rRNA processing;RNA processing;mRNA processing;nitrogen compound metabolic process;metabolic process;RNA splicing;cellular process;RNA metabolic process;mRNA metabolic process	hsa:2483					8	5	5	6	5	5	6	5	5	6	23.3	23.3	23.3	29.172	258
71	591;625;2338							IPI00942023;IPI00946328;IPI00004657;IPI00479242;IPI00472130;IPI00472867;IPI00472652;IPI00472057;IPI00472676;IPI00472800;IPI00472210;IPI00472753;IPI00473068;IPI00953909;IPI00956222;IPI00956308;IPI00956301;IPI00930572;IPI00930665;IPI00794679;IPI00844122;IPI00956112;IPI00940896;IPI00830076;IPI00790240;IPI00789627;IPI00892834;IPI00922944;IPI00942604;IPI00789567;IPI00797359;IPI00893894;IPI00788914;IPI…	3;3;3;3;3;3;3;3;3;3;3;3;3;3;3;3;3;3;3;3;3;3;2;2;2;2;2;2;2;2;2;2;2;2;2;2;2;2;2;2;2;2;2;2;2;2;2;2;2;2;2;2;2;2;2;2;2;2;2;2;2;2;2;2;2;2;2;2;2;2;2;2;2;2;2;2;2;2;2;2;2;2;2;2;2;2;2;2;2;2;2;2;2;2;2;2;2;2;2;2;2;2;2;2;2;2;2;2;2;2;2;2;2;2;2;2;2;2;2;2;2;2;2;2;2;2;2;2;2;2;2;2;2;2;2;2;2;2;2;2;2;2;2;2;2;2;2;2;2;2;2;2;2;2;2;2;2;2;2;2;2;2;2;2;2;2;2;2;2;2;1;1;1;1;1;1;1;1;1;1;1;1;1;1;1;1;1;1;1;1;1;1;1;1;1;1;1;1;1;1…	3;3;3;3;3;3;3;3;3;3;3;3;3;3;3;3;3;3;3;3;3;3;2;2;2;2;2;2;2;2;2;2;2;2;2;2;2;2;2;2;2;2;2;2;2;2;2;2;2;2;2;2;2;2;2;2;2;2;2;2;2;2;2;2;2;2;2;2;2;2;2;2;2;2;2;2;2;2;2;2;2;2;2;2;2;2;2;2;2;2;2;2;2;2;2;2;2;2;2;2;2;2;2;2;2;2;2;2;2;2;2;2;2;2;2;2;2;2;2;2;2;2;2;2;2;2;2;2;2;2;2;2;2;2;2;2;2;2;2;2;2;2;2;2;2;2;2;2;2;2;2;2;2;2;2;2;2;2;2;2;2;2;2;2;2;2;2;2;2;2;1;1;1;1;1;1;1;1;1;1;1;1;1;1;1;1;1;1;1;1;1;1;1;1;1;1;1;1;1;1…	3;3;3;3;3;3;3;3;3;3;3;3;3;3;3;3;3;3;3;3;3;3;2;2;2;2;2;2;2;2;2;2;2;2;2;2;2;2;2;2;2;2;2;2;2;2;2;2;2;2;2;2;2;2;2;2;2;2;2;2;2;2;2;2;2;2;2;2;2;2;2;2;2;2;2;2;2;2;2;2;2;2;2;2;2;2;2;2;2;2;2;2;2;2;2;2;2;2;2;2;2;2;2;2;2;2;2;2;2;2;2;2;2;2;2;2;2;2;2;2;2;2;2;2;2;2;2;2;2;2;2;2;2;2;2;2;2;2;2;2;2;2;2;2;2;2;2;2;2;2;2;2;2;2;2;2;2;2;2;2;2;2;2;2;2;2;2;2;2;2;1;1;1;1;1;1;1;1;1;1;1;1;1;1;1;1;1;1;1;1;1;1;1;1;1;1;1;1;1;1…	FALSE	MHC class I antigen;HLA class I histocompatibility antigen, B-7 alpha chain;MHC class I antigen B*7;HLA class I histocompatibility antigen, B-8 alpha chain;MHC class I antigen B*8;HLA class I histocompatibility antigen, B-14 alpha chain;MHC class I antigen B*14;HLA class I histocompatibility antigen, B-67 alpha chain;MHC class I antigen B*67;HLA class I histocompatibility antigen, B-37 alpha chai…	HLA-B;HLAB;XXbac-BPG248L24.5-003;HLA-C;XXbac-BCX101P6.2-004;XXbac-BPG248L24.3-004;DADB-104B20.5-004;XXbac-BCX101P6.2-003;XXbac-BPG248L24.3-002;DADB-104B20.5-003;XXbac-BCX101P6.2-002;DADB-104B20.5-002;HLAC;HLA-E;HLA-6.2;HLAE;CDABP0067;EA2.1;XXbac-BPG248L24.3-007;HLA-Cw;DADB-104B20.5-007;HLA-Cw*0707;HLA-B*0707	48 kDa protein;MHC class I antigen (Fragment);HLA class I histocompatibility antigen, B-7 alpha chain;HLA class I histocompatibility antigen, B-8 alpha chain;HLA class I histocompatibility antigen, B-14 alpha chain;HLA class I histocompatibility antigen, B	Q2HPN1;P01889;A0PCH7;A2TEM2;A2VBY0;A2VC07;A3FG61;A3KLI7;A4Q972;A4ZX99;A5A163;A5PHP5;A5PHP6;A7E1C3;A7LB39;A7MAD9;A7XPU1;A8K861;A8YQE7;B1GYE7;B2DFZ8;B2DG03;B2DG04;B2DG10;B2NIX8;B2YG96;B4DUK6;B4DVB3;B9VWB1;B9WPQ8;C1KES8;C3VIU8;C5JA70;C6H0P3;C6H0P5;C6K6H9;C6K6I7;C6K6J0;C6L830;C7FDQ9;C8CAX9;C8CH78;C8CH80;C8CH84;C9E1H2;C9WCQ2;C9WCZ5;C9WD06;C9WEN6;C9WEP9;D1H0T6;D2DKF6;D2DKF7;D2DKN6;D2DKN8;D2DKN9;D2DKP1;…	Q2HPN1_HUMAN;1B07_HUMAN;1B08_HUMAN;1B14_HUMAN;1B67_HUMAN;1B37_HUMAN;1B48_HUMAN;1B42_HUMAN;1B39_HUMAN;1B82_HUMAN;1B81_HUMAN;1B38_HUMAN;Q546C9_HUMAN;Q9GJ38_HUMAN;Q9GJF5_HUMAN;Q95IH9_HUMAN;Q95IY4_HUMAN;Q8WLS2_HUMAN;A2AEA1_HUMAN;A1Z290_HUMAN;P79543_HUMAN;B4DVY0_HUMAN;B4DL31_HUMAN;A2ABE7_HUMAN;A2AEA4_HUMAN;B0UY15_HUMAN;A7WPJ2_HUMAN;A2ABE6_HUMAN;A2AEA2_HUMAN;B0UY14_HUMAN;A2ABE5_HUMAN;B0UY12_HUMAN;1C07_…	ENST00000376228;ENST00000396254;ENST00000383326;ENST00000359635;ENST00000376237;ENST00000376628;ENST00000376630;ENST00000383483;ENST00000383487;ENST00000400395;ENST00000383329;ENST00000376235;ENST00000383323;ENST00000400341;ENST00000400394;ENST00000400388;ENST00000400321;ENST00000383451;ENST00000383597;ENST00000400323;ENST00000383518;ENST00000383519;ENST00000400391;ENST00000406626	OTTHUMP00000029212;OTTHUMP00000029624;OTTHUMP00000165151;OTTHUMP00000195665;OTTHUMP00000165197;OTTHUMP00000165155;OTTHUMP00000193252;OTTHUMP00000165196;OTTHUMP00000165154;OTTHUMP00000193251;OTTHUMP00000165195;OTTHUMP00000193250;OTTHUMP00000029213;OTTHUMP00000193249;OTTHUMP00000029625;OTTHUMP00000014549;OTTHUMP00000029626;OTTHUMP00000163936;OTTHUMP00000193183;OTTHUMP00000194076;OTTHUMP00000014545;…	NP_005505;NP_002108;NP_005507	PF07654;PF00129;PF06623	C1-set;MHC_I;MHC_I_C	Immunoglobulin C1-set domain;Class I Histocompatibility antigen, domains alpha 1 and 2;MHC_I C-terminus	GO:0032991;GO:0042611;GO:0042612;GO:0043234;GO:0044425;GO:0044459;GO:0044464;GO:0005887;GO:0016021;GO:0031224;GO:0031226;GO:0000267;GO:0005624;GO:0005626	macromolecular complex;MHC protein complex;MHC class I protein complex;protein complex;membrane part;plasma membrane part;cell part;integral to plasma membrane;integral to membrane;intrinsic to membrane;intrinsic to plasma membrane;cell fraction	GO:0004871;GO:0004872;GO:0004888;GO:0032393;GO:0060089;GO:0005488;GO:0005515;GO:0032395	signal transducer activity;receptor activity;transmembrane receptor activity;MHC class I receptor activity;molecular transducer activity;binding;protein binding;MHC class II receptor activity	GO:0002376;GO:0006955;GO:0019882;GO:0050896;GO:0002474;GO:0044419;GO:0048002;GO:0051704;GO:0006950;GO:0006952	immune system process;immune response;antigen processing and presentation;response to stimulus;antigen processing and presentation of peptide antigen via MHC class I;interspecies interaction between organisms	hsa:3106;hsa:3107;hsa:3133	ko04514;ko04650;ko04612;ko05320;ko05330;ko05332;ko04940	Cell adhesion molecules (CAMs);Natural killer cell mediated cytotoxicity;Antigen processing and presentation;Autoimmune thyroid disease;Allograft rejection;Graft-versus-host disease;Type I diabetes mellitus	K06751		327	3	3	4	3	3	4	3	3	4	9	9	9	47.793	432
72	989							IPI00410049;IPI00514303;IPI00218387;IPI00844183;IPI00018313;IPI00871855;IPI00514457;IPI00643227;IPI00747762;IPI00018303;IPI00745536;IPI00018320;IPI00104649;IPI00005031	1;1;1;1;1;1;1;1;1;1;1;1;1;1	1;1;1;1;1;1;1;1;1;1;1;1;1;1	1;1;1;1;1;1;1;1;1;1;1;1;1;1	FALSE	Protocadherin-11 X-linked;Protocadherin on the X chromosome;Protocadherin-11 Y-linked;Protocadherin-22;Protocadherin on the Y chromosome;Protocadherin prostate cancer	PCDH11X;KIAA1326;PCDH11;PCDHX;PCDH11Y;PCDH22;PCDHY	Isoform 1 of Protocadherin-11 X-linked;148 kDa protein;Isoform 1 of Protocadherin-11 Y-linked;Isoform 8 of Protocadherin-11 X-linked;Isoform 3 of Protocadherin-11 X-linked;147 kDa protein;Isoform 4 of Protocadherin-11 X-linked;Isoform 5 of Protocadherin-11	Q9BZA7-1;Q9BZA7;Q9BZA8-1;Q9BZA8;A8MQV7;Q70LR4;Q70LR5;Q9BZA7-8;Q9BZA7-3;Q9BZA7-4;Q9BZA7-5;Q9BZA7-6;Q70LT4;Q70LT5;Q9BZA7-2;B4DSA0;B4DSM3;B7ZAE8;Q9BZA8-4;Q9BZA8-2;Q9BZA8-3;A8K0W1;Q9BZA7-7	PC11X_HUMAN;PC11Y_HUMAN	ENST00000298274;ENST00000356934;ENST00000373081;ENST00000373094;ENST00000395337;ENST00000406881;ENST00000341452;ENST00000362095;ENST00000400457	OTTHUMP00000023640;OTTHUMP00000033076;OTTHUMP00000023641;OTTHUMP00000023642;OTTHUMP00000023644;OTTHUMP00000033078;OTTHUMP00000033077;OTTHUMP00000023643	NP_116750;NP_116755;NP_001161832;NP_116751;NP_001161835;NP_001161834;NP_001161833;NP_116749;NP_116754;NP_116753;NP_055337	PF00028;PF08266;PF08374	Cadherin;Cadherin_2;Protocadherin	Cadherin domain;Cadherin-like;Protocadherin	GO:0005730;GO:0005737;GO:0005887;GO:0016021;GO:0031224;GO:0031226;GO:0043226;GO:0043228;GO:0043229;GO:0043232;GO:0044422;GO:0044424;GO:0044425;GO:0044428;GO:0044446;GO:0044459;GO:0044464;GO:0005886;GO:0016020	nucleolus;cytoplasm;integral to plasma membrane;integral to membrane;intrinsic to membrane;intrinsic to plasma membrane;organelle;non-membrane-bounded organelle;intracellular organelle;intracellular non-membrane-bounded organelle;organelle part	GO:0005488;GO:0005509;GO:0005515;GO:0043167;GO:0043169;GO:0046872	binding;calcium ion binding;protein binding;ion binding;cation binding;metal ion binding	GO:0007155;GO:0007156;GO:0009987;GO:0016337;GO:0022610	cell adhesion;homophilic cell adhesion;cellular process;cell-cell adhesion;biological adhesion	hsa:27328;hsa:83259					14	1	1	1	1	1	1	1	1	1	0.9	0.9	0.9	147.56	1347
73	167;519;2325;2413;2470							IPI00513827;IPI00895801;IPI00005040	5;5;5	5;5;5	5;5;5	FALSE	Putative uncharacterized protein DKFZp686M24262;Medium-chain specific acyl-CoA dehydrogenase, mitochondrial	DKFZp686M24262;ACADM	Putative uncharacterized protein DKFZp686M24262;Isoform 2 of Medium-chain specific acyl-CoA dehydrogenase, mitochondrial;Isoform 1 of Medium-chain specific acyl-CoA dehydrogenase, mitochondrial	Q5HYG7;Q5T4U5;P11310-2;P11310;P11310-1;B4DJE7;B4DVB1;B4DVE0;B4DWX6;B7Z9I1	Q5HYG7_HUMAN;ACADM_HUMAN	ENST00000370834;ENST00000370841	OTTHUMP00000011346;OTTHUMP00000011345	NP_001120800;NP_000007	PF00441;PF02770;PF02771	Acyl-CoA_dh_1;Acyl-CoA_dh_M;Acyl-CoA_dh_N	Acyl-CoA dehydrogenase, C-terminal domain;Acyl-CoA dehydrogenase, middle domain;Acyl-CoA dehydrogenase, N-terminal domain	GO:0005759;GO:0044422;GO:0044424;GO:0044429;GO:0044444;GO:0044446;GO:0044464	mitochondrial matrix;organelle part;intracellular part;mitochondrial part;cytoplasmic part;intracellular organelle part;cell part	GO:0000166;GO:0001882;GO:0001883;GO:0003824;GO:0003995;GO:0005488;GO:0009055;GO:0016491;GO:0016627;GO:0017076;GO:0030554;GO:0048037;GO:0050660;GO:0050662	nucleotide binding;nucleoside binding;purine nucleoside binding;catalytic activity;acyl-CoA dehydrogenase activity;binding;electron carrier activity;oxidoreductase activity;oxidoreductase activity, acting on the CH-CH group of donors	GO:0008152;GO:0006082;GO:0006629;GO:0006631;GO:0006635;GO:0009056;GO:0009062;GO:0009987;GO:0016042;GO:0016054;GO:0019395;GO:0019752;GO:0030258;GO:0032787;GO:0034440;GO:0042180;GO:0043436;GO:0044237;GO:0044238;GO:0044242;GO:0044248;GO:0044255;GO:0046395;GO:0055114	metabolic process;organic acid metabolic process;lipid metabolic process;fatty acid metabolic process;fatty acid beta-oxidation;catabolic process;fatty acid catabolic process;cellular process;lipid catabolic process;organic acid catabolic process	hsa:34	ko00640;ko00071;ko00280;ko00410;ko03320	Propanoate metabolism;Fatty acid metabolism;Valine, leucine and isoleucine degradation;beta-Alanine metabolism;PPAR signaling pathway	K00249		3	5	5	9	5	5	9	5	5	9	11.9	11.9	11.9	50.27	454
74	356;2535	95			61			IPI00470573;IPI00176593;IPI00005159	2;2;2	2;2;2	2;2;2	FALSE	cDNA FLJ51656, highly similar to Actin-like protein 2;Putative uncharacterized protein ENSP00000380341;Actin-related protein 2;Actin-like protein 2	ACTR2;ARP2	actin-related protein 2 isoform a;Putative uncharacterized protein ENSP00000380341;Actin-related protein 2	B4DHK9;A8MUT7;P61160;Q8IY98	B4DHK9_HUMAN;A8MUT7_HUMAN;ARP2_HUMAN	ENST00000377982;ENST00000409926;ENST00000397155;ENST00000260641	OTTHUMP00000202270;OTTHUMP00000067922;OTTHUMP00000159937	NP_001005386;NP_005713	PF00022	Actin	Actin	GO:0005737;GO:0005885;GO:0032991;GO:0042995;GO:0043234;GO:0044422;GO:0044424;GO:0044430;GO:0044446;GO:0044464	cytoplasm;Arp2/3 protein complex;macromolecular complex;cell projection;protein complex;organelle part;intracellular part;cytoskeletal part;intracellular organelle part;cell part	GO:0005488;GO:0005515;GO:0000166;GO:0001882;GO:0001883;GO:0003779;GO:0005524;GO:0008092;GO:0017076;GO:0030554;GO:0032553;GO:0032555;GO:0032559	binding;protein binding;nucleotide binding;nucleoside binding;purine nucleoside binding;actin binding;ATP binding;cytoskeletal protein binding;purine nucleotide binding;adenyl nucleotide binding;ribonucleotide binding;purine ribonucleotide binding	GO:0006928;GO:0009987	cell motion;cellular process						3	2	2	2	2	2	2	2	2	2	4.8	4.8	4.8	45.376	399
75	1088;1243;2603							IPI00005198;IPI00641665	3;1	3;1	3;1	FALSE	Interleukin enhancer-binding factor 2;Nuclear factor of activated T-cells 45 kDa	ILF2;NF45;PRO3063	Interleukin enhancer-binding factor 2	Q12905;B4DY09;Q53FG3	ILF2_HUMAN	ENST00000361891;ENST00000368684	OTTHUMP00000035158	NP_004506	PF07528	DZF	DZF	GO:0005730;GO:0043226;GO:0043228;GO:0043229;GO:0043232;GO:0044422;GO:0044424;GO:0044428;GO:0044446;GO:0044464	nucleolus;organelle;non-membrane-bounded organelle;intracellular organelle;intracellular non-membrane-bounded organelle;organelle part;intracellular part;nuclear part;intracellular organelle part;cell part	GO:0003676;GO:0003677;GO:0003702;GO:0003723;GO:0003725;GO:0005488;GO:0005515;GO:0030528	nucleic acid binding;DNA binding;RNA polymerase II transcription factor activity;RNA binding;double-stranded RNA binding;binding;protein binding;transcription regulator activity	GO:0006139;GO:0006350;GO:0006355;GO:0006807;GO:0008152;GO:0009058;GO:0009059;GO:0009889;GO:0009891;GO:0009893;GO:0009987;GO:0010468;GO:0010556;GO:0010557;GO:0010604;GO:0010628;GO:0019219;GO:0019222;GO:0031323;GO:0031325;GO:0031326;GO:0031328;GO:0034645;GO:0034960;GO:0034961;GO:0043170;GO:0043283;GO:0043284;GO:0044237;GO:0044238;GO:0044249;GO:0044260;GO:0045449;GO:0045893;GO:0045935;GO:0045941;GO:…	nucleobase, nucleoside, nucleotide and nucleic acid metabolic process;transcription;regulation of transcription, DNA-dependent;nitrogen compound metabolic process;metabolic process;biosynthetic process;macromolecule biosynthetic process	hsa:3608					2	3	3	3	3	3	3	3	3	3	9	9	9	43.062	390
76	70;1841							IPI00005613;IPI00619914;IPI00871981;IPI00102851;IPI00872091;IPI00946935	2;1;1;1;1;1	2;1;1;1;1;1	2;1;1;1;1;1	FALSE	Splicing factor U2AF 35 kDa subunit;U2 auxiliary factor 35 kDa subunit;U2 snRNP auxiliary factor small subunit;Putative uncharacterized protein DKFZp313J1712;Splicing factor U2AF 26 kDa subunit;U2 auxiliary factor 26;U2 small nuclear RNA auxiliary factor 1-like protein 4;U2(RNU2) small nuclear RNA auxiliary factor 1-like protein 3	U2AF1;U2AF35;U2AFBP;DKFZp313J1712;U2AF1L4;U2AF1-RS3;U2AF1L3	Splicing factor U2AF 35 kDa subunit;splicing factor U2AF 35 kDa subunit isoform b;Isoform 1 of Splicing factor U2AF 26 kDa subunit;Isoform 2 of Splicing factor U2AF 26 kDa subunit;Isoform 3 of Splicing factor U2AF 26 kDa subunit;9 kDa protein	Q01081;B5BU08;Q7Z780;Q69YM7;Q701P4;Q8WU68-1;Q8WU68;Q8WU68-2;Q8WU68-3	U2AF1_HUMAN;Q69YM7_HUMAN;U2AF4_HUMAN	ENST00000291552;ENST00000380276;ENST00000292879;ENST00000378975	OTTHUMP00000109423;OTTHUMP00000109424;OTTHUMP00000077310	NP_006749;NP_001020374;NP_659424;NP_001035515	PF00076;PF00642	RRM_1;zf-CCCH	RNA recognition motif. (a.k.a. RRM, RBD, or RNP domain);Zinc finger C-x8-C-x5-C-x3-H type (and similar)	GO:0005681;GO:0015030;GO:0016604;GO:0030529;GO:0032991;GO:0044422;GO:0044424;GO:0044428;GO:0044446;GO:0044451;GO:0044464;GO:0005634;GO:0043226;GO:0043227;GO:0043229;GO:0043231;GO:0016607	spliceosomal complex;Cajal body;nuclear body;ribonucleoprotein complex;macromolecular complex;organelle part;intracellular part;nuclear part;intracellular organelle part;nucleoplasm part;cell part;nucleus;organelle;membrane-bounded organelle	GO:0000166;GO:0003676;GO:0003723;GO:0005488;GO:0008270;GO:0043167;GO:0043169;GO:0046872;GO:0046914	nucleotide binding;nucleic acid binding;RNA binding;binding;zinc ion binding;ion binding;cation binding;metal ion binding;transition metal ion binding	GO:0000375;GO:0000377;GO:0000398;GO:0006139;GO:0006396;GO:0006397;GO:0006807;GO:0008152;GO:0008380;GO:0009987;GO:0016070;GO:0016071;GO:0034960;GO:0043170;GO:0043283;GO:0044237;GO:0044238;GO:0044260	RNA splicing, via transesterification reactions;RNA splicing, via transesterification reactions with bulged adenosine as nucleophile;nuclear mRNA splicing, via spliceosome;nucleobase, nucleoside, nucleotide and nucleic acid metabolic process	hsa:7307;hsa:199746					6	2	2	2	2	2	2	2	2	2	10.4	10.4	10.4	27.872	240
77	2682							IPI00005745	1	1	1	FALSE	Serine palmitoyltransferase 1;Serine-palmitoyl-CoA transferase 1;Long chain base biosynthesis protein 1	SPTLC1;LCB1	Serine palmitoyltransferase 1	O15269;B4DR90;Q59EQ4	SPTC1_HUMAN	ENST00000262554	OTTHUMP00000022810	NP_006406	PF00155	Aminotran_1_2	Aminotransferase class I and II	GO:0016021;GO:0017059;GO:0031211;GO:0031224;GO:0032991;GO:0043234;GO:0044422;GO:0044424;GO:0044425;GO:0044432;GO:0044444;GO:0044446;GO:0044464	integral to membrane;serine C-palmitoyltransferase complex;palmitoyltransferase complex;intrinsic to membrane;macromolecular complex;protein complex;organelle part;intracellular part;membrane part;endoplasmic reticulum part;cytoplasmic part	GO:0003824;GO:0004758;GO:0005488;GO:0005496;GO:0005515;GO:0008289;GO:0008415;GO:0016408;GO:0016409;GO:0016454;GO:0016740;GO:0016746;GO:0016747;GO:0016769;GO:0019842;GO:0030170;GO:0048037;GO:0070279	catalytic activity;serine C-palmitoyltransferase activity;binding;steroid binding;protein binding;lipid binding;acyltransferase activity;C-acyltransferase activity;palmitoyltransferase activity;C-palmitoyltransferase activity;transferase activity	GO:0006629;GO:0006643;GO:0006665;GO:0008152;GO:0008610;GO:0009058;GO:0009987;GO:0030148;GO:0044237;GO:0044238;GO:0044249;GO:0044255;GO:0046467	lipid metabolic process;membrane lipid metabolic process;sphingolipid metabolic process;metabolic process;lipid biosynthetic process;biosynthetic process;cellular process;sphingolipid biosynthetic process;cellular metabolic process	hsa:10558	ko00600	Sphingolipid metabolism	K00654		1	1	1	1	1	1	1	1	1	1	3	3	3	52.743	473
78	1539							IPI00005751	1	1	1	FALSE	Serine palmitoyltransferase 2;Serine-palmitoyl-CoA transferase 2;Long chain base biosynthesis protein 2;Long chain base biosynthesis protein 2a	SPTLC2;KIAA0526;LCB2	Serine palmitoyltransferase 2	O15270	SPTC2_HUMAN	ENST00000216484	OTTHUMP00000028486	NP_004854	PF00155	Aminotran_1_2	Aminotransferase class I and II	GO:0016021;GO:0017059;GO:0031211;GO:0031224;GO:0032991;GO:0043234;GO:0044422;GO:0044424;GO:0044425;GO:0044432;GO:0044444;GO:0044446;GO:0044464	integral to membrane;serine C-palmitoyltransferase complex;palmitoyltransferase complex;intrinsic to membrane;macromolecular complex;protein complex;organelle part;intracellular part;membrane part;endoplasmic reticulum part;cytoplasmic part	GO:0003824;GO:0004758;GO:0005488;GO:0005496;GO:0008289;GO:0008415;GO:0016408;GO:0016409;GO:0016454;GO:0016740;GO:0016746;GO:0016747;GO:0016769;GO:0019842;GO:0030170;GO:0048037;GO:0070279	catalytic activity;serine C-palmitoyltransferase activity;binding;steroid binding;lipid binding;acyltransferase activity;C-acyltransferase activity;palmitoyltransferase activity;C-palmitoyltransferase activity;transferase activity	GO:0006629;GO:0006643;GO:0006665;GO:0008152;GO:0008610;GO:0009058;GO:0009987;GO:0030148;GO:0044237;GO:0044238;GO:0044249;GO:0044255;GO:0046467	lipid metabolic process;membrane lipid metabolic process;sphingolipid metabolic process;metabolic process;lipid biosynthetic process;biosynthetic process;cellular process;sphingolipid biosynthetic process;cellular metabolic process	hsa:9517	ko00600	Sphingolipid metabolism	K00654		1	1	1	3	1	1	3	1	1	3	1.4	1.4	1.4	62.924	562
79	696;1401							IPI00791086;IPI00006181;IPI00789582;IPI00879735	2;2;2;2	2;2;2;2	2;2;2;2	FALSE	Putative uncharacterized protein EIF3D;Eukaryotic translation initiation factor 3 subunit D;Eukaryotic translation initiation factor 3 subunit 7;eIF-3-zeta;eIF3 p66;Eukaryotic translation initiation factor 3, subunit D	EIF3D;EIF3S7;RP5-1119A7.12-009;RP5-1119A7.12-010	Putative uncharacterized protein EIF3D;Eukaryotic translation initiation factor 3 subunit D;Eukaryotic translation initiation factor 3, subunit D;Eukaryotic translation initiation factor 3, subunit D	A8MWD3;O15371;B4DTF8;B4DVY1;B4E1K8;B0QYA3;B0QYA4	A8MWD3_HUMAN;EIF3D_HUMAN;B0QYA3_HUMAN;B0QYA4_HUMAN	ENST00000397177;ENST00000216190;ENST00000405442	OTTHUMP00000028733;OTTHUMP00000197900;OTTHUMP00000197901;OTTHUMP00000197906;OTTHUMP00000197907	NP_003744	PF05091	eIF-3_zeta	Eukaryotic translation initiation factor 3 subunit 7 (eIF-3)	GO:0005829;GO:0005852;GO:0032991;GO:0043234;GO:0044424;GO:0044444;GO:0044464	cytosol;eukaryotic translation initiation factor 3 complex;macromolecular complex;protein complex;intracellular part;cytoplasmic part;cell part	GO:0003676;GO:0003743;GO:0005488;GO:0008135;GO:0045182;GO:0005515	nucleic acid binding;translation initiation factor activity;binding;translation factor activity, nucleic acid binding;translation regulator activity;protein binding	GO:0006413;GO:0009987	translational initiation;cellular process	hsa:8664			K03251		4	2	2	2	2	2	2	2	2	2	3.5	3.5	3.5	63.902	548
80	2416;2557							IPI00646182;IPI00006482;IPI00414005;IPI00788782;IPI00008161;IPI00872242;IPI00218919;IPI00375339;IPI00003021;IPI00302840;IPI00640401;IPI00647102;IPI00908591;IPI00647099	2;2;2;1;1;1;1;1;1;1;1;1;1;1	2;2;2;1;1;1;1;1;1;1;1;1;1;1	2;2;2;1;1;1;1;1;1;1;1;1;1;1	FALSE	cDNA FLJ55427, highly similar to Sodium/potassium-transporting ATPase alpha-1 chain (EC 3.6.3.9);Sodium/potassium-transporting ATPase subunit alpha-1;Na(+)/K(+) ATPase alpha-1 subunit;cDNA FLJ59513, highly similar to Sodium/potassium-transporting ATPase alpha-3 chain (EC 3.6.3.9);Potassium-transporting ATPase alpha chain 2;Proton pump;Non-gastric H(+)/K(+) ATPase subunit alpha;Potassium-transport…	ATP1A1;ATP12A;ATP1AL1;ATP4A;ATP1A4;ATP1AL2;ATP1A2;KIAA0778;ATP1A3;RP11-536C5.4-003;RP11-536C5.4-008;RP11-536C5.5-002	sodium/potassium-transporting ATPase subunit alpha-1 isoform c;Isoform Long of Sodium/potassium-transporting ATPase subunit alpha-1;Isoform Short of Sodium/potassium-transporting ATPase subunit alpha-1;cDNA FLJ59513, highly similar to Sodium/potassium-tran	B7Z2T5;B7Z3V1;P05023-1;P05023;P05023-2;B7Z1N5;B7Z3U6;Q5TC01;B7Z2T0;B7Z401;B7Z9V4;Q53ES0;P54707-2;P54707;P54707-1;B4E0R9;P20648;Q53FM3;Q658V6;Q13733-1;Q13733;Q7Z4I9;P50993;B2RAQ4;D3DVE4;P13637;B3KNQ8;B3KSY7;B3KV59;B7Z1Q9;B7Z3F8;Q58I21;B1AKY9;B3KRI1;Q58I22;B3KW93;B1AKZ0;B3KX35;B4DIQ8;B1AKZ1;Q13818	B7Z2T5_HUMAN;AT1A1_HUMAN;B7Z2T0_HUMAN;AT12A_HUMAN;ATP4A_HUMAN;AT1A4_HUMAN;AT1A2_HUMAN;AT1A3_HUMAN;B1AKY9_HUMAN;B3KW93_HUMAN;B1AKZ0_HUMAN;B1AKZ1_HUMAN	ENST00000295598;ENST00000369496;ENST00000339159;ENST00000302102;ENST00000218548;ENST00000381946;ENST00000262623;ENST00000368081;ENST00000361216;ENST00000368084;ENST00000392233;ENST00000368080	OTTHUMP00000013935;OTTHUMP00000013936;OTTHUMP00000174456;OTTHUMP00000018132;OTTHUMP00000045780;OTTHUMP00000076120;OTTHUMP00000029890;OTTHUMP00000025754;OTTHUMP00000076119;OTTHUMP00000174455;OTTHUMP00000029880;OTTHUMP00000038365;OTTHUMP00000029891	NP_001153705;NP_000692;NP_001153706;NP_001667;NP_000695;NP_653300;NP_000693;NP_689509	PF00689;PF00690;PF00122;PF00702;PF09040	Cation_ATPase_C;Cation_ATPase_N;E1-E2_ATPase;Hydrolase;H-K_ATPase_N	Cation transporting ATPase, C-terminus;Cation transporter/ATPase, N-terminus;E1-E2 ATPase;haloacid dehalogenase-like hydrolase;Gastric H+/K+-ATPase, N terminal domain	GO:0000267;GO:0005624;GO:0005626;GO:0005890;GO:0016023;GO:0031410;GO:0031982;GO:0031988;GO:0032991;GO:0042470;GO:0043226;GO:0043227;GO:0043229;GO:0043231;GO:0043234;GO:0044424;GO:0044425;GO:0044444;GO:0044459;GO:0044464;GO:0048770;GO:0005634;GO:0005737;GO:0016021;GO:0031224;GO:0005889;GO:0005887;GO:0031226;GO:0005783;GO:0005794	cell fraction;membrane fraction;insoluble fraction;sodium:potassium-exchanging ATPase complex;cytoplasmic membrane-bounded vesicle;cytoplasmic vesicle;vesicle;membrane-bounded vesicle;macromolecular complex;melanosome;organelle;membrane-bounded organelle	GO:0000166;GO:0000287;GO:0001882;GO:0001883;GO:0003824;GO:0005215;GO:0005391;GO:0005488;GO:0005515;GO:0005524;GO:0008324;GO:0015075;GO:0015077;GO:0015399;GO:0015405;GO:0015662;GO:0016462;GO:0016787;GO:0016817;GO:0016818;GO:0016820;GO:0016887;GO:0017076;GO:0017111;GO:0022804;GO:0022857;GO:0022890;GO:0022891;GO:0022892;GO:0030554;GO:0030955;GO:0031402;GO:0031420;GO:0032553;GO:0032555;GO:0032559;GO:…	nucleotide binding;magnesium ion binding;nucleoside binding;purine nucleoside binding;catalytic activity;transporter activity;sodium:potassium-exchanging ATPase activity;binding;protein binding;ATP binding;cation transmembrane transporter activity	GO:0006139;GO:0006163;GO:0006164;GO:0006753;GO:0006754;GO:0006807;GO:0006810;GO:0006811;GO:0006812;GO:0006813;GO:0006814;GO:0006873;GO:0006885;GO:0006928;GO:0008152;GO:0009058;GO:0009117;GO:0009141;GO:0009142;GO:0009144;GO:0009145;GO:0009150;GO:0009152;GO:0009165;GO:0009199;GO:0009201;GO:0009205;GO:0009206;GO:0009259;GO:0009260;GO:0009987;GO:0015672;GO:0019725;GO:0030001;GO:0030003;GO:0030004;GO:…	nucleobase, nucleoside, nucleotide and nucleic acid metabolic process;purine nucleotide metabolic process;purine nucleotide biosynthetic process;nucleoside phosphate metabolic process;ATP biosynthetic process;nitrogen compound metabolic process;transport	hsa:476;hsa:479;hsa:495;hsa:480;hsa:477;hsa:478	ko04260;ko00190	Cardiac muscle contraction;Oxidative phosphorylation	K01539;K01544;K01542		14	2	2	2	2	2	2	2	2	2	2.2	2.2	2.2	113	1023
81	860;2408;2619							IPI00006754;IPI00910594	3;1	3;1	3;1	FALSE	WD repeat-containing protein 68;WD repeat-containing protein An11 homolog	WDR68;HAN11	DDB1- and CUL4-associated factor 7	P61962;D3DU14	WDR68_HUMAN	ENST00000310827	OTTHUMP00000181787;OTTHUMP00000181788	NP_005819	PF00400	WD40	WD domain, G-beta repeat	GO:0005737;GO:0044424;GO:0044464	cytoplasm;intracellular part;cell part	GO:0005488;GO:0005515	binding;protein binding			hsa:10238			K11805		2	3	3	3	3	3	3	3	3	3	12	12	12	38.926	342
82	365;1757							IPI00006865	2	2	2	FALSE	Vesicle-trafficking protein SEC22b;SEC22 vesicle-trafficking protein homolog B;SEC22 vesicle-trafficking protein-like 1;ERS24;ERS-24	SEC22B;SEC22L1	Vesicle-trafficking protein SEC22b	O75396	SC22B_HUMAN			NP_004883	PF00957	Synaptobrevin	Synaptobrevin	GO:0000139;GO:0005789;GO:0016020;GO:0016021;GO:0016023;GO:0031090;GO:0031224;GO:0031410;GO:0031982;GO:0031988;GO:0033116;GO:0042470;GO:0043226;GO:0043227;GO:0043229;GO:0043231;GO:0044422;GO:0044424;GO:0044425;GO:0044431;GO:0044432;GO:0044444;GO:0044446;GO:0044464;GO:0048770	Golgi membrane;endoplasmic reticulum membrane;membrane;integral to membrane;cytoplasmic membrane-bounded vesicle;organelle membrane;intrinsic to membrane;cytoplasmic vesicle;vesicle;membrane-bounded vesicle;ER-Golgi intermediate compartment membrane	GO:0005488;GO:0005515	binding;protein binding	GO:0006810;GO:0006888;GO:0009987;GO:0015031;GO:0016192;GO:0045184;GO:0046907;GO:0048193;GO:0051234;GO:0051649	transport;ER to Golgi vesicle-mediated transport;cellular process;protein transport;vesicle-mediated transport;establishment of protein localization;intracellular transport;Golgi vesicle transport;establishment of localization	hsa:9554	ko04130	SNARE interactions in vesicular transport	K08517		1	2	2	3	2	2	3	2	2	3	8.8	8.8	8.8	24.74	215
83	47;431;1312;1431;1853;2506;2542	96			243			IPI00006932;IPI00216804;IPI00893216;IPI00927709	7;7;2;1	7;7;2;1	4;4;1;0	FALSE	Putative RNA-binding protein Luc7-like 2	LUC7L2;CGI-59;CGI-74	cDNA FLJ55988, highly similar to RNA-binding protein Luc7-like 2;Isoform 2 of Putative RNA-binding protein Luc7-like 2	Q9Y383-1;Q9Y383;B3KSL5;B7Z4Q3;B7Z500;Q9Y383-2;B3KRR1;B3KSP8	LC7L2_HUMAN	ENST00000263545;ENST00000354926	OTTHUMP00000025278;OTTHUMP00000200420	NP_057103	PF03194;PF10560	LUC7;FMC1	LUC7 N_terminus;FMC1 protein family			GO:0005488;GO:0005515;GO:0008270;GO:0043167;GO:0043169;GO:0046872;GO:0046914	binding;protein binding;zinc ion binding;ion binding;cation binding;metal ion binding;transition metal ion binding			hsa:51631					4	7	7	15	7	7	15	4	4	7	16.6	16.6	10	54.223	458
84	349;773;1235;1338;2009;2731							IPI00930710;IPI00007084;IPI00386271;IPI00940497	6;6;2;2	6;6;2;2	6;6;2;2	FALSE	Mitochondrial aspartate-glutamate carrier protein;Solute carrier family 25, member 13 (Citrin), isoform CRA_a;Calcium-binding mitochondrial carrier protein Aralar2;Mitochondrial aspartate glutamate carrier 2;Solute carrier family 25 member 13;Citrin	SLC25A13;hCG_40633;ARALAR2	solute carrier family 25, member 13 isoform 1;Calcium-binding mitochondrial carrier protein Aralar2	Q546F9;Q9UJS0;B7Z2E2;Q53GR7;Q75KX8;Q75M55	Q546F9_HUMAN;CMC2_HUMAN	ENST00000265631	OTTHUMP00000024692	NP_001153682;NP_055066	PF00153	Mito_carr	Mitochondrial carrier protein	GO:0005743;GO:0016020;GO:0016021;GO:0019866;GO:0031090;GO:0031224;GO:0031966;GO:0044422;GO:0044424;GO:0044425;GO:0044429;GO:0044444;GO:0044446;GO:0044464;GO:0005887;GO:0031226;GO:0044459	mitochondrial inner membrane;membrane;integral to membrane;organelle inner membrane;organelle membrane;intrinsic to membrane;mitochondrial membrane;organelle part;intracellular part;membrane part;mitochondrial part;cytoplasmic part	GO:0005215;GO:0005488;GO:0005509;GO:0043167;GO:0043169;GO:0046872;GO:0005275;GO:0005313;GO:0005342;GO:0015171;GO:0015172;GO:0015179;GO:0015183;GO:0022804;GO:0022857;GO:0022891;GO:0022892;GO:0046943	transporter activity;binding;calcium ion binding;ion binding;cation binding;metal ion binding;amine transmembrane transporter activity;L-glutamate transmembrane transporter activity;organic acid transmembrane transporter activity	GO:0006810;GO:0051234;GO:0006139;GO:0006163;GO:0006164;GO:0006753;GO:0006754;GO:0006807;GO:0006811;GO:0006820;GO:0006839;GO:0006865;GO:0008152;GO:0009058;GO:0009117;GO:0009141;GO:0009142;GO:0009144;GO:0009145;GO:0009150;GO:0009152;GO:0009165;GO:0009199;GO:0009201;GO:0009205;GO:0009206;GO:0009259;GO:0009260;GO:0009987;GO:0010035;GO:0010038;GO:0015711;GO:0015800;GO:0015810;GO:0015813;GO:0015837;GO:…	transport;establishment of localization;nucleobase, nucleoside, nucleotide and nucleic acid metabolic process;purine nucleotide metabolic process;purine nucleotide biosynthetic process;nucleoside phosphate metabolic process;ATP biosynthetic process	hsa:10165					4	6	6	9	6	6	9	6	6	9	9	9	9	74.303	676
85	1232;2678;2803							IPI00433834;IPI00007144;IPI00027270;IPI00789514;IPI00790553;IPI00552470;IPI00455174;IPI00872953;IPI00939745;IPI00792420	3;3;3;3;1;1;1;1;1;1	3;3;3;3;1;1;1;1;1;1	3;3;3;3;1;1;1;1;1;1	FALSE	Putative uncharacterized protein RPL26;60S ribosomal protein L26-like 1;60S ribosomal protein L26	RPL26;RPL26L1;RPL26P1	Putative uncharacterized protein RPL26;60S ribosomal protein L26-like 1;60S ribosomal protein L26;13 kDa protein	A6NE05;Q9UNX3;D3DQM0;P61254;D3DTR8;Q6IBH6	A6NE05_HUMAN;RL26L_HUMAN;RL26_HUMAN	ENST00000334048;ENST00000265100;ENST00000293842	OTTHUMP00000161072;OTTHUMP00000135333;OTTHUMP00000183177;OTTHUMP00000183178;OTTHUMP00000183179;OTTHUMP00000183180;OTTHUMP00000183182	NP_057177;NP_000978	PF00467	KOW	KOW motif	GO:0015934;GO:0030529;GO:0032991;GO:0033279;GO:0044422;GO:0044424;GO:0044444;GO:0044446;GO:0044464;GO:0005829;GO:0022625;GO:0044445	large ribosomal subunit;ribonucleoprotein complex;macromolecular complex;ribosomal subunit;organelle part;intracellular part;cytoplasmic part;intracellular organelle part;cell part;cytosol;cytosolic large ribosomal subunit;cytosolic part	GO:0003735;GO:0005198;GO:0003676;GO:0003723;GO:0005488;GO:0005515	structural constituent of ribosome;structural molecule activity;nucleic acid binding;RNA binding;binding;protein binding	GO:0006412;GO:0008152;GO:0009058;GO:0009059;GO:0009987;GO:0019538;GO:0034645;GO:0034960;GO:0034961;GO:0043170;GO:0043283;GO:0043284;GO:0044237;GO:0044238;GO:0044249;GO:0044260;GO:0044267;GO:0006414;GO:0006139;GO:0006364;GO:0006396;GO:0006807;GO:0016070;GO:0016072;GO:0022613;GO:0034470;GO:0034660;GO:0042273;GO:0044085	translation;metabolic process;biosynthetic process;macromolecule biosynthetic process;cellular process;protein metabolic process;cellular macromolecule biosynthetic process;cellular biopolymer metabolic process;cellular biopolymer biosynthetic process	hsa:51121;hsa:6154	ko03010	Ribosome	K02898		10	3	3	3	3	3	3	3	3	3	14.4	14.4	14.4	18.254	153
86	22;314;523;697;764;794;1224;1503;1936;1937;2288;2297;2568;2739	97			250			IPI00007188	14	5	5	FALSE	ADP/ATP translocase 2;Adenine nucleotide translocator 2;ADP,ATP carrier protein 2;Solute carrier family 25 member 5;ADP,ATP carrier protein, fibroblast isoform	SLC25A5;ANT2	ADP/ATP translocase 2	P05141;B2RCV1;Q6NVC0	ADT2_HUMAN	ENST00000317881	OTTHUMP00000024324	NP_001143	PF00153	Mito_carr	Mitochondrial carrier protein	GO:0005743;GO:0005887;GO:0009295;GO:0016020;GO:0016021;GO:0019866;GO:0031090;GO:0031224;GO:0031226;GO:0031966;GO:0042645;GO:0044422;GO:0044424;GO:0044425;GO:0044429;GO:0044444;GO:0044446;GO:0044459;GO:0044464	mitochondrial inner membrane;integral to plasma membrane;nucleoid;membrane;integral to membrane;organelle inner membrane;organelle membrane;intrinsic to membrane;intrinsic to plasma membrane;mitochondrial membrane;mitochondrial nucleoid;organelle part	GO:0005215;GO:0005345;GO:0005488;GO:0015205;GO:0015207;GO:0015932;GO:0022857;GO:0022891;GO:0022892	transporter activity;purine transmembrane transporter activity;binding;nucleobase transmembrane transporter activity;adenine transmembrane transporter activity;nucleobase, nucleoside, nucleotide and nucleic acid transmembrane transporter activity	GO:0006810;GO:0044419;GO:0051234;GO:0051704	transport;interspecies interaction between organisms;establishment of localization;multi-organism process	hsa:292	ko04020;ko05012;ko05016	Calcium signaling pathway;Parkinson's disease;Huntington's disease	K05863		1	14	14	33	5	5	9	5	5	9	41.3	19.5	19.5	32.895	298
87	87;417;648;746;847;848;892;1073;1195;1210;1509;2098;2149	98;99			316;317			IPI00007208	13	13	13	FALSE	Probable ATP-dependent RNA helicase DDX41;DEAD box protein 41;DEAD box protein abstrakt homolog	DDX41;ABS	Probable ATP-dependent RNA helicase DDX41	Q9UJV9;B3KRK2;Q53HI2	DDX41_HUMAN	ENST00000330503	OTTHUMP00000161451	NP_057306	PF00270;PF00271;PF00098	DEAD;Helicase_C;zf-CCHC	DEAD/DEAH box helicase;Helicase conserved C-terminal domain;Zinc knuckle	GO:0005681;GO:0030529;GO:0032991;GO:0044422;GO:0044424;GO:0044428;GO:0044446;GO:0044464	spliceosomal complex;ribonucleoprotein complex;macromolecular complex;organelle part;intracellular part;nuclear part;intracellular organelle part;cell part	GO:0000166;GO:0001882;GO:0001883;GO:0003676;GO:0003723;GO:0003824;GO:0004386;GO:0005488;GO:0005515;GO:0005524;GO:0008026;GO:0008270;GO:0016462;GO:0016787;GO:0016817;GO:0016818;GO:0016887;GO:0017076;GO:0017111;GO:0030554;GO:0032553;GO:0032555;GO:0032559;GO:0042623;GO:0043167;GO:0043169;GO:0046872;GO:0046914;GO:0070035	nucleotide binding;nucleoside binding;purine nucleoside binding;nucleic acid binding;RNA binding;catalytic activity;helicase activity;binding;protein binding;ATP binding;ATP-dependent helicase activity;zinc ion binding;pyrophosphatase activity	GO:0006139;GO:0006396;GO:0006397;GO:0006807;GO:0006915;GO:0007275;GO:0008152;GO:0008219;GO:0008380;GO:0009987;GO:0012501;GO:0016070;GO:0016071;GO:0016265;GO:0032501;GO:0032502;GO:0034960;GO:0043170;GO:0043283;GO:0044237;GO:0044238;GO:0044260	nucleobase, nucleoside, nucleotide and nucleic acid metabolic process;RNA processing;mRNA processing;nitrogen compound metabolic process;apoptosis;multicellular organismal development;metabolic process;cell death;RNA splicing;cellular process	hsa:51428	ko00790	Folate biosynthesis	K01529		1	13	13	21	13	13	21	13	13	21	23.6	23.6	23.6	69.837	622
88	71;256;261;266;267;312;407;466;580;651;695;715;737;905;984;1096;1130;1151;1203;1227;1295;1518;1519;1646;1654;1803;1808;2265;2285;2337;2443;2475;2632	100;101;102;103;104;105;106			84;95;145;316;333;442;463			IPI00007247;IPI00947502;IPI00921904;IPI00946876;IPI00946409;IPI00945117;IPI00946553;IPI00945130;IPI00955847;IPI00945862;IPI00792361;IPI00387103;IPI00946544;IPI00947306;IPI00947051;IPI00947356;IPI00947224;IPI00947150	33;32;32;32;32;30;30;30;28;25;20;18;12;10;8;7;7;6	33;32;32;32;32;30;30;30;28;25;20;18;12;10;8;7;7;6	33;32;32;32;32;30;30;30;28;25;20;18;12;10;8;7;7;6	FALSE	Propionyl-CoA carboxylase beta chain, mitochondrial;Propanoyl-CoA:carbon dioxide ligase subunit beta;cDNA FLJ54352, highly similar to Propionyl-CoA carboxylase beta chain, mitochondrial (EC 6.4.1.3);Propionyl Coenzyme A carboxylase, beta polypeptide, isoform CRA_c;Propionyl Coenzyme A carboxylase, beta polypeptide variant;cDNA FLJ53115, highly similar to Propionyl-CoA carboxylase beta chain, mito…	PCCB;hCG_15235;DKFZp451E113	Propionyl-CoA carboxylase beta chain, mitochondrial;62 kDa protein;cDNA FLJ54352, highly similar to Propionyl-CoA carboxylase beta chain, mitochondrial;Putative uncharacterized protein PCCB;56 kDa protein;Propionyl Coenzyme A carboxylase, beta polypeptide	P05166;B7Z2Z4;C9JQS9;Q59GV0;B7Z8A8;Q8WVH4;Q86TD7;B7Z7U9;Q9HBR7	PCCB_HUMAN;B7Z2Z4_HUMAN;Q59GV0_HUMAN;B7Z8A8_HUMAN;Q8WVH4_HUMAN;Q86TD7_HUMAN;B7Z7U9_HUMAN	ENST00000251654	OTTHUMP00000172926;OTTHUMP00000172928;OTTHUMP00000172927	NP_000523	PF01039	Carboxyl_trans	Carboxyl transferase domain	GO:0005759;GO:0044422;GO:0044424;GO:0044429;GO:0044444;GO:0044446;GO:0044464;GO:0005739;GO:0043226;GO:0043227;GO:0043229;GO:0043231	mitochondrial matrix;organelle part;intracellular part;mitochondrial part;cytoplasmic part;intracellular organelle part;cell part;mitochondrion;organelle;membrane-bounded organelle;intracellular organelle;intracellular membrane-bounded organelle	GO:0000166;GO:0001882;GO:0001883;GO:0003824;GO:0004658;GO:0005488;GO:0005524;GO:0016421;GO:0016874;GO:0016885;GO:0017076;GO:0030554;GO:0032553;GO:0032555;GO:0032559	nucleotide binding;nucleoside binding;purine nucleoside binding;catalytic activity;propionyl-CoA carboxylase activity;binding;ATP binding;CoA carboxylase activity;ligase activity;ligase activity, forming carbon-carbon bonds;purine nucleotide binding			hsa:5096	ko00640;ko00280	Propanoate metabolism;Valine, leucine and isoleucine degradation	K01966		18	33	41	67	33	41	67	33	41	67	70.3	70.3	70.3	58.215	539
89	1736	107;108			462;469			IPI00007277;IPI00910490	1;1	1;1	1;1	TRUE	Leucine-rich repeat flightless-interacting protein 2;LRR FLII-interacting protein 2;Putative uncharacterized protein LRRFIP2	LRRFIP2	Isoform 1 of Leucine-rich repeat flightless-interacting protein 2;cDNA FLJ58304, moderately similar to Leucine-rich repeat flightless-interacting protein 2	Q9Y608-1;Q9Y608;A8MXR0	LRRF2_HUMAN;A8MXR0_HUMAN	ENST00000336686;ENST00000354379;ENST00000396428	OTTHUMP00000161359;OTTHUMP00000170630;OTTHUMP00000208873	NP_006300	PF09738	DUF2051	Double stranded RNA binding protein (DUF2051)			GO:0005488;GO:0005515;GO:0019904;GO:0030275	binding;protein binding;protein domain specific binding;LRR domain binding	GO:0007154;GO:0007165;GO:0007166;GO:0009987;GO:0016055;GO:0050789;GO:0050794;GO:0065007	cell communication;signal transduction;cell surface receptor linked signal transduction;cellular process;Wnt receptor signaling pathway;regulation of biological process;regulation of cellular process;biological regulation						2	1	1	1	1	1	1	1	1	1	1.4	1.4	1.4	82.17	721
90	951;996							IPI00023205;IPI00007320;IPI00165075	2;2;1	2;2;1	2;2;1	FALSE	PRO2620;Transcription factor 25;Nuclear localized protein 1;cDNA FLJ59999, highly similar to Transcription factor 25	TCF25;KIAA1049;NULP1;FKSG26;hCG_16354	PRO2620;Transcription factor 25;cDNA: FLJ21026 fis, clone CAE06812	Q9H384;Q9BQ70;B4DVF2;Q9H7D3	Q9H384_HUMAN;TCF25_HUMAN;B4DVF2_HUMAN	ENST00000263346;ENST00000263347;ENST00000310554	OTTHUMP00000080892;OTTHUMP00000080893;OTTHUMP00000176847	NP_055787	PF04910	DUF654	Protein of unknown function, DUF654	GO:0005634;GO:0043226;GO:0043227;GO:0043229;GO:0043231;GO:0044424;GO:0044464	nucleus;organelle;membrane-bounded organelle;intracellular organelle;intracellular membrane-bounded organelle;intracellular part;cell part	GO:0003676;GO:0003677;GO:0003700;GO:0005488;GO:0030528	nucleic acid binding;DNA binding;transcription factor activity;binding;transcription regulator activity	GO:0000122;GO:0006139;GO:0006350;GO:0006355;GO:0006357;GO:0006807;GO:0007507;GO:0008152;GO:0009058;GO:0009059;GO:0009889;GO:0009890;GO:0009892;GO:0009987;GO:0010468;GO:0010556;GO:0010558;GO:0010605;GO:0010629;GO:0016481;GO:0019219;GO:0019222;GO:0031323;GO:0031324;GO:0031326;GO:0031327;GO:0032502;GO:0034645;GO:0034960;GO:0034961;GO:0043170;GO:0043283;GO:0043284;GO:0044237;GO:0044238;GO:0044249;GO:…	negative regulation of transcription from RNA polymerase II promoter;nucleobase, nucleoside, nucleotide and nucleic acid metabolic process;transcription;regulation of transcription, DNA-dependent;regulation of transcription from RNA polymerase II promoter	hsa:22980					3	2	2	2	2	2	2	2	2	2	3.7	3.7	3.7	79.945	708
91	2465							IPI00007611;IPI00878218;IPI00789135	1;1;1	1;1;1	1;1;1	FALSE	ATP synthase subunit O, mitochondrial;Oligomycin sensitivity conferral protein;ATP synthase	ATP5O;ATPO	ATP synthase subunit O, mitochondrial;ATP synthase (Fragment);Protein	P48047;Q53HH2	ATPO_HUMAN;Q53HH2_HUMAN	ENST00000290299	OTTHUMP00000067745;OTTHUMP00000197947;OTTHUMP00000174382	NP_001688	PF00213	OSCP	ATP synthase delta (OSCP) subunit	GO:0005753;GO:0005886;GO:0016020;GO:0016469;GO:0032991;GO:0033178;GO:0043234;GO:0044422;GO:0044424;GO:0044425;GO:0044429;GO:0044444;GO:0044446;GO:0044455;GO:0044464;GO:0045259;GO:0045261	mitochondrial proton-transporting ATP synthase complex;plasma membrane;membrane;proton-transporting two-sector ATPase complex;macromolecular complex;proton-transporting two-sector ATPase complex, catalytic domain;protein complex;organelle part	GO:0003824;GO:0005215;GO:0005488;GO:0008144;GO:0008324;GO:0015075;GO:0015077;GO:0015078;GO:0015399;GO:0015405;GO:0016462;GO:0016787;GO:0016817;GO:0016818;GO:0016820;GO:0016887;GO:0017111;GO:0019829;GO:0022804;GO:0022857;GO:0022890;GO:0022891;GO:0022892;GO:0042623;GO:0042625;GO:0042626;GO:0043492;GO:0046933;GO:0046961	catalytic activity;transporter activity;binding;drug binding;cation transmembrane transporter activity;ion transmembrane transporter activity;monovalent inorganic cation transmembrane transporter activity;hydrogen ion transmembrane transporter activity	GO:0006139;GO:0006163;GO:0006164;GO:0006195;GO:0006200;GO:0006753;GO:0006754;GO:0006807;GO:0006810;GO:0006811;GO:0006812;GO:0006818;GO:0006839;GO:0008152;GO:0009056;GO:0009058;GO:0009117;GO:0009141;GO:0009142;GO:0009143;GO:0009144;GO:0009145;GO:0009146;GO:0009150;GO:0009152;GO:0009154;GO:0009165;GO:0009166;GO:0009199;GO:0009201;GO:0009203;GO:0009205;GO:0009206;GO:0009207;GO:0009259;GO:0009260;GO:…	nucleobase, nucleoside, nucleotide and nucleic acid metabolic process;purine nucleotide metabolic process;purine nucleotide biosynthetic process;purine nucleotide catabolic process;ATP catabolic process;nucleoside phosphate metabolic process	hsa:539	ko00190;ko05010;ko05012;ko05016	Oxidative phosphorylation;Alzheimer's disease;Parkinson's disease;Huntington's disease	K02137		3	1	1	2	1	1	2	1	1	2	5.2	5.2	5.2	23.277	213
92	630;1161;1272;2269;2444							IPI00007676;IPI00955780;IPI00788741	5;4;2	5;4;2	5;4;2	FALSE	Estradiol 17-beta-dehydrogenase 12;17-beta-hydroxysteroid dehydrogenase 12;3-ketoacyl-CoA reductase	HSD17B12	Estradiol 17-beta-dehydrogenase 12;Hydroxysteroid (17-beta) dehydrogenase 12, isoform CRA_a	Q53GQ0;B3KQJ0;B4DWS6;D3DR23;D3DR22	DHB12_HUMAN	ENST00000278353		NP_057226	PF00106	adh_short	short chain dehydrogenase	GO:0005789;GO:0016020;GO:0016021;GO:0031090;GO:0031224;GO:0044422;GO:0044424;GO:0044425;GO:0044432;GO:0044444;GO:0044446;GO:0044464	endoplasmic reticulum membrane;membrane;integral to membrane;organelle membrane;intrinsic to membrane;organelle part;intracellular part;membrane part;endoplasmic reticulum part;cytoplasmic part;intracellular organelle part;cell part	GO:0003824;GO:0004303;GO:0016229;GO:0016491;GO:0016614;GO:0016616;GO:0033764	catalytic activity;estradiol 17-beta-dehydrogenase activity;steroid dehydrogenase activity;oxidoreductase activity;oxidoreductase activity, acting on CH-OH group of donors	GO:0006629;GO:0006694;GO:0008152;GO:0008202;GO:0008610;GO:0009058;GO:0009987;GO:0044237;GO:0044238;GO:0044249;GO:0044255;GO:0055114	lipid metabolic process;steroid biosynthetic process;metabolic process;steroid metabolic process;lipid biosynthetic process;biosynthetic process;cellular process;cellular metabolic process;primary metabolic process;cellular biosynthetic process	hsa:51144	ko00150;ko01040	Androgen and estrogen metabolism;Biosynthesis of unsaturated fatty acids	K00044;K10251		3	5	5	7	5	5	7	5	5	7	14.4	14.4	14.4	34.324	312
93	149;247;489;547;652;653;680;740;887;888;1100;1114;1139;1143;1211;1240;1341;1430;1632;1737;1739;1740;1744;1831;1855;2034;2150;2289;2773;2774	109;110;111;112;113;114;115;116;117;118;119;120			1;73;164;233;257;267;293;321;323;330;363;388			IPI00007752;IPI00930130;IPI00909781;IPI00956241;IPI00174849;IPI00956734;IPI00939129;IPI00018511;IPI00739915;IPI00877930;CON_00713000;IPI00006510;IPI00908605;IPI00945362	30;24;15;15;9;9;7;6;6;6;5;5;5;1	30;24;15;15;9;9;7;6;6;6;5;5;5;1	1;1;0;0;0;0;0;0;0;0;0;0;1;0	FALSE	Tubulin beta-2C chain;Tubulin beta-2 chain;cDNA FLJ11352 fis, clone HEMBA1000020, highly similar to Tubulin beta-2C chain;cDNA FLJ52536, highly similar to Tubulin beta-4 chain	TUBB2C	Tubulin beta-2C chain;cDNA FLJ11352 fis, clone HEMBA1000020, highly similar to Tubulin beta-2C chain;cDNA FLJ52536, highly similar to Tubulin beta-4 chain;27 kDa protein	P68371;Q8IWP6;Q8IZ29;Q8N6N5;Q96HX0;B3KML9;B4DFH6	TBB2C_HUMAN;B3KML9_HUMAN;B4DFH6_HUMAN	ENST00000340384	OTTHUMP00000162590	NP_006079	PF00091;PF03953	Tubulin;Tubulin_C	Tubulin/FtsZ family, GTPase domain;Tubulin/FtsZ family, C-terminal domain	GO:0005874;GO:0032991;GO:0043234;GO:0044422;GO:0044424;GO:0044430;GO:0044446;GO:0044464	microtubule;macromolecular complex;protein complex;organelle part;intracellular part;cytoskeletal part;intracellular organelle part;cell part	GO:0000166;GO:0003824;GO:0003924;GO:0005102;GO:0005198;GO:0005488;GO:0005515;GO:0005525;GO:0016462;GO:0016787;GO:0016817;GO:0016818;GO:0017076;GO:0017111;GO:0019001;GO:0032553;GO:0032555;GO:0032561;GO:0042287;GO:0042288;GO:0051082	nucleotide binding;catalytic activity;GTPase activity;receptor binding;structural molecule activity;binding;protein binding;GTP binding;pyrophosphatase activity;hydrolase activity;hydrolase activity, acting on acid anhydrides	GO:0001906;GO:0001909;GO:0002228;GO:0002252;GO:0002376;GO:0002443;GO:0002449;GO:0006461;GO:0006917;GO:0006928;GO:0006950;GO:0006952;GO:0006955;GO:0007017;GO:0007018;GO:0009987;GO:0010926;GO:0010941;GO:0010942;GO:0012502;GO:0016043;GO:0022607;GO:0034621;GO:0034622;GO:0042267;GO:0042981;GO:0043065;GO:0043067;GO:0043068;GO:0043623;GO:0043933;GO:0045087;GO:0048518;GO:0048522;GO:0050789;GO:0050793;GO:…	cell killing;leukocyte mediated cytotoxicity;natural killer cell mediated immunity;immune effector process;immune system process;leukocyte mediated immunity;lymphocyte mediated immunity;protein complex assembly;induction of apoptosis;cell motion	hsa:10383	ko04540	Gap junction	K07375		14	30	40	102	30	40	102	1	1	3	75.3	75.3	2.7	49.83	445
94	161;184;295;1666;1713;1904;1911;2087;2558;2582	121;122			172;174			IPI00007765;IPI00922694	10;5	10;5	10;5	FALSE	Stress-70 protein, mitochondrial;75 kDa glucose-regulated protein;GRP 75;Heat shock 70 kDa protein 9;Peptide-binding protein 74;Mortalin;Catecholamine-regulated protein 40	HSPA9;GRP75;HSPA9B	Stress-70 protein, mitochondrial;cDNA FLJ51903, highly similar to Stress-70 protein, mitochondrial	P38646;B7Z1V7;B7Z4V2;Q2F839;Q8N1C8;A1XP52;B7Z4T3	GRP75_HUMAN;A1XP52_HUMAN	ENST00000297185	OTTHUMP00000159494	NP_004125	PF00012	HSP70	Hsp70 protein	GO:0009295;GO:0009986;GO:0042645;GO:0044422;GO:0044424;GO:0044429;GO:0044444;GO:0044446;GO:0044464;GO:0005739;GO:0043226;GO:0043227;GO:0043229;GO:0043231	nucleoid;cell surface;mitochondrial nucleoid;organelle part;intracellular part;mitochondrial part;cytoplasmic part;intracellular organelle part;cell part;mitochondrion;organelle;membrane-bounded organelle;intracellular organelle	GO:0000166;GO:0001882;GO:0001883;GO:0005488;GO:0005515;GO:0005524;GO:0017076;GO:0030554;GO:0032553;GO:0032555;GO:0032559;GO:0051082	nucleotide binding;nucleoside binding;purine nucleoside binding;binding;protein binding;ATP binding;purine nucleotide binding;adenyl nucleotide binding;ribonucleotide binding;purine ribonucleotide binding;adenyl ribonucleotide binding	GO:0006457;GO:0006916;GO:0008152;GO:0009987;GO:0010941;GO:0019538;GO:0034960;GO:0042981;GO:0043066;GO:0043067;GO:0043069;GO:0043170;GO:0043283;GO:0044237;GO:0044238;GO:0044260;GO:0044267;GO:0048519;GO:0048523;GO:0050789;GO:0050793;GO:0050794;GO:0051093;GO:0060548;GO:0065007;GO:0006605;GO:0006611;GO:0006810;GO:0006886;GO:0006913;GO:0015031;GO:0045184;GO:0046907;GO:0051168;GO:0051169;GO:0051234;GO:…	protein folding;anti-apoptosis;metabolic process;cellular process;regulation of cell death;protein metabolic process;cellular biopolymer metabolic process;regulation of apoptosis;negative regulation of apoptosis;regulation of programmed cell death	hsa:3313			K04043		2	10	11	18	10	11	18	10	11	18	17.8	17.8	17.8	73.68	679
95	597							IPI00007797;IPI00737213;IPI00788781	1;1;1	1;1;1	1;1;1	FALSE	Fatty acid-binding protein, epidermal;E-FABP;Fatty acid-binding protein 5;Psoriasis-associated fatty acid-binding protein homolog;Putative uncharacterized protein FABP5	FABP5	Fatty acid-binding protein, epidermal;15 kDa protein;Putative uncharacterized protein FABP5	Q01469;A8MTQ5	FABP5_HUMAN;A8MTQ5_HUMAN	ENST00000297258;ENST00000396359	OTTHUMP00000166021;OTTHUMP00000177628;OTTHUMP00000176633;OTTHUMP00000166022	NP_001435	PF00061	Lipocalin	Lipocalin / cytosolic fatty-acid binding protein family	GO:0005737;GO:0044424;GO:0044464	cytoplasm;intracellular part;cell part	GO:0005215;GO:0005488;GO:0005504;GO:0005515;GO:0008289;GO:0031406;GO:0033293	transporter activity;binding;fatty acid binding;protein binding;lipid binding;carboxylic acid binding;monocarboxylic acid binding	GO:0006629;GO:0006810;GO:0008152;GO:0008544;GO:0009888;GO:0032502;GO:0044238;GO:0048856;GO:0051234	lipid metabolic process;transport;metabolic process;epidermis development;tissue development;developmental process;primary metabolic process;anatomical structure development;establishment of localization	hsa:2171;hsa:728641	ko03320	PPAR signaling pathway	K08754		3	1	1	1	1	1	1	1	1	1	6.7	6.7	6.7	15.164	135
96	1660							IPI00007818;IPI00946752	1;1	1;1	1;1	FALSE	Cleavage and polyadenylation specificity factor subunit 3;Cleavage and polyadenylation specificity factor 73 kDa subunit;mRNA 3'-end-processing endonuclease CPSF-73;Cleavage and polyadenylation specific factor 3	CPSF3;CPSF73	Cleavage and polyadenylation specificity factor subunit 3;cDNA FLJ57562, highly similar to Cleavage and polyadenylation specificityfactor 73 kDa subunit	Q9UKF6;Q53F02;Q53RS2;A4UCU1;B4DQR2	CPSF3_HUMAN;A4UCU1_HUMAN	ENST00000238112	OTTHUMP00000115483	NP_057291	PF00753;PF07521	Lactamase_B;RMMBL	Metallo-beta-lactamase superfamily;RNA-metabolising metallo-beta-lactamase	GO:0005654;GO:0044422;GO:0044424;GO:0044428;GO:0044446;GO:0044464	nucleoplasm;organelle part;intracellular part;nuclear part;intracellular organelle part;cell part	GO:0003676;GO:0003723;GO:0003824;GO:0004518;GO:0004519;GO:0005488;GO:0008270;GO:0016787;GO:0016788;GO:0043167;GO:0043169;GO:0046872;GO:0046914	nucleic acid binding;RNA binding;catalytic activity;nuclease activity;endonuclease activity;binding;zinc ion binding;hydrolase activity;hydrolase activity, acting on ester bonds;ion binding;cation binding;metal ion binding;transition metal ion binding	GO:0000375;GO:0000377;GO:0000398;GO:0006139;GO:0006378;GO:0006379;GO:0006396;GO:0006397;GO:0006807;GO:0008152;GO:0008380;GO:0009987;GO:0016070;GO:0016071;GO:0031123;GO:0031124;GO:0034960;GO:0043170;GO:0043283;GO:0043631;GO:0044237;GO:0044238;GO:0044260	RNA splicing, via transesterification reactions;RNA splicing, via transesterification reactions with bulged adenosine as nucleophile;nuclear mRNA splicing, via spliceosome;nucleobase, nucleoside, nucleotide and nucleic acid metabolic process	hsa:51692					2	1	1	1	1	1	1	1	1	1	1.3	1.3	1.3	77.485	684
97	1174;1364							IPI00008240;IPI00910687	2;2	2;2	2;2	FALSE	Methionyl-tRNA synthetase, cytoplasmic;Methionine--tRNA ligase;cDNA FLJ53309, highly similar to Methionyl-tRNA synthetase (EC 6.1.1.10)	MARS	Methionyl-tRNA synthetase, cytoplasmic;cDNA FLJ53309, highly similar to Methionyl-tRNA synthetase	P56192;A8K492;B3KVK7;B4DF61;B4E0E9	SYMC_HUMAN;B4DF61_HUMAN	ENST00000262027	OTTHUMP00000168165;OTTHUMP00000168169	NP_004981	PF00043;PF09334;PF00458	GST_C;tRNA-synt_1g;WHEP-TRS	Glutathione S-transferase, C-terminal domain;tRNA synthetases class I (M);WHEP-TRS domain	GO:0005737;GO:0005886;GO:0016020;GO:0044424;GO:0044464	cytoplasm;plasma membrane;membrane;intracellular part;cell part	GO:0000049;GO:0000166;GO:0001882;GO:0001883;GO:0003676;GO:0003723;GO:0003824;GO:0004812;GO:0004825;GO:0005488;GO:0005515;GO:0005524;GO:0016874;GO:0016875;GO:0016876;GO:0017076;GO:0030554;GO:0032553;GO:0032555;GO:0032559	tRNA binding;nucleotide binding;nucleoside binding;purine nucleoside binding;nucleic acid binding;RNA binding;catalytic activity;aminoacyl-tRNA ligase activity;methionine-tRNA ligase activity;binding;protein binding;ATP binding;ligase activity	GO:0006082;GO:0006139;GO:0006399;GO:0006418;GO:0006431;GO:0006519;GO:0006520;GO:0006807;GO:0008152;GO:0009308;GO:0009987;GO:0016070;GO:0019752;GO:0034660;GO:0034960;GO:0042180;GO:0043038;GO:0043039;GO:0043170;GO:0043283;GO:0043436;GO:0044106;GO:0044237;GO:0044238;GO:0044260	organic acid metabolic process;nucleobase, nucleoside, nucleotide and nucleic acid metabolic process;tRNA metabolic process;tRNA aminoacylation for protein translation;methionyl-tRNA aminoacylation;cellular amino acid and derivative metabolic process	hsa:4141	ko00271;ko00450;ko00970	Methionine metabolism;Selenoamino acid metabolism;Aminoacyl-tRNA biosynthesis	K01874		2	2	2	2	2	2	2	2	2	2	2	2	2	101.11	900
98	2339							IPI00008433	1	1	1	FALSE	40S ribosomal protein S5;40S ribosomal protein S5, N-terminally processed	RPS5	40S ribosomal protein S5	P46782;Q53G25	RS5_HUMAN	ENST00000196551	OTTHUMP00000077991	NP_001000	PF00177	Ribosomal_S7	Ribosomal protein S7p/S5e	GO:0015935;GO:0022627;GO:0030529;GO:0032991;GO:0033279;GO:0044422;GO:0044424;GO:0044444;GO:0044445;GO:0044446;GO:0044464	small ribosomal subunit;cytosolic small ribosomal subunit;ribonucleoprotein complex;macromolecular complex;ribosomal subunit;organelle part;intracellular part;cytoplasmic part;cytosolic part;intracellular organelle part;cell part	GO:0003676;GO:0003723;GO:0003729;GO:0003735;GO:0005198;GO:0005488	nucleic acid binding;RNA binding;mRNA binding;structural constituent of ribosome;structural molecule activity;binding	GO:0006413;GO:0006414;GO:0006417;GO:0006448;GO:0006450;GO:0008152;GO:0009058;GO:0009059;GO:0009889;GO:0009987;GO:0010468;GO:0010556;GO:0010608;GO:0019222;GO:0031323;GO:0031326;GO:0032268;GO:0034645;GO:0034960;GO:0034961;GO:0043170;GO:0043283;GO:0043284;GO:0044237;GO:0044249;GO:0044260;GO:0050789;GO:0050794;GO:0051246;GO:0060255;GO:0065007;GO:0065008;GO:0080090	translational initiation;translational elongation;regulation of translation;regulation of translational elongation;regulation of translational fidelity;metabolic process;biosynthetic process;macromolecule biosynthetic process	hsa:6193	ko03010	Ribosome	K02989		1	1	1	2	1	1	2	1	1	2	7.4	7.4	7.4	22.876	204
99	927;2435							IPI00008454;IPI00927297;IPI00797108	2;1;1	2;1;1	2;1;1	FALSE	DnaJ homolog subfamily B member 11;ER-associated dnaJ protein 3;ERj3p;ERdj3;ER-associated Hsp40 co-chaperone;ER-associated DNAJ;HEDJ;hDj9;PWP1-interacting protein 4;APOBEC1-binding protein 2	DNAJB11;EDJ;ERJ3;PSEC0121;UNQ537/PRO1080	DnaJ homolog subfamily B member 11;Protein;19 kDa protein	Q9UBS4;B3KW63	DJB11_HUMAN	ENST00000265028	OTTHUMP00000173912;OTTHUMP00000210171;OTTHUMP00000210172;OTTHUMP00000173913	NP_057390	PF00226;PF01556	DnaJ;DnaJ_C	DnaJ domain;DnaJ C terminal region	GO:0005783;GO:0005788;GO:0031974;GO:0043226;GO:0043227;GO:0043229;GO:0043231;GO:0043233;GO:0044422;GO:0044424;GO:0044432;GO:0044444;GO:0044446;GO:0044464;GO:0070013	endoplasmic reticulum;endoplasmic reticulum lumen;membrane-enclosed lumen;organelle;membrane-bounded organelle;intracellular organelle;intracellular membrane-bounded organelle;organelle lumen;organelle part;intracellular part;endoplasmic reticulum part	GO:0005488;GO:0005515;GO:0031072	binding;protein binding;heat shock protein binding	GO:0006457;GO:0008152;GO:0009987;GO:0019538;GO:0034960;GO:0043170;GO:0043283;GO:0044237;GO:0044238;GO:0044260;GO:0044267	protein folding;metabolic process;cellular process;protein metabolic process;cellular biopolymer metabolic process;macromolecule metabolic process;biopolymer metabolic process;cellular metabolic process;primary metabolic process	hsa:51726			K09517		3	2	2	3	2	2	3	2	2	3	3.9	3.9	3.9	40.513	358
100	115;709;1180;1909;2175							IPI00008524;IPI00796945;IPI00909378;IPI00410017;IPI00794246;IPI00301154;IPI00642904;IPI00012726;IPI00555747;IPI00642944	5;5;5;5;4;3;1;1;1;1	5;5;5;5;4;3;1;1;1;1	5;5;5;5;4;3;1;1;1;1	FALSE	Polyadenylate-binding protein 1;cDNA FLJ37875 fis, clone BRSSN2018771, highly similar to Poly(A)-binding protein 1;cDNA FLJ59219, highly similar to Poly(A)-binding protein 1;Polyadenylate-binding protein 3;Testis-specific poly(A)-binding protein	PABPC1;PAB1;PABP1;PABPC2;PABPC3;PABP3;PABPL3	Isoform 1 of Polyadenylate-binding protein 1;cDNA FLJ37875 fis, clone BRSSN2018771, highly similar to Poly(A)-binding protein 1;cDNA FLJ59219, highly similar to Poly(A)-binding protein 1;Isoform 2 of Polyadenylate-binding protein 1;36 kDa protein;Polyadeny	P11940-1;P11940;B4DZW4;B3KT93;B4DQX0;P11940-2;Q9H361;Q2VIP3;Q3ZCS4;Q5VX58	PABP1_HUMAN;B3KT93_HUMAN;B4DQX0_HUMAN;PABP3_HUMAN	ENST00000318607;ENST00000347137;ENST00000281589	OTTHUMP00000178155;OTTHUMP00000178156;OTTHUMP00000178159;OTTHUMP00000178154;OTTHUMP00000018142	NP_002559;NP_112241	PF00658;PF00076	PABP;RRM_1	Poly-adenylate binding protein, unique domain;RNA recognition motif. (a.k.a. RRM, RBD, or RNP domain)	GO:0005681;GO:0005829;GO:0030529;GO:0032991;GO:0044422;GO:0044424;GO:0044428;GO:0044444;GO:0044446;GO:0044464;GO:0005737	spliceosomal complex;cytosol;ribonucleoprotein complex;macromolecular complex;organelle part;intracellular part;nuclear part;cytoplasmic part;intracellular organelle part;cell part;cytoplasm	GO:0000166;GO:0003676;GO:0003723;GO:0003727;GO:0003729;GO:0005488;GO:0005515;GO:0008022;GO:0008135;GO:0008143;GO:0008494;GO:0045182;GO:0070717	nucleotide binding;nucleic acid binding;RNA binding;single-stranded RNA binding;mRNA binding;binding;protein binding;protein C-terminus binding;translation factor activity, nucleic acid binding;poly(A) RNA binding;translation activator activity	GO:0006139;GO:0006378;GO:0006396;GO:0006397;GO:0006807;GO:0008152;GO:0008380;GO:0009987;GO:0010468;GO:0010608;GO:0016070;GO:0016071;GO:0019219;GO:0019222;GO:0031123;GO:0031124;GO:0031323;GO:0034960;GO:0043170;GO:0043283;GO:0043487;GO:0043488;GO:0043489;GO:0043631;GO:0044237;GO:0044238;GO:0044260;GO:0048255;GO:0050789;GO:0050794;GO:0051171;GO:0051252;GO:0060255;GO:0065007;GO:0080090	nucleobase, nucleoside, nucleotide and nucleic acid metabolic process;mRNA polyadenylation;RNA processing;mRNA processing;nitrogen compound metabolic process;metabolic process;RNA splicing;cellular process;regulation of gene expression	hsa:26986;hsa:5042					10	5	5	7	5	5	7	5	5	7	9.4	9.4	9.4	70.67	636
101	8							IPI00008527	1	1	1	FALSE	60S acidic ribosomal protein P1	RPLP1;RRP1	60S acidic ribosomal protein P1	P05386;Q6FG99;Q6ICQ4;Q7Z612	RLA1_HUMAN	ENST00000260379	OTTHUMP00000164511;OTTHUMP00000175931	NP_000994	PF00428	Ribosomal_60s	60s Acidic ribosomal protein	GO:0015934;GO:0022625;GO:0030529;GO:0032991;GO:0033279;GO:0044422;GO:0044424;GO:0044444;GO:0044445;GO:0044446;GO:0044464	large ribosomal subunit;cytosolic large ribosomal subunit;ribonucleoprotein complex;macromolecular complex;ribosomal subunit;organelle part;intracellular part;cytoplasmic part;cytosolic part;intracellular organelle part;cell part	GO:0003676;GO:0003723;GO:0003735;GO:0005198;GO:0005488;GO:0005515	nucleic acid binding;RNA binding;structural constituent of ribosome;structural molecule activity;binding;protein binding	GO:0006414;GO:0008152;GO:0009058;GO:0009059;GO:0009987;GO:0034645;GO:0034960;GO:0034961;GO:0043170;GO:0043283;GO:0043284;GO:0044237;GO:0044249;GO:0044260	translational elongation;metabolic process;biosynthetic process;macromolecule biosynthetic process;cellular process;cellular macromolecule biosynthetic process;cellular biopolymer metabolic process;cellular biopolymer biosynthetic process	hsa:6176	ko03010	Ribosome	K02942		1	1	1	1	1	1	1	1	1	1	14	14	14	11.514	114
102	1068;1332;1801							IPI00008529	3	3	3	FALSE	60S acidic ribosomal protein P2;Renal carcinoma antigen NY-REN-44	RPLP2;D11S2243E;RPP2	60S acidic ribosomal protein P2	P05387;Q6FG96	RLA2_HUMAN	ENST00000321153	OTTHUMP00000164440	NP_000995	PF00428	Ribosomal_60s	60s Acidic ribosomal protein	GO:0015934;GO:0022625;GO:0030529;GO:0032991;GO:0033279;GO:0044422;GO:0044424;GO:0044444;GO:0044445;GO:0044446;GO:0044464	large ribosomal subunit;cytosolic large ribosomal subunit;ribonucleoprotein complex;macromolecular complex;ribosomal subunit;organelle part;intracellular part;cytoplasmic part;cytosolic part;intracellular organelle part;cell part	GO:0003676;GO:0003723;GO:0003735;GO:0005198;GO:0005488	nucleic acid binding;RNA binding;structural constituent of ribosome;structural molecule activity;binding	GO:0006414;GO:0008152;GO:0009058;GO:0009059;GO:0009987;GO:0034645;GO:0034960;GO:0034961;GO:0043170;GO:0043283;GO:0043284;GO:0044237;GO:0044249;GO:0044260	translational elongation;metabolic process;biosynthetic process;macromolecule biosynthetic process;cellular process;cellular macromolecule biosynthetic process;cellular biopolymer metabolic process;cellular biopolymer biosynthetic process	hsa:6181	ko03010	Ribosome	K02943		1	3	3	5	3	3	5	3	3	5	53	53	53	11.665	115
103	75;88;276;738;795;837;1052;2216;2417;2572							IPI00008530;IPI00556485;IPI00871646;IPI00791448;IPI00794884;IPI00868999;IPI00793002;IPI00791188;IPI00797741;IPI00790287;IPI00798371;IPI00940411	10;9;8;7;7;7;7;7;6;5;4;2	10;9;8;7;7;7;7;7;6;5;4;2	10;9;8;7;7;7;7;7;6;5;4;2	FALSE	60S acidic ribosomal protein P0;L10E;RPLP0 protein;60S acidic ribosomal protein P0-like;cDNA FLJ51469, highly similar to 60S acidic ribosomal protein P0	RPLP0	60S acidic ribosomal protein P0;RPLP0 protein;60S acidic ribosomal protein P0-like;cDNA FLJ51469, highly similar to 60S acidic ribosomal protein P0;24 kDa protein;60S acidic ribosomal protein P0;19 kDa protein;18 kDa protein;17 kDa protein;15 kDa protein	P05388;A8K4Z4;Q53HK9;Q53HW2;Q3B7A4;Q6NSF2;Q8NHW5;B4E3D5;Q3MHV2	RLA0_HUMAN;Q3B7A4_HUMAN;RLA0L_HUMAN;B4E3D5_HUMAN	ENST00000228306;ENST00000392514;ENST00000313104	OTTHUMP00000169513;OTTHUMP00000169514;OTTHUMP00000169505;OTTHUMP00000169503;OTTHUMP00000169508;OTTHUMP00000169504;OTTHUMP00000169506;OTTHUMP00000169512;OTTHUMP00000169515	NP_000993;NP_444505	PF00428;PF00466	Ribosomal_60s;Ribosomal_L10	60s Acidic ribosomal protein;Ribosomal protein L10	GO:0015934;GO:0022625;GO:0030529;GO:0032991;GO:0033279;GO:0044422;GO:0044424;GO:0044444;GO:0044445;GO:0044446;GO:0044464;GO:0005840;GO:0043226;GO:0043228;GO:0043229;GO:0043232	large ribosomal subunit;cytosolic large ribosomal subunit;ribonucleoprotein complex;macromolecular complex;ribosomal subunit;organelle part;intracellular part;cytoplasmic part;cytosolic part;intracellular organelle part;cell part;ribosome;organelle	GO:0003676;GO:0003723;GO:0003735;GO:0005198;GO:0005488;GO:0005515	nucleic acid binding;RNA binding;structural constituent of ribosome;structural molecule activity;binding;protein binding	GO:0006414;GO:0008152;GO:0009058;GO:0009059;GO:0009987;GO:0022613;GO:0034645;GO:0034960;GO:0034961;GO:0042254;GO:0043170;GO:0043283;GO:0043284;GO:0044085;GO:0044237;GO:0044249;GO:0044260;GO:0044419;GO:0051704	translational elongation;metabolic process;biosynthetic process;macromolecule biosynthetic process;cellular process;ribonucleoprotein complex biogenesis;cellular macromolecule biosynthetic process;cellular biopolymer metabolic process	hsa:6175	ko03010	Ribosome	K02941		12	10	10	17	10	10	17	10	10	17	45.1	45.1	45.1	34.273	317
104	1514							IPI00008557	1	1	1	FALSE	Insulin-like growth factor 2 mRNA-binding protein 1;IGF-II mRNA-binding protein 1;Coding region determinant-binding protein;VICKZ family member 1;Zip code-binding protein 1	IGF2BP1;CRDBP;VICKZ1;ZBP1	Insulin-like growth factor 2 mRNA-binding protein 1	Q9NZI8;D3DTW3	IF2B1_HUMAN	ENST00000290341	OTTHUMP00000181632	NP_006537	PF00013;PF00076	KH_1;RRM_1	KH domain;RNA recognition motif. (a.k.a. RRM, RBD, or RNP domain)	GO:0005634;GO:0005737;GO:0043226;GO:0043227;GO:0043229;GO:0043231;GO:0044424;GO:0044464	nucleus;cytoplasm;organelle;membrane-bounded organelle;intracellular organelle;intracellular membrane-bounded organelle;intracellular part;cell part	GO:0000166;GO:0003676;GO:0003723;GO:0003729;GO:0005488;GO:0005515;GO:0045182;GO:0048027	nucleotide binding;nucleic acid binding;RNA binding;mRNA binding;binding;protein binding;translation regulator activity;mRNA 5'-UTR binding	GO:0001817;GO:0006417;GO:0009889;GO:0009890;GO:0009892;GO:0010468;GO:0010556;GO:0010558;GO:0010605;GO:0010608;GO:0017148;GO:0019222;GO:0031323;GO:0031324;GO:0031326;GO:0031327;GO:0032268;GO:0032269;GO:0042035;GO:0048519;GO:0048523;GO:0050789;GO:0050794;GO:0051239;GO:0051246;GO:0051248;GO:0060255;GO:0065007;GO:0080090	regulation of cytokine production;regulation of translation;regulation of biosynthetic process;negative regulation of biosynthetic process;negative regulation of metabolic process;regulation of gene expression	hsa:10642					1	1	1	2	1	1	2	1	1	2	2.4	2.4	2.4	63.456	577
105	52;197;218;219;270;460;573;1301;1311;1331;1486;1557;1615;1661;2042;2072;2235;2358;2723	29			396			IPI00008669	19	1	1	FALSE	Keratin-81-like protein		Keratin-81-like protein	A6NCN2	KT81L_HUMAN	ENST00000327741;ENST00000389388			PF00038	Filament	Intermediate filament protein	GO:0005882;GO:0044422;GO:0044424;GO:0044430;GO:0044446;GO:0044464;GO:0045095	intermediate filament;organelle part;intracellular part;cytoskeletal part;intracellular organelle part;cell part;keratin filament	GO:0005198	structural molecule activity								1	19	20	20	1	1	1	1	1	1	26.3	1.4	1.4	53.409	486
106	1897							IPI00008915;IPI00439630;IPI00011211;IPI00937346;IPI00930412	1;1;1;1;1	1;1;1;1;1	1;1;1;1;1	FALSE	Keratin-associated protein 1-1;Keratin-associated protein 1.1;High sulfur keratin-associated protein 1.1;Keratin-associated protein 1.6;Keratin-associated protein 1.7;Keratin-associated protein 1-3;Keratin-associated protein 1.8;Keratin-associated protein 1.9;Keratin-associated protein 1-5;Keratin-associated protein 1.5;High sulfur keratin-associated protein 1.5;Keratin-associated protein 1-4;Ker…	KRTAP1-1;B2A;KAP1.1;KAP1.6;KAP1.7;KRTAP1.1;KRTAP1-3;B2B;KAP1.2;KAP1.3;KAP1.8;KAP1.9;KRATP1.9;KRTAP1.8;KRTAP1-5;KAP1.5;KRTAP1.5;KRTAP1-4;KAP1.4;KRTAP1.4	Keratin-associated protein 1-1;Keratin-associated protein 1-3;Keratin-associated protein 1-5;Putative uncharacterized protein ENSP00000366976;keratin associated protein 1-4	Q07627;Q8IUG1;Q9BYS1;C9K0X2;P0C5Y4	KRA11_HUMAN;KRA13_HUMAN;KRA15_HUMAN;KRA14_HUMAN	ENST00000306271;ENST00000361883	OTTHUMP00000164958;OTTHUMP00000181328;OTTHUMP00000164950;OTTHUMP00000183440;OTTHUMP00000164953;OTTHUMP00000165000	NP_112229;NP_112228;NP_114163;XP_001127005;XP_002347801	PF01500	Keratin_B2	Keratin, high sulfur B2 protein	GO:0005576;GO:0005882;GO:0044422;GO:0044424;GO:0044430;GO:0044446;GO:0044464;GO:0045095	extracellular region;intermediate filament;organelle part;intracellular part;cytoskeletal part;intracellular organelle part;cell part;keratin filament	GO:0005198;GO:0030280	structural molecule activity;structural constituent of epidermis			hsa:728946;hsa:81851;hsa:81850;hsa:728956;hsa:83895;hsa:728255;hsa:728952;hsa:730743					5	1	1	1	1	1	1	1	1	1	5.6	5.6	5.6	18.235	177
107	662;1377;1997;2646							IPI00008998;IPI00938044;IPI00787433	4;3;2	4;3;2	4;3;2	FALSE	Protein tyrosine phosphatase-like protein PTPLAD1;Protein-tyrosine phosphatase-like A domain-containing protein 1;Butyrate-induced protein 1;cDNA FLJ54138, highly similar to Homo sapiens butyrate-induced transcript 1 (HSPC121), mRNA	PTPLAD1;BIND1	Protein tyrosine phosphatase-like protein PTPLAD1;hypothetical protein XP_002347581;cDNA FLJ54138, highly similar to Homo sapiens butyrate-induced transcript 1 (HSPC121), mRNA	Q9P035;B4DRF4	PTAD1_HUMAN;B4DRF4_HUMAN	ENST00000261875	OTTHUMP00000175891;OTTHUMP00000175890	NP_057479;XP_002347581	PF04969;PF04387	CS;PTPLA	CS domain;Protein tyrosine phosphatase-like protein, PTPLA	GO:0016021;GO:0031224;GO:0044425;GO:0044464	integral to membrane;intrinsic to membrane;membrane part;cell part	GO:0005096;GO:0005488;GO:0005515;GO:0008047;GO:0030234;GO:0030695;GO:0060589	GTPase activator activity;binding;protein binding;enzyme activator activity;enzyme regulator activity;GTPase regulator activity;nucleoside-triphosphatase regulator activity	GO:0000187;GO:0001932;GO:0006464;GO:0006468;GO:0006793;GO:0006796;GO:0007154;GO:0007165;GO:0007242;GO:0007243;GO:0007249;GO:0007257;GO:0007264;GO:0007265;GO:0008152;GO:0009966;GO:0009987;GO:0010627;GO:0010646;GO:0016310;GO:0016601;GO:0019220;GO:0019222;GO:0019538;GO:0031323;GO:0031399;GO:0032268;GO:0033674;GO:0034960;GO:0042325;GO:0043085;GO:0043170;GO:0043283;GO:0043405;GO:0043406;GO:0043408;GO:…	activation of MAPK activity;regulation of protein amino acid phosphorylation;protein modification process;protein amino acid phosphorylation;phosphorus metabolic process;phosphate metabolic process;cell communication;signal transduction	hsa:51495					3	4	4	5	4	4	5	4	4	5	10.8	10.8	10.8	43.159	362
108	245;766;841;1020;1496;2429	123			168			IPI00009104;IPI00909925	6;3	6;3	6;3	FALSE	RuvB-like 2;48 kDa TATA box-binding protein-interacting protein;TIP49b;Repressing pontin 52;51 kDa erythrocyte cytosolic protein;TIP60-associated protein 54-beta;INO80 complex subunit J;cDNA FLJ56743, highly similar to RuvB-like 2 (EC 3.6.1.-)	RUVBL2;INO80J;TIP48;TIP49B;CGI-46	RuvB-like 2;cDNA FLJ56743, highly similar to RuvB-like 2	Q9Y230;B3KNL2;B3KQ59;B4DW30	RUVB2_HUMAN;B4DW30_HUMAN	ENST00000221413	OTTHUMP00000078001	NP_006657	PF00004;PF06068	AAA;TIP49	ATPase family associated with various cellular activities (AAA);TIP49 C-terminus	GO:0000123;GO:0005737;GO:0016020;GO:0016363;GO:0032991;GO:0035267;GO:0043189;GO:0043234;GO:0044422;GO:0044424;GO:0044428;GO:0044446;GO:0044451;GO:0044464;GO:0005634;GO:0043226;GO:0043227;GO:0043229;GO:0043231	histone acetyltransferase complex;cytoplasm;membrane;nuclear matrix;macromolecular complex;NuA4 histone acetyltransferase complex;H4/H2A histone acetyltransferase complex;protein complex;organelle part;intracellular part;nuclear part	GO:0000166;GO:0001882;GO:0001883;GO:0003676;GO:0003677;GO:0003678;GO:0003684;GO:0003824;GO:0004003;GO:0004386;GO:0005488;GO:0005515;GO:0005524;GO:0008026;GO:0008094;GO:0016462;GO:0016787;GO:0016817;GO:0016818;GO:0016887;GO:0017076;GO:0017111;GO:0030554;GO:0032553;GO:0032555;GO:0032559;GO:0042623;GO:0042802;GO:0051082;GO:0070035	nucleotide binding;nucleoside binding;purine nucleoside binding;nucleic acid binding;DNA binding;DNA helicase activity;damaged DNA binding;catalytic activity;ATP-dependent DNA helicase activity;helicase activity;binding;protein binding;ATP binding	GO:0006139;GO:0006259;GO:0006281;GO:0006310;GO:0006325;GO:0006350;GO:0006355;GO:0006457;GO:0006464;GO:0006473;GO:0006807;GO:0006950;GO:0006974;GO:0006996;GO:0008152;GO:0009058;GO:0009059;GO:0009889;GO:0009987;GO:0010468;GO:0010556;GO:0016043;GO:0016568;GO:0016569;GO:0016570;GO:0016573;GO:0019219;GO:0019222;GO:0019538;GO:0031323;GO:0031326;GO:0033554;GO:0034645;GO:0034960;GO:0034961;GO:0034984;GO:…	nucleobase, nucleoside, nucleotide and nucleic acid metabolic process;DNA metabolic process;DNA repair;DNA recombination;chromatin organization;transcription;regulation of transcription, DNA-dependent;protein folding;protein modification process	hsa:10856			K11338		2	6	6	9	6	6	9	6	6	9	15.8	15.8	15.8	51.156	463
109	797;2238							IPI00009542;IPI00477809;IPI00337823;IPI00941467;IPI00549529;IPI00910881;IPI00909974	2;2;2;2;1;1;1	2;2;2;2;1;1;1	2;2;2;2;1;1;1	FALSE	Melanoma-associated antigen D2;MAGE-D2 antigen;Breast cancer-associated gene 1 protein;11B6;Hepatocellular carcinoma-associated protein JCL-1;Melanoma antigen family D, 2;Melanoma antigen family D, 2, isoform CRA_d;Putative uncharacterized protein MAGED2;cDNA FLJ58171, moderately similar to Melanoma-associated antigen D2;cDNA FLJ61436, highly similar to Melanoma-associated antigen D2	MAGED2;BCG1;RP1-14O9.1-004;RP1-14O9.1-005;hCG_18665	Isoform 1 of Melanoma-associated antigen D2;Putative uncharacterized protein MAGED2;Isoform 2 of Melanoma-associated antigen D2;Melanoma antigen family D, 2;Putative uncharacterized protein MAGED2;cDNA FLJ58171, moderately similar to Melanoma-associated an	Q9UNF1-1;Q9UNF1;C9JMB9;Q9UNF1-2;Q5H909;Q5H907;B4DX55;B4DWM5	MAGD2_HUMAN;Q5H909_HUMAN;Q5H907_HUMAN;B4DX55_HUMAN;B4DWM5_HUMAN	ENST00000218439;ENST00000343474;ENST00000375053;ENST00000375058;ENST00000375068;ENST00000396224;ENST00000347546;ENST00000375060;ENST00000375062	OTTHUMP00000023381;OTTHUMP00000023382;OTTHUMP00000023383;OTTHUMP00000023384	NP_055414;NP_803182;NP_957516	PF01454	MAGE	MAGE family							hsa:10916					7	2	2	2	2	2	2	2	2	2	3.1	3.1	3.1	64.953	606
110	374;420;616;768;940;1200;1776;2171;2399;2761	124;125;126;127			18;28;33;87			IPI00009730	10	10	10	FALSE	Mid1-interacting protein 1;Gastrulation-specific G12-like protein;Mid1-interacting G12-like protein;Protein STRAIT11499	MID1IP1;MIG12	Mid1-interacting protein 1	Q9NPA3;D3DWB2	M1IP1_HUMAN	ENST00000336949;ENST00000378474	OTTHUMP00000025759;OTTHUMP00000025760	NP_001092260;NP_001092261;NP_067065	PF07084	Spot_14	Thyroid hormone-inducible hepatic protein Spot 14	GO:0005634;GO:0005737;GO:0005874;GO:0043226;GO:0043227;GO:0043229;GO:0043231;GO:0044422;GO:0044424;GO:0044430;GO:0044446;GO:0044464	nucleus;cytoplasm;microtubule;organelle;membrane-bounded organelle;intracellular organelle;intracellular membrane-bounded organelle;organelle part;intracellular part;cytoskeletal part;intracellular organelle part;cell part			GO:0007026;GO:0009892;GO:0010605;GO:0010639;GO:0019222;GO:0031110;GO:0031111;GO:0031114;GO:0031323;GO:0031324;GO:0032268;GO:0032269;GO:0032886;GO:0033043;GO:0043242;GO:0043244;GO:0048519;GO:0048523;GO:0050789;GO:0050794;GO:0051128;GO:0051129;GO:0051246;GO:0051248;GO:0051493;GO:0051494;GO:0060255;GO:0065007;GO:0070507;GO:0080090	negative regulation of microtubule depolymerization;negative regulation of metabolic process;negative regulation of macromolecule metabolic process;negative regulation of organelle organization;regulation of metabolic process	hsa:58526					1	10	10	16	10	10	16	10	10	16	90.7	90.7	90.7	20.201	183
111	231;1251;1485							IPI00009771;IPI00879819	3;3	1;1	1;1	FALSE	Lamin-B2	LMNB2;LMN2	Lamin-B2;Lamin-B2	Q03252	LMNB2_HUMAN	ENST00000325327	OTTHUMP00000077225;OTTHUMP00000198023	NP_116126	PF00038;PF00932	Filament;IF_tail	Intermediate filament protein;Intermediate filament tail domain			GO:0005198	structural molecule activity			hsa:84823			K07611		2	3	3	4	1	1	1	1	1	1	3.7	2.3	2.3	69.948	620
112	567;734;1537;1702;1866;2128;2321	128			217			IPI00009790;IPI00643196;IPI00639981;IPI00645848;IPI00646468;IPI00642664;IPI00552290	7;6;3;3;2;1;1	4;4;2;1;1;1;1	4;4;2;1;1;1;1	FALSE	6-phosphofructokinase type C;Phosphofructokinase 1;Phosphohexokinase;Phosphofructo-1-kinase isozyme C;6-phosphofructokinase, platelet type;cDNA FLJ35278 fis, clone PROST2006579, highly similar to 6-phosphofructokinase type C (EC 2.7.1.11)	PFKP;PFKF;PFK-P	6-phosphofructokinase type C;cDNA FLJ35278 fis, clone PROST2006579, highly similar to 6-phosphofructokinase type C	Q01813;B3KS15;O14943;Q49A78;Q5VSR7;Q8WTZ9	K6PP_HUMAN;B3KS15_HUMAN	ENST00000381125;ENST00000381075	OTTHUMP00000018966;OTTHUMP00000018967	NP_002618	PF00365	PFK	Phosphofructokinase	GO:0005945;GO:0032991;GO:0043234;GO:0044424;GO:0044444;GO:0044445;GO:0044464	6-phosphofructokinase complex;macromolecular complex;protein complex;intracellular part;cytoplasmic part;cytosolic part;cell part	GO:0000166;GO:0000287;GO:0001882;GO:0001883;GO:0003824;GO:0003872;GO:0005488;GO:0005515;GO:0005524;GO:0008443;GO:0016301;GO:0016740;GO:0016772;GO:0016773;GO:0017076;GO:0019200;GO:0030554;GO:0032553;GO:0032555;GO:0032559;GO:0043167;GO:0043169;GO:0046872	nucleotide binding;magnesium ion binding;nucleoside binding;purine nucleoside binding;catalytic activity;6-phosphofructokinase activity;binding;protein binding;ATP binding;phosphofructokinase activity;kinase activity;transferase activity	GO:0005975;GO:0005996;GO:0006006;GO:0006007;GO:0006066;GO:0006091;GO:0006096;GO:0008152;GO:0009056;GO:0009987;GO:0016052;GO:0019318;GO:0019320;GO:0044237;GO:0044238;GO:0046164;GO:0046365	carbohydrate metabolic process;monosaccharide metabolic process;glucose metabolic process;glucose catabolic process;alcohol metabolic process;generation of precursor metabolites and energy;glycolysis;metabolic process;catabolic process;cellular process	hsa:5214	ko00010;ko00030;ko00051;ko00052	Glycolysis / Gluconeogenesis;Pentose phosphate pathway;Fructose and mannose metabolism;Galactose metabolism	K00850		7	7	7	11	4	4	5	4	4	5	8.4	5.1	5.1	85.595	784
113	968		13			1566		IPI00009802;IPI00215631;IPI00215628	1;1;1	1;1;1	1;1;1	FALSE	Versican core protein;Large fibroblast proteoglycan;Chondroitin sulfate proteoglycan core protein 2;PG-M;Glial hyaluronate-binding protein	VCAN;CSPG2	Isoform V0 of Versican core protein;Isoform Vint of Versican core protein;Isoform V1 of Versican core protein	P13611-1;P13611;Q59FG9;P13611-5;P13611-2;B7Z638;Q6MZK8	CSPG2_HUMAN	ENST00000265077;ENST00000342785;ENST00000343200;ENST00000348134	OTTHUMP00000161998	NP_004376;NP_001157569	PF00008;PF00059;PF00084;PF07686;PF00193	EGF;Lectin_C;Sushi;V-set;Xlink	EGF-like domain;Lectin C-type domain;Sushi domain (SCR repeat);Immunoglobulin V-set domain;Extracellular link domain	GO:0005578;GO:0005615;GO:0031012;GO:0044421	proteinaceous extracellular matrix;extracellular space;extracellular matrix;extracellular region part	GO:0001871;GO:0005488;GO:0005509;GO:0005529;GO:0005539;GO:0005540;GO:0030246;GO:0030247;GO:0043167;GO:0043169;GO:0046872	pattern binding;binding;calcium ion binding;sugar binding;glycosaminoglycan binding;hyaluronic acid binding;carbohydrate binding;polysaccharide binding;ion binding;cation binding;metal ion binding	GO:0007155;GO:0007275;GO:0008037;GO:0009987;GO:0022610;GO:0032501;GO:0032502	cell adhesion;multicellular organismal development;cell recognition;cellular process;biological adhesion;multicellular organismal process;developmental process	hsa:1462	ko04514	Cell adhesion molecules (CAMs)	K06793	PKA	3	1	1	1	1	1	1	1	1	1	0.5	0.5	0.5	372.82	3396
114	1755	129;130	14		1;13	5		IPI00009853	1	1	1	FALSE	Vomeronasal type-1 receptor 1;V1r-like receptor 1;Vomeronasal olfactory receptor chromosome 19 subtype I member 1;V3r-related gene protein	VN1R1;V1RL1;VNR19I1	Vomeronasal type-1 receptor 1	Q9GZP7	VN1R1_HUMAN	ENST00000321039	OTTHUMP00000078240	NP_065684	PF03402	V1R	Vomeronasal organ pheromone receptor family, V1R	GO:0005886;GO:0016020;GO:0016021;GO:0031224;GO:0044425;GO:0044464	plasma membrane;membrane;integral to membrane;intrinsic to membrane;membrane part;cell part	GO:0004871;GO:0004872;GO:0004888;GO:0004930;GO:0016503;GO:0060089	signal transducer activity;receptor activity;transmembrane receptor activity;G-protein coupled receptor activity;pheromone receptor activity;molecular transducer activity	GO:0007154;GO:0007165;GO:0007166;GO:0007186;GO:0009987;GO:0010033;GO:0019236;GO:0042221;GO:0050789;GO:0050794;GO:0050896;GO:0065007	cell communication;signal transduction;cell surface receptor linked signal transduction;G-protein coupled receptor protein signaling pathway;cellular process;response to organic substance;response to pheromone;response to chemical stimulus	hsa:57191			K04614	FHA2 Rad53p	1	1	1	1	1	1	1	1	1	1	4.2	4.2	4.2	40.021	353
115	1750	131	15		128	129		IPI00009946	1	1	1	TRUE	Mitochondrial import receptor subunit TOM34;Translocase of outer membrane 34 kDa subunit	TOMM34;URCC3	Mitochondrial import receptor subunit TOM34	Q15785;B4DXU3	TOM34_HUMAN	ENST00000372813	OTTHUMP00000031079	NP_006800	PF00515	TPR_1	Tetratricopeptide repeat	GO:0005741;GO:0016020;GO:0016021;GO:0019867;GO:0031090;GO:0031224;GO:0031966;GO:0031968;GO:0044422;GO:0044424;GO:0044425;GO:0044429;GO:0044444;GO:0044446;GO:0044464	mitochondrial outer membrane;membrane;integral to membrane;outer membrane;organelle membrane;intrinsic to membrane;mitochondrial membrane;organelle outer membrane;organelle part;intracellular part;membrane part;mitochondrial part;cytoplasmic part	GO:0005048;GO:0005488;GO:0005515;GO:0031072;GO:0042277	signal sequence binding;binding;protein binding;heat shock protein binding;peptide binding	GO:0006605;GO:0006626;GO:0006810;GO:0006839;GO:0006886;GO:0015031;GO:0017038;GO:0045184;GO:0046907;GO:0051234;GO:0051649	protein targeting;protein targeting to mitochondrion;transport;mitochondrial transport;intracellular protein transport;protein transport;protein import;establishment of protein localization;intracellular transport;establishment of localization	hsa:10953				PKA;FHA2 Rad53p	1	1	1	1	1	1	1	1	1	1	5.2	5.2	5.2	34.559	309
116	444;817;1534;1829	132;133			60;62			IPI00010153;IPI00795408;IPI00791920;IPI00794091;IPI00795751;IPI00749373	4;4;2;2;2;1	4;4;2;2;2;1	4;4;2;2;2;1	FALSE	60S ribosomal protein L23;Ribosomal protein L17;Putative uncharacterized protein RPL23	RPL23	60S ribosomal protein L23;15 kDa protein;13 kDa protein;Putative uncharacterized protein RPL23;Putative uncharacterized protein RPL23	P62829;Q9BTQ7;B9ZVP7;C9JD32	RL23_HUMAN;B9ZVP7_HUMAN	ENST00000245857;ENST00000394332;ENST00000394333	OTTHUMP00000164151;OTTHUMP00000164153;OTTHUMP00000181271;OTTHUMP00000181272;OTTHUMP00000181269;OTTHUMP00000164152;OTTHUMP00000181270;OTTHUMP00000164154	NP_000969	PF00238	Ribosomal_L14	Ribosomal protein L14p/L23e	GO:0005829;GO:0005840;GO:0030529;GO:0032991;GO:0043226;GO:0043228;GO:0043229;GO:0043232;GO:0044424;GO:0044444;GO:0044464	cytosol;ribosome;ribonucleoprotein complex;macromolecular complex;organelle;non-membrane-bounded organelle;intracellular organelle;intracellular non-membrane-bounded organelle;intracellular part;cytoplasmic part;cell part	GO:0003735;GO:0005198	structural constituent of ribosome;structural molecule activity	GO:0006414;GO:0006605;GO:0006606;GO:0006610;GO:0006810;GO:0006886;GO:0006913;GO:0008152;GO:0009058;GO:0009059;GO:0009987;GO:0015031;GO:0017038;GO:0034645;GO:0034960;GO:0034961;GO:0043170;GO:0043283;GO:0043284;GO:0044237;GO:0044249;GO:0044260;GO:0045184;GO:0046907;GO:0051169;GO:0051170;GO:0051234;GO:0051649	translational elongation;protein targeting;protein import into nucleus;ribosomal protein import into nucleus;transport;intracellular protein transport;nucleocytoplasmic transport;metabolic process;biosynthetic process;macromolecule biosynthetic process	hsa:9349	ko03010	Ribosome	K02894		6	4	5	8	4	5	8	4	5	8	29.3	29.3	29.3	14.865	140
117	707;1006;1171							IPI00641973;IPI00010440;IPI00604587;IPI00479876;IPI00954512;IPI00954523;IPI00878396	3;3;3;2;2;1;1	3;3;3;2;2;1;1	3;3;3;2;2;1;1	FALSE	HCLS1-associated protein X-1;HS1-associating protein X-1;HS1-binding protein 1;HCLS1 associated protein X-1	HAX1;HS1BP1;RP11-137P24.1-006	Isoform 2 of HCLS1-associated protein X-1;Isoform 1 of HCLS1-associated protein X-1;Isoform 5 of HCLS1-associated protein X-1;HCLS1 associated protein X-1;Isoform 3 of HCLS1-associated protein X-1	O00165-2;O00165;O00165-1;O00165-5;Q5VYD6;O00165-3	HAX1_HUMAN;Q5VYD6_HUMAN	ENST00000328703	OTTHUMP00000034191;OTTHUMP00000034190;OTTHUMP00000034192	NP_006109;NP_001018238				GO:0000267;GO:0005625;GO:0005739;GO:0005783;GO:0005856;GO:0015629;GO:0016020;GO:0031090;GO:0031965;GO:0043226;GO:0043227;GO:0043228;GO:0043229;GO:0043231;GO:0043232;GO:0044422;GO:0044424;GO:0044428;GO:0044444;GO:0044446;GO:0044464	cell fraction;soluble fraction;mitochondrion;endoplasmic reticulum;cytoskeleton;actin cytoskeleton;membrane;organelle membrane;nuclear membrane;organelle;membrane-bounded organelle;non-membrane-bounded organelle;intracellular organelle	GO:0005488;GO:0005515;GO:0019838;GO:0019955;GO:0019966;GO:0047485	binding;protein binding;growth factor binding;cytokine binding;interleukin-1 binding;protein N-terminus binding			hsa:10456					7	3	3	8	3	3	8	3	3	8	10.8	10.8	10.8	32.418	287
118	963							IPI00010720;IPI00940257	1;1	1;1	1;1	FALSE	T-complex protein 1 subunit epsilon;CCT-epsilon;cDNA FLJ52361, highly similar to T-complex protein 1 subunit epsilon	CCT5;CCTE;KIAA0098	T-complex protein 1 subunit epsilon;cDNA FLJ52361, highly similar to T-complex protein 1 subunit epsilon	P48643;A8K2X8;B4DDU6;B4DE30;B4DX08;B4DXI1;B4DZT5;B7ZAR1;Q9BU08;B4DYC8;B4DYD8;Q96GI1;Q9HB74	TCPE_HUMAN;B4DYC8_HUMAN	ENST00000280326	OTTHUMP00000161671	NP_036205	PF00118	Cpn60_TCP1	TCP-1/cpn60 chaperonin family	GO:0005730;GO:0043226;GO:0043228;GO:0043229;GO:0043232;GO:0044422;GO:0044424;GO:0044428;GO:0044446;GO:0044464;GO:0005832;GO:0032991;GO:0043234;GO:0044444;GO:0044445	nucleolus;organelle;non-membrane-bounded organelle;intracellular organelle;intracellular non-membrane-bounded organelle;organelle part;intracellular part;nuclear part;intracellular organelle part;cell part;chaperonin-containing T-complex	GO:0000166;GO:0001882;GO:0001883;GO:0005488;GO:0005515;GO:0005524;GO:0017076;GO:0030554;GO:0032553;GO:0032555;GO:0032559;GO:0051082	nucleotide binding;nucleoside binding;purine nucleoside binding;binding;protein binding;ATP binding;purine nucleotide binding;adenyl nucleotide binding;ribonucleotide binding;purine ribonucleotide binding;adenyl ribonucleotide binding	GO:0006457;GO:0008152;GO:0009987;GO:0019538;GO:0034960;GO:0043170;GO:0043283;GO:0044237;GO:0044238;GO:0044260;GO:0044267	protein folding;metabolic process;cellular process;protein metabolic process;cellular biopolymer metabolic process;macromolecule metabolic process;biopolymer metabolic process;cellular metabolic process;primary metabolic process	hsa:22948			K09497		2	1	1	1	1	1	1	1	1	1	1.8	1.8	1.8	59.67	541
119	60;165;252;583;611;786;1396;2225;2741	134			357			IPI00010740;IPI00216613	9;7	9;7	8;6	FALSE	Splicing factor, proline- and glutamine-rich;Polypyrimidine tract-binding protein-associated-splicing factor;DNA-binding p52/p100 complex, 100 kDa subunit;100 kDa DNA-pairing protein	SFPQ;PSF	Isoform Long of Splicing factor, proline- and glutamine-rich;Isoform Short of Splicing factor, proline- and glutamine-rich	P23246-1;P23246;Q6PIX2;Q86VG2;Q9BSV4;P23246-2	SFPQ_HUMAN	ENST00000357214	OTTHUMP00000004329	NP_005057	PF08075;PF00076	NOPS;RRM_1	NOPS (NUC059) domain;RNA recognition motif. (a.k.a. RRM, RBD, or RNP domain)	GO:0016363;GO:0044422;GO:0044424;GO:0044428;GO:0044446;GO:0044464	nuclear matrix;organelle part;intracellular part;nuclear part;intracellular organelle part;cell part	GO:0000166;GO:0003676;GO:0003677;GO:0003723;GO:0005488;GO:0005515	nucleotide binding;nucleic acid binding;DNA binding;RNA binding;binding;protein binding	GO:0006139;GO:0006259;GO:0006281;GO:0006310;GO:0006350;GO:0006355;GO:0006396;GO:0006397;GO:0006807;GO:0006950;GO:0006974;GO:0008152;GO:0008380;GO:0009058;GO:0009059;GO:0009889;GO:0009987;GO:0010468;GO:0010556;GO:0016070;GO:0016071;GO:0019219;GO:0019222;GO:0031323;GO:0031326;GO:0033554;GO:0034645;GO:0034960;GO:0034961;GO:0034984;GO:0043170;GO:0043283;GO:0043284;GO:0044237;GO:0044238;GO:0044249;GO:…	nucleobase, nucleoside, nucleotide and nucleic acid metabolic process;DNA metabolic process;DNA repair;DNA recombination;transcription;regulation of transcription, DNA-dependent;RNA processing;mRNA processing;nitrogen compound metabolic process	hsa:6421					2	9	9	17	9	9	17	8	8	15	14.4	14.4	13.3	76.149	707
120	96;154;361;461;722;838;1089;1768;1907;1935;2374;2648							IPI00011200;IPI00642548	12;10	12;10	12;10	FALSE	D-3-phosphoglycerate dehydrogenase;Phosphoglycerate dehydrogenase	PHGDH;PGDH3;RP4-683H9.1-002	D-3-phosphoglycerate dehydrogenase;Phosphoglycerate dehydrogenase	O43175;B3KSC3;Q5SZU1;Q8N5M8;Q96RV5;Q96RV6;Q96RV7;Q96RV8;Q96RV9;Q9UMY2;Q9UMY3	SERA_HUMAN;Q5SZU1_HUMAN	ENST00000369409;ENST00000369407	OTTHUMP00000013926;OTTHUMP00000013927	NP_006614	PF00389;PF02826	2-Hacid_dh;2-Hacid_dh_C	D-isomer specific 2-hydroxyacid dehydrogenase, catalytic domain;D-isomer specific 2-hydroxyacid dehydrogenase, NAD binding domain			GO:0000166;GO:0003824;GO:0004617;GO:0005488;GO:0009055;GO:0016491;GO:0016614;GO:0016616;GO:0048037;GO:0050662;GO:0051287	nucleotide binding;catalytic activity;phosphoglycerate dehydrogenase activity;binding;electron carrier activity;oxidoreductase activity;oxidoreductase activity, acting on CH-OH group of donors	GO:0006082;GO:0006519;GO:0006520;GO:0006563;GO:0006564;GO:0006807;GO:0007420;GO:0008152;GO:0008652;GO:0009058;GO:0009069;GO:0009070;GO:0009308;GO:0009309;GO:0009987;GO:0016053;GO:0019752;GO:0032502;GO:0034641;GO:0042180;GO:0043436;GO:0044106;GO:0044237;GO:0044238;GO:0044249;GO:0044271;GO:0046394;GO:0048513;GO:0048856;GO:0055114	organic acid metabolic process;cellular amino acid and derivative metabolic process;cellular amino acid metabolic process;L-serine metabolic process;L-serine biosynthetic process;nitrogen compound metabolic process;brain development;metabolic process	hsa:26227	ko00260	Glycine, serine and threonine metabolism	K00058		2	12	12	25	12	12	25	12	12	25	28.3	28.3	28.3	56.65	533
121	61;309;494;507;607;623;672;673;698;723;761;1098;1140;1218;1269;1492;2309;2410	135;136;137;138			127;157;189;236			IPI00011253;IPI00939811;IPI00855830;IPI00879848	18;12;8;3	18;12;8;3	18;12;8;3	FALSE	40S ribosomal protein S3;Ribosomal protein S3	RPS3;OK/SW-cl.26	40S ribosomal protein S3;Ribosomal protein S3	P23396;Q53G83;Q9NQS8	RS3_HUMAN;Q9NQS8_HUMAN	ENST00000278572;ENST00000405680		NP_000996	PF07650;PF00189	KH_2;Ribosomal_S3_C	KH domain;Ribosomal protein S3, C-terminal domain	GO:0005634;GO:0015935;GO:0022627;GO:0030529;GO:0031253;GO:0031256;GO:0032587;GO:0032991;GO:0033279;GO:0043226;GO:0043227;GO:0043229;GO:0043231;GO:0044422;GO:0044424;GO:0044425;GO:0044444;GO:0044445;GO:0044446;GO:0044459;GO:0044463;GO:0044464;GO:0005840;GO:0043228;GO:0043232	nucleus;small ribosomal subunit;cytosolic small ribosomal subunit;ribonucleoprotein complex;cell projection membrane;leading edge membrane;ruffle membrane;macromolecular complex;ribosomal subunit;organelle;membrane-bounded organelle	GO:0003676;GO:0003677;GO:0003684;GO:0003723;GO:0003729;GO:0003735;GO:0003824;GO:0003906;GO:0004518;GO:0004519;GO:0005198;GO:0005488;GO:0005515;GO:0008134;GO:0016787;GO:0016788;GO:0016829;GO:0016835;GO:0019899;GO:0019900;GO:0019901;GO:0051059;GO:0051536;GO:0051540	nucleic acid binding;DNA binding;damaged DNA binding;RNA binding;mRNA binding;structural constituent of ribosome;catalytic activity;DNA-(apurinic or apyrimidinic site) lyase activity;nuclease activity;endonuclease activity;structural molecule activity	GO:0006282;GO:0006413;GO:0006414;GO:0006917;GO:0006919;GO:0006950;GO:0006974;GO:0008152;GO:0009058;GO:0009059;GO:0009889;GO:0009892;GO:0009987;GO:0010468;GO:0010556;GO:0010605;GO:0010941;GO:0010942;GO:0010952;GO:0012502;GO:0019219;GO:0019222;GO:0031323;GO:0031324;GO:0031326;GO:0032088;GO:0034645;GO:0034960;GO:0034961;GO:0042981;GO:0043065;GO:0043067;GO:0043068;GO:0043085;GO:0043170;GO:0043280;GO:…	regulation of DNA repair;translational initiation;translational elongation;induction of apoptosis;activation of caspase activity;response to stress;response to DNA damage stimulus;metabolic process;biosynthetic process;macromolecule biosynthetic process	hsa:6188	ko03010	Ribosome	K02985		4	18	18	34	18	18	34	18	18	34	75.3	75.3	75.3	26.688	243
122	386;493;770;771;1427;1725;1839;2138;2227;2350	139			71			IPI00011276;IPI00642832	10;4	10;4	10;4	FALSE	2-oxoisovalerate dehydrogenase subunit beta, mitochondrial;Branched-chain alpha-keto acid dehydrogenase E1 component beta chain	BCKDHB	2-oxoisovalerate dehydrogenase subunit beta, mitochondrial	P21953;B4E2N3;B7ZB80;Q6LCK9;Q9BQL0	ODBB_HUMAN	ENST00000320393;ENST00000356489	OTTHUMP00000018048;OTTHUMP00000018049	NP_000047;NP_898871	PF02779;PF02780	Transket_pyr;Transketolase_C	Transketolase, pyrimidine binding domain;Transketolase, C-terminal domain	GO:0005947;GO:0030062;GO:0032991;GO:0043234;GO:0044422;GO:0044424;GO:0044429;GO:0044444;GO:0044446;GO:0044464;GO:0045239;GO:0045240	mitochondrial alpha-ketoglutarate dehydrogenase complex;mitochondrial tricarboxylic acid cycle enzyme complex;macromolecular complex;protein complex;organelle part;intracellular part;mitochondrial part;cytoplasmic part;intracellular organelle part	GO:0003824;GO:0003863;GO:0005488;GO:0005515;GO:0016491;GO:0016624;GO:0016829;GO:0016830;GO:0016831;GO:0016903	catalytic activity;3-methyl-2-oxobutanoate dehydrogenase (2-methylpropanoyl-transferring) activity;binding;protein binding;oxidoreductase activity;oxidoreductase activity, acting on the aldehyde or oxo group of donors, disulfide as acceptor;lyase activity	GO:0006082;GO:0006519;GO:0006520;GO:0006807;GO:0008152;GO:0009056;GO:0009063;GO:0009081;GO:0009083;GO:0009308;GO:0009310;GO:0009987;GO:0016054;GO:0019752;GO:0034641;GO:0042180;GO:0043436;GO:0044106;GO:0044237;GO:0044238;GO:0044248;GO:0044270;GO:0046395;GO:0055114	organic acid metabolic process;cellular amino acid and derivative metabolic process;cellular amino acid metabolic process;nitrogen compound metabolic process;metabolic process;catabolic process;cellular amino acid catabolic process	hsa:594	ko00280	Valine, leucine and isoleucine degradation	K00167		2	10	11	11	10	11	11	10	11	11	30.6	30.6	30.6	43.122	392
123	251;548;1160;2553;2712;2786							IPI00011416;IPI00908564;IPI00848328	6;3;2	6;3;2	6;3;2	FALSE	Delta(3,5)-Delta(2,4)-dienoyl-CoA isomerase, mitochondrial;cDNA FLJ57619, highly similar to Delta 3,5-delta 2,4-dienoyl-CoA isomerase, mitochondrial (EC 5.3.3.-)	ECH1	Delta(3,5)-Delta(2,4)-dienoyl-CoA isomerase, mitochondrial;cDNA FLJ57619, highly similar to Delta 3,5-delta 2,4-dienoyl-CoA isomerase, mitochondrial	Q13011;B4DVS4	ECH1_HUMAN;B4DVS4_HUMAN	ENST00000221418	OTTHUMP00000076418	NP_001389	PF00378	ECH	Enoyl-CoA hydratase/isomerase family	GO:0005739;GO:0005777;GO:0042579;GO:0043226;GO:0043227;GO:0043229;GO:0043231;GO:0044424;GO:0044444;GO:0044464	mitochondrion;peroxisome;microbody;organelle;membrane-bounded organelle;intracellular organelle;intracellular membrane-bounded organelle;intracellular part;cytoplasmic part;cell part	GO:0003824;GO:0004300;GO:0005488;GO:0005515;GO:0016829;GO:0016835;GO:0016836;GO:0016853	catalytic activity;enoyl-CoA hydratase activity;binding;protein binding;lyase activity;carbon-oxygen lyase activity;hydro-lyase activity;isomerase activity	GO:0006082;GO:0006091;GO:0006629;GO:0006631;GO:0006635;GO:0008152;GO:0009056;GO:0009062;GO:0009987;GO:0016042;GO:0016054;GO:0019395;GO:0019752;GO:0030258;GO:0032787;GO:0034440;GO:0042180;GO:0043436;GO:0044237;GO:0044238;GO:0044242;GO:0044248;GO:0044255;GO:0046395	organic acid metabolic process;generation of precursor metabolites and energy;lipid metabolic process;fatty acid metabolic process;fatty acid beta-oxidation;metabolic process;catabolic process;fatty acid catabolic process;cellular process	hsa:1891	ko00350	Tyrosine metabolism	K01828		3	6	6	6	6	6	6	6	6	6	20.4	20.4	20.4	35.816	328
124	1292	140			175			IPI00030371;IPI00011551;IPI00410582;IPI00926997	1;1;1;1	1;1;1;1	1;1;1;1	TRUE	Tripartite motif-containing protein 4;RING finger protein 87	TRIM4;RNF87	Isoform Alpha of Tripartite motif-containing protein 4;Isoform Beta of Tripartite motif-containing protein 4;Isoform Gamma of Tripartite motif-containing protein 4;Protein	Q9C037-1;Q9C037;Q9C037-2;B3KS62;B4DEC5;Q9C037-3	TRIM4_HUMAN	ENST00000349062;ENST00000354241;ENST00000355947	OTTHUMP00000025040;OTTHUMP00000210302;OTTHUMP00000210300;OTTHUMP00000210303;OTTHUMP00000210301	NP_148977;NP_149082	PF00622;PF00643;PF00097	SPRY;zf-B_box;zf-C3HC4	SPRY domain;B-box zinc finger;Zinc finger, C3HC4 type (RING finger)	GO:0005737;GO:0044424;GO:0044464	cytoplasm;intracellular part;cell part	GO:0005488;GO:0005515;GO:0008270;GO:0043167;GO:0043169;GO:0046872;GO:0046914	binding;protein binding;zinc ion binding;ion binding;cation binding;metal ion binding;transition metal ion binding	GO:0006461;GO:0010926;GO:0016043;GO:0022607;GO:0043933;GO:0051259;GO:0065003;GO:0070206	protein complex assembly;anatomical structure formation;cellular component organization;cellular component assembly;macromolecular complex subunit organization;protein oligomerization;macromolecular complex assembly;protein trimerization	hsa:89122			K11998		4	1	1	3	1	1	3	1	1	3	2.2	2.2	2.2	57.46	500
125	108;164;207;226;253;259;264;265;284;285;310;317;332;338;339;344;355;373;381;385;410;429;440;448;454;458;459;463;467;470;473;511;515;531;552;603;610;612;620;655;677;678;711;733;792;812;820;829;851;868;907;908;916;917;920;921;935;936;980;991;992;1019;1027;1033;1043;1044;1045;1053;1087;1091;1123;1125;1126;1135;1136;1162;1163;1175;1176;1193;1214;1230;1262;1281;1282;1293;1352;1390;1408;1424;1425;1445;…	141;142;143;144;145;146;147;148;149;150;151;152;153;154;155;156;157;158;159;160;161;162;163;164;165;166;167;168;169;170;171;172;173;174;175;176;177;178;179;180;181;182;183;184;185;186;187;188;189;190;191;192;193;194;195	2;3;4;5;6		1;79;144;156;171;230;237;309;349;404;451;466;478;479;574;605;629;697;727;754;787;789;818;864;903;922;963;988;1021;1043;1147;1183;1200;1211;1233;1236;1307;1401;1454;1483;1557;1571;1604;1659;1733;1802;1937;2041;2053;2056;2107;2247;2316;2322;2341	29;50;77;78;80		IPI00011569;IPI00793409;IPI00847501;IPI00472339;IPI00796157;IPI00887706;REV_IPI00019640	191;190;187;7;6;3;1	191;190;187;7;6;3;1	1;1;0;1;1;1;0	FALSE	Acetyl-CoA carboxylase 1;ACC-alpha;Biotin carboxylase	ACACA;ACAC;ACC1;ACCA	Isoform 1 of Acetyl-CoA carboxylase 1;265 kDa protein;Isoform 2 of Acetyl-CoA carboxylase 1	Q13085-1;Q13085;B2ZZ90;Q13085-2	ACACA_HUMAN	ENST00000335166;ENST00000353139;ENST00000360679;ENST00000361253;ENST00000394406;ENST00000394407	OTTHUMP00000164076;OTTHUMP00000180727;OTTHUMP00000180728;OTTHUMP00000164070	NP_942133;NP_942136;NP_942134	PF08326;PF02785;PF00364;PF01039;PF00289;PF02786	ACC_central;Biotin_carb_C;Biotin_lipoyl;Carboxyl_trans;CPSase_L_chain;CPSase_L_D2	Acetyl-CoA carboxylase, central region;Biotin carboxylase C-terminal domain;Biotin-requiring enzyme;Carboxyl transferase domain;Carbamoyl-phosphate synthase L chain, N-terminal domain;Carbamoyl-phosphate synthase L chain, ATP binding domain	GO:0005737;GO:0044424;GO:0044464	cytoplasm;intracellular part;cell part	GO:0000166;GO:0001882;GO:0001883;GO:0003824;GO:0003989;GO:0004075;GO:0005488;GO:0005515;GO:0005524;GO:0009374;GO:0016421;GO:0016874;GO:0016879;GO:0016885;GO:0017076;GO:0019842;GO:0030145;GO:0030554;GO:0031406;GO:0032553;GO:0032555;GO:0032559;GO:0033293;GO:0043167;GO:0043169;GO:0046872;GO:0046914	nucleotide binding;nucleoside binding;purine nucleoside binding;catalytic activity;acetyl-CoA carboxylase activity;biotin carboxylase activity;binding;protein binding;ATP binding;biotin binding;CoA carboxylase activity;ligase activity	GO:0006082;GO:0006629;GO:0006631;GO:0006633;GO:0008152;GO:0008610;GO:0009058;GO:0009987;GO:0016053;GO:0019752;GO:0032787;GO:0042180;GO:0043436;GO:0044237;GO:0044238;GO:0044249;GO:0044255;GO:0046394	organic acid metabolic process;lipid metabolic process;fatty acid metabolic process;fatty acid biosynthetic process;metabolic process;lipid biosynthetic process;biosynthetic process;cellular process;organic acid biosynthetic process	hsa:31	ko00061;ko00620;ko00640;ko04910	Fatty acid biosynthesis;Pyruvate metabolism;Propanoate metabolism;Insulin signaling pathway	K01946;K11262	CK1;CK2;PKA	7	191	255	627	191	255	627	1	2	4	80.9	80.9	0.8	265.55	2346
126	323;513;526;647;872;1150;1201;1562;1710;2046;2197	196;197;198			358;409;463			IPI00011603;IPI00383659	11;3	11;3	11;3	FALSE	26S proteasome non-ATPase regulatory subunit 3;Proteasome subunit p58	PSMD3	26S proteasome non-ATPase regulatory subunit 3	O43242;B3KNN7;B4DEB0;B4DPM7;B4DT72;B4DV84;Q6IBN0;Q8N9M2;Q96N86	PSMD3_HUMAN	ENST00000264639	OTTHUMP00000164347;OTTHUMP00000181160	NP_002800	PF01399;PF08375	PCI;Rpn3_C	PCI domain;Proteasome regulatory subunit C-terminal	GO:0000502;GO:0005829;GO:0032991;GO:0043234;GO:0044424;GO:0044444;GO:0044464	proteasome complex;cytosol;macromolecular complex;protein complex;intracellular part;cytoplasmic part;cell part	GO:0005488;GO:0005515;GO:0030234	binding;protein binding;enzyme regulator activity	GO:0006508;GO:0006511;GO:0008152;GO:0009056;GO:0009057;GO:0009894;GO:0009987;GO:0010498;GO:0019222;GO:0019538;GO:0019941;GO:0022402;GO:0030163;GO:0031145;GO:0034960;GO:0034962;GO:0042176;GO:0043085;GO:0043086;GO:0043161;GO:0043170;GO:0043283;GO:0043285;GO:0043632;GO:0044092;GO:0044093;GO:0044237;GO:0044238;GO:0044248;GO:0044257;GO:0044260;GO:0044265;GO:0044267;GO:0050789;GO:0050790;GO:0051246;GO:…	proteolysis;ubiquitin-dependent protein catabolic process;metabolic process;catabolic process;macromolecule catabolic process;regulation of catabolic process;cellular process;proteasomal protein catabolic process;regulation of metabolic process	hsa:5709	ko03050	Proteasome	K03033		2	11	11	13	11	11	13	11	11	13	22.7	22.7	22.7	60.977	534
127	637;2607							IPI00011916;IPI00893993;IPI00893242	2;2;2	2;2;2	2;2;2	FALSE	Aminoacyl tRNA synthetase complex-interacting multifunctional protein 2;Multisynthetase complex auxiliary component p38;Protein JTV-1;Putative uncharacterized protein STAG3L3	AIMP2;JTV1;PRO0992;STAG3L3	Aminoacyl tRNA synthase complex-interacting multifunctional protein 2;28 kDa protein;Putative uncharacterized protein AIMP2	Q13155;B2R7M3;A8MU58	AIMP2_HUMAN;A8MU58_HUMAN	ENST00000223029;ENST00000400479	OTTHUMP00000025129;OTTHUMP00000151158;OTTHUMP00000201311;OTTHUMP00000201310	NP_006294						GO:0005488;GO:0005515	binding;protein binding	GO:0006412;GO:0008152;GO:0009058;GO:0009059;GO:0009987;GO:0019538;GO:0034645;GO:0034960;GO:0034961;GO:0043170;GO:0043283;GO:0043284;GO:0044237;GO:0044238;GO:0044249;GO:0044260;GO:0044267	translation;metabolic process;biosynthetic process;macromolecule biosynthetic process;cellular process;protein metabolic process;cellular macromolecule biosynthetic process;cellular biopolymer metabolic process;cellular biopolymer biosynthetic process	hsa:7965					3	2	2	3	2	2	3	2	2	3	6.6	6.6	6.6	35.348	320
128	1059;1108							IPI00796337;IPI00216689;IPI00012066;IPI00790627;IPI00791223;IPI00470509;IPI00900327;IPI00788837	2;2;2;2;2;2;2;2	1;1;1;1;1;1;1;1	1;1;1;1;1;1;1;1	FALSE	Poly(RC)-binding protein 2 isoform b variant;Poly(rC)-binding protein 2;Alpha-CP2;cDNA FLJ77432, highly similar to Homo sapiens poly(rC) binding protein 2 (PCBP2), transcript variant 2, mRNA;Poly(RC) binding protein 2, isoform CRA_b;PCBP2 protein;Poly(RC) binding protein 2;Poly(RC) binding protein 2, isoform CRA_a;cDNA FLJ58476, highly similar to Poly(rC)-binding protein 2;cDNA FLJ54752, highly s…	PCBP2;hCG_2017557	poly(rC) binding protein 2 isoform a;Poly(rC)-binding protein 2;poly(rC) binding protein 2 isoform b;poly(rC) binding protein 2 isoform e;poly(rC) binding protein 2 isoform f;poly(rC) binding protein 2 isoform c;cDNA FLJ58339, highly similar to Poly(rC)-bi	Q59HD4;Q6IPF4;Q15366;A8K7X6;Q32Q82;Q68Y55;B4DLC0;B4DXP5;B4DRD7	Q59HD4_HUMAN;PCBP2_HUMAN;A8K7X6_HUMAN;Q32Q82_HUMAN;Q68Y55_HUMAN;B4DLC0_HUMAN;B4DRD7_HUMAN	ENST00000359282;ENST00000359462;ENST00000379777	OTTHUMP00000167689;OTTHUMP00000167691;OTTHUMP00000167699;OTTHUMP00000167698;OTTHUMP00000167694;OTTHUMP00000167692;OTTHUMP00000167693	NP_005007;NP_001122383;NP_114366;NP_001122384;NP_001122385;NP_001092090;NP_001122386	PF00013	KH_1	KH domain	GO:0005634;GO:0005737;GO:0030529;GO:0032991;GO:0043226;GO:0043227;GO:0043229;GO:0043231;GO:0044424;GO:0044464	nucleus;cytoplasm;ribonucleoprotein complex;macromolecular complex;organelle;membrane-bounded organelle;intracellular organelle;intracellular membrane-bounded organelle;intracellular part;cell part	GO:0003676;GO:0003723;GO:0005488;GO:0003677;GO:0005515	nucleic acid binding;RNA binding;binding;DNA binding;protein binding	GO:0000375;GO:0000377;GO:0000398;GO:0006139;GO:0006396;GO:0006397;GO:0006807;GO:0008152;GO:0008380;GO:0009987;GO:0016070;GO:0016071;GO:0034960;GO:0043170;GO:0043283;GO:0044237;GO:0044238;GO:0044260	RNA splicing, via transesterification reactions;RNA splicing, via transesterification reactions with bulged adenosine as nucleophile;nuclear mRNA splicing, via spliceosome;nucleobase, nucleoside, nucleotide and nucleic acid metabolic process	hsa:5094					8	2	2	4	1	1	1	1	1	1	6.6	3.6	3.6	38.651	366
129	1082							IPI00012202;IPI00647794;IPI00908660	1;1;1	1;1;1	1;1;1	FALSE	Methylosome protein 50;WD repeat-containing protein 77;Androgen receptor cofactor p44;p44/Mep50;WD repeat domain 77;cDNA FLJ55120, moderately similar to Methylosome protein 50	WDR77;MEP50;HKMT1069;Nbla10071;RP11-552M11.3-004	Methylosome protein 50;WD repeat domain 77;cDNA FLJ55120, moderately similar to Methylosome protein 50	Q9BQA1;Q5QNY9;B4DP38	MEP50_HUMAN;Q5QNY9_HUMAN;B4DP38_HUMAN	ENST00000235090	OTTHUMP00000013472;OTTHUMP00000013473	NP_077007	PF00400	WD40	WD domain, G-beta repeat	GO:0005634;GO:0005737;GO:0043226;GO:0043227;GO:0043229;GO:0043231;GO:0044424;GO:0044464	nucleus;cytoplasm;organelle;membrane-bounded organelle;intracellular organelle;intracellular membrane-bounded organelle;intracellular part;cell part			GO:0000387;GO:0009987;GO:0022613;GO:0044085	spliceosomal snRNP biogenesis;cellular process;ribonucleoprotein complex biogenesis;cellular component biogenesis	hsa:79084					3	1	1	1	1	1	1	1	1	1	2	2	2	36.724	342
130	401;1435;2482							IPI00794659;IPI00012493;IPI00791265;IPI00794061;IPI00791752;IPI00796373;IPI00795078;IPI00795919	3;3;2;1;1;1;1;1	3;3;2;1;1;1;1;1	3;3;2;1;1;1;1;1	FALSE	cDNA FLJ58953, highly similar to 40S ribosomal protein S20;40S ribosomal protein S20	RPS20	ribosomal protein S20 isoform 1;40S ribosomal protein S20;7 kDa protein	B4DW28;P60866	B4DW28_HUMAN;RS20_HUMAN	ENST00000009589	OTTHUMP00000177684;OTTHUMP00000177685;OTTHUMP00000177686;OTTHUMP00000177682	NP_001139699;NP_001014	PF00338	Ribosomal_S10	Ribosomal protein S10p/S20e	GO:0015935;GO:0030529;GO:0032991;GO:0033279;GO:0044422;GO:0044424;GO:0044444;GO:0044446;GO:0044464;GO:0022627;GO:0044445	small ribosomal subunit;ribonucleoprotein complex;macromolecular complex;ribosomal subunit;organelle part;intracellular part;cytoplasmic part;intracellular organelle part;cell part;cytosolic small ribosomal subunit;cytosolic part	GO:0003676;GO:0003723;GO:0003735;GO:0005198;GO:0005488;GO:0005515	nucleic acid binding;RNA binding;structural constituent of ribosome;structural molecule activity;binding;protein binding	GO:0006412;GO:0008152;GO:0009058;GO:0009059;GO:0009987;GO:0019538;GO:0034645;GO:0034960;GO:0034961;GO:0043170;GO:0043283;GO:0043284;GO:0044237;GO:0044238;GO:0044249;GO:0044260;GO:0044267;GO:0006414	translation;metabolic process;biosynthetic process;macromolecule biosynthetic process;cellular process;protein metabolic process;cellular macromolecule biosynthetic process;cellular biopolymer metabolic process;cellular biopolymer biosynthetic process	hsa:6224	ko03010	Ribosome	K02969		8	3	3	5	3	3	5	3	3	5	23.9	23.9	23.9	16.005	142
131	287;324;510;694;961;1074;1165;1441;1941	199			308			IPI00012535	9	9	9	FALSE	DnaJ homolog subfamily A member 1;Heat shock 40 kDa protein 4;DnaJ protein homolog 2;HDJ-2;HSJ-2;HSDJ	DNAJA1;DNAJ2;HDJ2;HSJ2;HSPF4	DnaJ homolog subfamily A member 1	P31689;B7Z5C0;Q5T7Q0;Q86TL9;Q9NXZ8	DNJA1_HUMAN	ENST00000330899	OTTHUMP00000021193	NP_001530	PF00226;PF01556;PF00684	DnaJ;DnaJ_C;DnaJ_CXXCXGXG	DnaJ domain;DnaJ C terminal region;DnaJ central domain (4 repeats)	GO:0005737;GO:0005856;GO:0016020;GO:0043226;GO:0043228;GO:0043229;GO:0043232;GO:0044424;GO:0044464	cytoplasm;cytoskeleton;membrane;organelle;non-membrane-bounded organelle;intracellular organelle;intracellular non-membrane-bounded organelle;intracellular part;cell part	GO:0005102;GO:0005488;GO:0005515;GO:0008270;GO:0031072;GO:0043167;GO:0043169;GO:0046872;GO:0046914;GO:0050750;GO:0051082;GO:0070325	receptor binding;binding;protein binding;zinc ion binding;heat shock protein binding;ion binding;cation binding;metal ion binding;transition metal ion binding;low-density lipoprotein receptor binding;unfolded protein binding;lipoprotein receptor binding	GO:0006457;GO:0006950;GO:0006986;GO:0008152;GO:0009607;GO:0009987;GO:0010033;GO:0019538;GO:0034960;GO:0042221;GO:0043170;GO:0043283;GO:0044237;GO:0044238;GO:0044260;GO:0044267;GO:0050896;GO:0051789	protein folding;response to stress;response to unfolded protein;metabolic process;response to biotic stimulus;cellular process;response to organic substance;protein metabolic process;cellular biopolymer metabolic process;response to chemical stimulus	hsa:3301			K09502		1	9	9	19	9	9	19	9	9	19	27	27	27	44.868	397
132	12;193;341;1450;1530							IPI00012750;IPI00903251;IPI00877856	5;5;2	5;5;2	5;5;2	FALSE	40S ribosomal protein S25	RPS25	40S ribosomal protein S25;14 kDa protein	P62851	RS25_HUMAN	ENST00000236900		NP_001019	PF03297	Ribosomal_S25	S25 ribosomal protein	GO:0005730;GO:0015935;GO:0022627;GO:0030529;GO:0032991;GO:0033279;GO:0043226;GO:0043228;GO:0043229;GO:0043232;GO:0044422;GO:0044424;GO:0044428;GO:0044444;GO:0044445;GO:0044446;GO:0044464	nucleolus;small ribosomal subunit;cytosolic small ribosomal subunit;ribonucleoprotein complex;macromolecular complex;ribosomal subunit;organelle;non-membrane-bounded organelle;intracellular organelle;intracellular non-membrane-bounded organelle	GO:0003676;GO:0003723;GO:0005488;GO:0005515	nucleic acid binding;RNA binding;binding;protein binding	GO:0006414;GO:0008152;GO:0009058;GO:0009059;GO:0009987;GO:0034645;GO:0034960;GO:0034961;GO:0043170;GO:0043283;GO:0043284;GO:0044237;GO:0044249;GO:0044260	translational elongation;metabolic process;biosynthetic process;macromolecule biosynthetic process;cellular process;cellular macromolecule biosynthetic process;cellular biopolymer metabolic process;cellular biopolymer biosynthetic process	hsa:6230	ko03010	Ribosome	K02975		3	5	5	9	5	5	9	5	5	9	29.6	29.6	29.6	13.742	125
133	250;331;988;1290							IPI00012772;IPI00795138;IPI00797230;IPI00792050;IPI00795853;IPI00909884	4;4;3;3;3;2	4;4;3;3;3;2	4;4;3;3;3;2	FALSE	60S ribosomal protein L8;cDNA FLJ53750, highly similar to 60S ribosomal protein L8	RPL8	60S ribosomal protein L8;26 kDa protein;32 kDa protein;16 kDa protein;16 kDa protein;cDNA FLJ53750, highly similar to 60S ribosomal protein L8	P62917;D3DWN2;B4DVG7	RL8_HUMAN;B4DVG7_HUMAN	ENST00000262584;ENST00000394920	OTTHUMP00000178490;OTTHUMP00000178494;OTTHUMP00000178492;OTTHUMP00000178493;OTTHUMP00000178491;OTTHUMP00000178489	NP_000964;NP_150644	PF00181;PF03947	Ribosomal_L2;Ribosomal_L2_C	Ribosomal Proteins L2, RNA binding domain;Ribosomal Proteins L2, C-terminal domain	GO:0015934;GO:0022625;GO:0030529;GO:0032991;GO:0033279;GO:0044422;GO:0044424;GO:0044444;GO:0044445;GO:0044446;GO:0044464;GO:0005840;GO:0043226;GO:0043228;GO:0043229;GO:0043232	large ribosomal subunit;cytosolic large ribosomal subunit;ribonucleoprotein complex;macromolecular complex;ribosomal subunit;organelle part;intracellular part;cytoplasmic part;cytosolic part;intracellular organelle part;cell part;ribosome;organelle	GO:0003676;GO:0003723;GO:0003735;GO:0005198;GO:0005488;GO:0019843	nucleic acid binding;RNA binding;structural constituent of ribosome;structural molecule activity;binding;rRNA binding	GO:0006414;GO:0008152;GO:0009058;GO:0009059;GO:0009987;GO:0034645;GO:0034960;GO:0034961;GO:0043170;GO:0043283;GO:0043284;GO:0044237;GO:0044249;GO:0044260;GO:0006412;GO:0019538;GO:0044238;GO:0044267	translational elongation;metabolic process;biosynthetic process;macromolecule biosynthetic process;cellular process;cellular macromolecule biosynthetic process;cellular biopolymer metabolic process;cellular biopolymer biosynthetic process	hsa:6132	ko03010	Ribosome	K02938		6	4	4	8	4	4	8	4	4	8	13.2	13.2	13.2	28.024	257
134	108;164;195;202;203;286;305;317;334;373;376;403;411;414;440;454;464;474;479;484;551;593;603;629;677;678;711;735;780;811;842;852;863;907;918;919;929;1013;1022;1026;1054;1117;1125;1156;1166;1175;1176;1192;1196;1261;1370;1407;1461;1521;1541;1657;1698;1708;1751;1784;1804;1896;1918;1939;1965;1985;2002;2018;2025;2032;2036;2045;2062;2084;2147;2292;2295;2318;2405;2421;2441;2457;2501;2546;2560;2567;2589;2…	142;146;153;154;173;200;201;202;203;204;205;206;207;208;209;210;211;212;213			286;298;492;717;1046;1335;1366;1369;1520;1676;1759;1770;1837;1844;1892;2164;2167;2259;2452			IPI00013003;IPI00872885;IPI00157056;IPI00848209	93;92;90;45	74;73;71;41	73;72;70;41	FALSE	Acetyl-CoA carboxylase 2;ACC-beta;Biotin carboxylase;Putative uncharacterized protein ACACB	ACACB;ACC2;ACCB	Isoform Long of Acetyl-CoA carboxylase 2;Putative uncharacterized protein ACACB;Isoform Short of Acetyl-CoA carboxylase 2	O00763-1;O00763;Q59GJ9;A6NLM9;O00763-2;B4DYM0	ACACB_HUMAN;A6NLM9_HUMAN	ENST00000338432;ENST00000377848;ENST00000377854	OTTHUMP00000169123	NP_001084	PF08326;PF02785;PF00364;PF01039;PF00289;PF02786	ACC_central;Biotin_carb_C;Biotin_lipoyl;Carboxyl_trans;CPSase_L_chain;CPSase_L_D2	Acetyl-CoA carboxylase, central region;Biotin carboxylase C-terminal domain;Biotin-requiring enzyme;Carboxyl transferase domain;Carbamoyl-phosphate synthase L chain, N-terminal domain;Carbamoyl-phosphate synthase L chain, ATP binding domain	GO:0005794;GO:0005829;GO:0012505;GO:0016020;GO:0043226;GO:0043227;GO:0043229;GO:0043231;GO:0044424;GO:0044444;GO:0044464	Golgi apparatus;cytosol;endomembrane system;membrane;organelle;membrane-bounded organelle;intracellular organelle;intracellular membrane-bounded organelle;intracellular part;cytoplasmic part;cell part	GO:0000166;GO:0001882;GO:0001883;GO:0003824;GO:0003989;GO:0004075;GO:0005488;GO:0005524;GO:0009374;GO:0016421;GO:0016874;GO:0016879;GO:0016885;GO:0017076;GO:0019842;GO:0030145;GO:0030554;GO:0031406;GO:0032553;GO:0032555;GO:0032559;GO:0033293;GO:0043167;GO:0043169;GO:0046872;GO:0046914	nucleotide binding;nucleoside binding;purine nucleoside binding;catalytic activity;acetyl-CoA carboxylase activity;biotin carboxylase activity;binding;ATP binding;biotin binding;CoA carboxylase activity;ligase activity	GO:0006082;GO:0006629;GO:0006631;GO:0006633;GO:0008152;GO:0008610;GO:0009058;GO:0009987;GO:0010565;GO:0016053;GO:0019216;GO:0019217;GO:0019222;GO:0019752;GO:0031323;GO:0032787;GO:0042180;GO:0043436;GO:0044237;GO:0044238;GO:0044249;GO:0044255;GO:0046320;GO:0046394;GO:0050789;GO:0050794;GO:0060255;GO:0065007;GO:0080090	organic acid metabolic process;lipid metabolic process;fatty acid metabolic process;fatty acid biosynthetic process;metabolic process;lipid biosynthetic process;biosynthetic process;cellular process;regulation of cellular ketone metabolic process	hsa:32	ko00061;ko00620;ko00640;ko04910	Fatty acid biosynthesis;Pyruvate metabolism;Propanoate metabolism;Insulin signaling pathway	K01946;K11262		4	93	112	237	74	88	169	73	86	166	40.4	33.3	33	276.55	2458
135	1773;2771							IPI00013068	2	2	2	FALSE	Eukaryotic translation initiation factor 3 subunit E;Eukaryotic translation initiation factor 3 subunit 6;eIF-3 p48;Viral integration site protein INT-6 homolog	EIF3E;EIF3S6;INT6	Eukaryotic translation initiation factor 3 subunit E	P60228;B2R806;B3KW56;Q6IAX5	EIF3E_HUMAN	ENST00000220849	OTTHUMP00000178196	NP_001559	PF09440;PF01399	eIF3_N;PCI	eIF3 subunit 6 N terminal domain;PCI domain	GO:0005654;GO:0005829;GO:0005852;GO:0032991;GO:0043234;GO:0044422;GO:0044424;GO:0044428;GO:0044444;GO:0044446;GO:0044464	nucleoplasm;cytosol;eukaryotic translation initiation factor 3 complex;macromolecular complex;protein complex;organelle part;intracellular part;nuclear part;cytoplasmic part;intracellular organelle part;cell part	GO:0003676;GO:0003743;GO:0005488;GO:0005515;GO:0008135;GO:0045182;GO:0047485	nucleic acid binding;translation initiation factor activity;binding;protein binding;translation factor activity, nucleic acid binding;translation regulator activity;protein N-terminus binding	GO:0000184;GO:0000956;GO:0006139;GO:0006401;GO:0006402;GO:0006413;GO:0006417;GO:0006446;GO:0006807;GO:0008152;GO:0009056;GO:0009057;GO:0009889;GO:0009890;GO:0009892;GO:0009987;GO:0010468;GO:0010556;GO:0010558;GO:0010605;GO:0010608;GO:0016070;GO:0016071;GO:0017148;GO:0019222;GO:0031323;GO:0031324;GO:0031326;GO:0031327;GO:0032268;GO:0032269;GO:0034960;GO:0034962;GO:0043170;GO:0043283;GO:0043285;GO:…	nuclear-transcribed mRNA catabolic process, nonsense-mediated decay;nuclear-transcribed mRNA catabolic process;nucleobase, nucleoside, nucleotide and nucleic acid metabolic process;RNA catabolic process;mRNA catabolic process;translational initiation	hsa:3646			K03250		1	2	2	2	2	2	2	2	2	2	4.3	4.3	4.3	52.22	445
136	1868;2705							IPI00013212;IPI00910540	2;2	2;2	2;2	FALSE	Tyrosine-protein kinase CSK;C-SRC kinase;Protein-tyrosine kinase CYL;cDNA FLJ51496, highly similar to Tyrosine-protein kinase CSK (EC 2.7.10.2)	CSK	Tyrosine-protein kinase CSK;cDNA FLJ51496, highly similar to Tyrosine-protein kinase CSK	P41240;A8K3B6;B2R6Q4;B4DMZ0;B5BU52;Q53EL3;B4DP99	CSK_HUMAN;B4DP99_HUMAN	ENST00000220003	OTTHUMP00000175979;OTTHUMP00000183471	NP_001120662;NP_004374	PF07714;PF00017;PF00018	Pkinase_Tyr;SH2;SH3_1	Protein tyrosine kinase;SH2 domain;SH3 domain	GO:0005737;GO:0044424;GO:0044464	cytoplasm;intracellular part;cell part	GO:0000166;GO:0001882;GO:0001883;GO:0003824;GO:0004672;GO:0004713;GO:0004715;GO:0005488;GO:0005515;GO:0005524;GO:0008022;GO:0016301;GO:0016740;GO:0016772;GO:0016773;GO:0017076;GO:0030554;GO:0032553;GO:0032555;GO:0032559	nucleotide binding;nucleoside binding;purine nucleoside binding;catalytic activity;protein kinase activity;protein tyrosine kinase activity;non-membrane spanning protein tyrosine kinase activity;binding;protein binding;ATP binding	GO:0006464;GO:0006468;GO:0006793;GO:0006796;GO:0008152;GO:0009987;GO:0016310;GO:0019538;GO:0034960;GO:0043170;GO:0043283;GO:0043412;GO:0043687;GO:0044237;GO:0044238;GO:0044260;GO:0044267	protein modification process;protein amino acid phosphorylation;phosphorus metabolic process;phosphate metabolic process;metabolic process;cellular process;phosphorylation;protein metabolic process;cellular biopolymer metabolic process	hsa:1445	ko04810;ko04062;ko05120	Regulation of actin cytoskeleton;Chemokine signaling pathway;Epithelial cell signaling in Helicobacter pylori infection	K05728		2	2	2	2	2	2	2	2	2	2	4.2	4.2	4.2	50.704	450
137	967;1119;1194;1578;2010;2565;2595;2707							IPI00013296;IPI00397609;IPI00790711;IPI00894147	8;6;6;2	8;6;6;2	8;6;6;2	FALSE	40S ribosomal protein S18;Ke-3	RPS18;D6S218E	40S ribosomal protein S18;18 kDa protein;17 kDa protein	P62269;Q5SUJ3	RS18_HUMAN	ENST00000211372;ENST00000374631;ENST00000383076	OTTHUMP00000014635;OTTHUMP00000029059;OTTHUMP00000029467;OTTHUMP00000193497;OTTHUMP00000194331;OTTHUMP00000183218;OTTHUMP00000183217	NP_072045	PF00416	Ribosomal_S13	Ribosomal protein S13/S18	GO:0015935;GO:0022627;GO:0030529;GO:0032991;GO:0033279;GO:0044422;GO:0044424;GO:0044444;GO:0044445;GO:0044446;GO:0044464	small ribosomal subunit;cytosolic small ribosomal subunit;ribonucleoprotein complex;macromolecular complex;ribosomal subunit;organelle part;intracellular part;cytoplasmic part;cytosolic part;intracellular organelle part;cell part	GO:0003676;GO:0003723;GO:0003735;GO:0005198;GO:0005488;GO:0019843	nucleic acid binding;RNA binding;structural constituent of ribosome;structural molecule activity;binding;rRNA binding	GO:0006414;GO:0008152;GO:0009058;GO:0009059;GO:0009987;GO:0034645;GO:0034960;GO:0034961;GO:0043170;GO:0043283;GO:0043284;GO:0044237;GO:0044249;GO:0044260	translational elongation;metabolic process;biosynthetic process;macromolecule biosynthetic process;cellular process;cellular macromolecule biosynthetic process;cellular biopolymer metabolic process;cellular biopolymer biosynthetic process	hsa:100130553;hsa:6222	ko03010	Ribosome	K02964		4	8	9	11	8	9	11	8	9	11	45.4	45.4	45.4	17.718	152
138	109							IPI00013415;IPI00478287;IPI00893703;IPI00798077;IPI00796554	1;1;1;1;1	1;1;1;1;1	1;1;1;1;1	FALSE	40S ribosomal protein S7;Putative uncharacterized protein RPS7	RPS7	40S ribosomal protein S7;22 kDa protein;Putative uncharacterized protein RPS7;19 kDa protein;18 kDa protein	P62081;Q57Z92;B5MCP9	RS7_HUMAN;B5MCP9_HUMAN	ENST00000304921;ENST00000403564;ENST00000406376;ENST00000407445	OTTHUMP00000115354;OTTHUMP00000200057;OTTHUMP00000200058;OTTHUMP00000180860;OTTHUMP00000180862;OTTHUMP00000200056;OTTHUMP00000180861;OTTHUMP00000181925	NP_001002	PF01251	Ribosomal_S7e	Ribosomal protein S7e	GO:0005730;GO:0015935;GO:0022627;GO:0030529;GO:0032991;GO:0033279;GO:0043226;GO:0043228;GO:0043229;GO:0043232;GO:0044422;GO:0044424;GO:0044428;GO:0044444;GO:0044445;GO:0044446;GO:0044464;GO:0005840	nucleolus;small ribosomal subunit;cytosolic small ribosomal subunit;ribonucleoprotein complex;macromolecular complex;ribosomal subunit;organelle;non-membrane-bounded organelle;intracellular organelle;intracellular non-membrane-bounded organelle	GO:0003676;GO:0003723;GO:0003735;GO:0005198;GO:0005488;GO:0005515	nucleic acid binding;RNA binding;structural constituent of ribosome;structural molecule activity;binding;protein binding	GO:0006139;GO:0006364;GO:0006396;GO:0006414;GO:0006807;GO:0008152;GO:0009058;GO:0009059;GO:0009987;GO:0016070;GO:0016072;GO:0022613;GO:0034470;GO:0034645;GO:0034660;GO:0034960;GO:0034961;GO:0042274;GO:0043170;GO:0043283;GO:0043284;GO:0044085;GO:0044237;GO:0044238;GO:0044249;GO:0044260;GO:0006412;GO:0019538;GO:0044267	nucleobase, nucleoside, nucleotide and nucleic acid metabolic process;rRNA processing;RNA processing;translational elongation;nitrogen compound metabolic process;metabolic process;biosynthetic process;macromolecule biosynthetic process;cellular process	hsa:6201	ko03010	Ribosome	K02993		5	1	1	1	1	1	1	1	1	1	6.2	6.2	6.2	22.127	194
139	11;112;587;1529;2476;2481;2549							IPI00013452;IPI00909383;IPI00026665;IPI00925046;IPI00925511;IPI00925952;IPI00796022	7;6;1;1;1;1;1	7;6;1;1;1;1;1	7;6;1;1;1;1;1	FALSE	Bifunctional aminoacyl-tRNA synthetase;Proliferation-inducing gene 32 protein;Glutamyl-tRNA synthetase;Glutamate--tRNA ligase;Prolyl-tRNA synthetase;Proline--tRNA ligase;cDNA FLJ56021, highly similar to Bifunctional aminoacyl-tRNA synthetase[Includes: Glutamyl-tRNA synthetase (EC 6.1.1.17)	EPRS;GLNS;PARS;QARS;QPRS;PIG32	Bifunctional aminoacyl-tRNA synthetase;cDNA FLJ56021, highly similar to Bifunctional aminoacyl-tRNA synthetase[Includes: Glutamyl-tRNA synthetase (Fragment)	P07814;B4DP50;Q3KQZ8;B4DKX5	SYEP_HUMAN;B4DKX5_HUMAN	ENST00000366923	OTTHUMP00000035562	NP_004437	PF03129;PF09180;PF00749;PF03950;PF00587;PF00458	HGTP_anticodon;ProRS-C_1;tRNA-synt_1c;tRNA-synt_1c_C;tRNA-synt_2b;WHEP-TRS	Anticodon binding domain;Prolyl-tRNA synthetase, C-terminal;tRNA synthetases class I (E and Q), catalytic domain;tRNA synthetases class I (E and Q), anti-codon binding domain;tRNA synthetase class II core domain (G, H, P, S and T);WHEP-TRS domain	GO:0000267;GO:0005625;GO:0005737;GO:0044424;GO:0044464	cell fraction;soluble fraction;cytoplasm;intracellular part;cell part	GO:0000166;GO:0001882;GO:0001883;GO:0003676;GO:0003723;GO:0003824;GO:0004812;GO:0004818;GO:0004827;GO:0005488;GO:0005515;GO:0005524;GO:0016874;GO:0016875;GO:0016876;GO:0017076;GO:0030554;GO:0032553;GO:0032555;GO:0032559	nucleotide binding;nucleoside binding;purine nucleoside binding;nucleic acid binding;RNA binding;catalytic activity;aminoacyl-tRNA ligase activity;glutamate-tRNA ligase activity;proline-tRNA ligase activity;binding;protein binding;ATP binding	GO:0006082;GO:0006139;GO:0006399;GO:0006418;GO:0006424;GO:0006433;GO:0006461;GO:0006519;GO:0006520;GO:0006807;GO:0008152;GO:0009308;GO:0009987;GO:0010926;GO:0016043;GO:0016070;GO:0019752;GO:0022607;GO:0034660;GO:0034960;GO:0042180;GO:0043038;GO:0043039;GO:0043170;GO:0043283;GO:0043436;GO:0043933;GO:0044106;GO:0044237;GO:0044238;GO:0044260;GO:0065003	organic acid metabolic process;nucleobase, nucleoside, nucleotide and nucleic acid metabolic process;tRNA metabolic process;tRNA aminoacylation for protein translation;glutamyl-tRNA aminoacylation;prolyl-tRNA aminoacylation;protein complex assembly	hsa:2058	ko00251;ko00860;ko00970	Glutamate metabolism;Porphyrin and chlorophyll metabolism;Aminoacyl-tRNA biosynthesis	K01881;K01885		7	7	7	12	7	7	12	7	7	12	4.8	4.8	4.8	170.59	1512
140	110;150;547;652;653;740;1099;1113;1139;1143;1240;1341;1430;1632;1739;1740;1744;1831;1855;2034;2150;2289;2772	111;113;114;115;116;118;119;120;214;215;216;217			73;164;170;233;257;267;293;321;323;330;363;388			IPI00013475;IPI00031370;IPI00930715;IPI00827736	23;22;22;5	4;3;3;1	3;2;2;0	FALSE	Tubulin beta-2A chain;Tubulin beta-2B chain;cDNA, FLJ93005, highly similar to Homo sapiens tubulin, beta polypeptide (TUBB), mRNA	TUBB2A;TUBB2;TUBB2B	Tubulin beta-2A chain;Tubulin beta-2B chain;cDNA, FLJ93005, highly similar to Homo sapiens tubulin, beta polypeptide (TUBB), mRNA	Q13885;A5D906;A5D907;Q9BVA1;A1L195;B4E052;B7Z4N1;O43209;Q9UGA2;B2R6L0	TBB2A_HUMAN;TBB2B_HUMAN;B2R6L0_HUMAN	ENST00000333628;ENST00000259818	OTTHUMP00000015956;OTTHUMP00000015964	NP_001060;NP_821080	PF00091;PF03953	Tubulin;Tubulin_C	Tubulin/FtsZ family, GTPase domain;Tubulin/FtsZ family, C-terminal domain	GO:0005874;GO:0032991;GO:0043234;GO:0044422;GO:0044424;GO:0044430;GO:0044446;GO:0044464	microtubule;macromolecular complex;protein complex;organelle part;intracellular part;cytoskeletal part;intracellular organelle part;cell part	GO:0000166;GO:0003824;GO:0003924;GO:0005198;GO:0005488;GO:0005515;GO:0005525;GO:0016462;GO:0016787;GO:0016817;GO:0016818;GO:0017076;GO:0017111;GO:0019001;GO:0032553;GO:0032555;GO:0032561	nucleotide binding;catalytic activity;GTPase activity;structural molecule activity;binding;protein binding;GTP binding;pyrophosphatase activity;hydrolase activity;hydrolase activity, acting on acid anhydrides	GO:0006461;GO:0007017;GO:0007018;GO:0009987;GO:0010926;GO:0016043;GO:0022607;GO:0034621;GO:0034622;GO:0043623;GO:0043933;GO:0051258;GO:0065003	protein complex assembly;microtubule-based process;microtubule-based movement;cellular process;anatomical structure formation;cellular component organization;cellular component assembly;cellular macromolecular complex subunit organization	hsa:7280;hsa:347733	ko04540	Gap junction	K07375		4	23	32	83	4	5	9	3	3	6	56.4	10.8	8.1	49.906	445
141	55;544;699;835;1018;1598;2182;2228	218			61			IPI00013485;IPI00165486;IPI00943304;IPI00940323;IPI00386445;IPI00871956;IPI00479366;IPI00877829;IPI00955904;IPI00798353;IPI00878297;IPI00878284	8;8;7;5;5;5;4;3;2;2;1;1	8;8;7;5;5;5;4;3;2;2;1;1	8;8;7;5;5;5;4;3;2;2;1;1	FALSE	40S ribosomal protein S2;S4;LLRep3 protein;Ribosomal protein S2;Ribosomal protein S2, isoform CRA_b	RPS2;RPS4;OK/KNS-cl.7;hCG_1990006	40S ribosomal protein S2;31 kDa protein;31 kDa protein;30 kDa protein;Ribosomal protein S2, isoform CRA_b;Similar to Ribosomal protein S2;31 kDa protein	P15880;A4D0Y7;D3DU82;O60249;Q3KQT6;Q6IPX5;Q8J014;Q8N5L9;Q8NI62;Q9BSW5;Q8NI61	RS2_HUMAN;Q8NI61_HUMAN	ENST00000343262	OTTHUMP00000081455;OTTHUMP00000158896;OTTHUMP00000169413;OTTHUMP00000182608	NP_002943	PF00333;PF03719	Ribosomal_S5;Ribosomal_S5_C	Ribosomal protein S5, N-terminal domain;Ribosomal protein S5, C-terminal domain	GO:0005654;GO:0015935;GO:0022627;GO:0030529;GO:0032991;GO:0033279;GO:0044422;GO:0044424;GO:0044428;GO:0044444;GO:0044445;GO:0044446;GO:0044464	nucleoplasm;small ribosomal subunit;cytosolic small ribosomal subunit;ribonucleoprotein complex;macromolecular complex;ribosomal subunit;organelle part;intracellular part;nuclear part;cytoplasmic part;cytosolic part;intracellular organelle part;cell part	GO:0003676;GO:0003723;GO:0003735;GO:0005198;GO:0005488;GO:0005515;GO:0017134;GO:0019838;GO:0048602;GO:0048604	nucleic acid binding;RNA binding;structural constituent of ribosome;structural molecule activity;binding;protein binding;fibroblast growth factor binding;growth factor binding;fibroblast growth factor 1 binding;fibroblast growth factor 3 binding	GO:0006414;GO:0008152;GO:0009058;GO:0009059;GO:0009987;GO:0034645;GO:0034960;GO:0034961;GO:0043170;GO:0043283;GO:0043284;GO:0044237;GO:0044249;GO:0044260;GO:0006412;GO:0019538;GO:0044238;GO:0044267	translational elongation;metabolic process;biosynthetic process;macromolecule biosynthetic process;cellular process;cellular macromolecule biosynthetic process;cellular biopolymer metabolic process;cellular biopolymer biosynthetic process	hsa:6187	ko03010	Ribosome	K02981		12	8	8	11	8	8	11	8	8	11	28	28	28	31.324	293
142	110;149;652;653;740;1100;1143;1240;1341;1831;1855;2034;2638;2775	109;112;113;114;214			420;511;604;640;735			IPI00152453;IPI00013683;IPI00640115;IPI00644620	14;14;13;12	2;2;2;2	1;1;1;1	FALSE	Melanocyte-stimulating hormone receptor;Melanotropin receptor;Melanocortin receptor 1;MC1-R;Tubulin beta-3 chain;Tubulin beta-III;Tubulin beta-4;cDNA FLJ16289 fis, clone OCBBF2009920, highly similar to TUBULIN BETA-3 CHAIN;cDNA FLJ77784;HCG1983504, isoform CRA_f	MC1R;MSHR;TUBB3;TUBB4;hCG_1983504	Tubulin, beta, 4;Tubulin beta-3 chain;cDNA FLJ77784;35 kDa protein	Q01726;A8I0M1;B2RBD5;B3KNP6;Q1JUL4;Q1JUL6;Q1JUL8;Q1JUL9;Q1JUM0;Q1JUM2;Q1JUM3;Q1JUM4;Q1JUM5;Q3ZCR3;Q53G92;Q6UR92;Q6UR93;Q6UR94;Q6UR95;Q6UR96;Q6UR97;Q6UR98;Q6UR99;Q6URA0;Q7KZS6;Q86YW1;Q13509;A8K854;Q9BV28	MSHR_HUMAN;TBB3_HUMAN;A8K854_HUMAN	ENST00000304984;ENST00000315491	OTTHUMP00000081111;OTTHUMP00000081633;OTTHUMP00000176846;OTTHUMP00000081634;OTTHUMP00000081635	NP_002377;NP_006077	PF00001;PF00091;PF03953	7tm_1;Tubulin;Tubulin_C	7 transmembrane receptor (rhodopsin family);Tubulin/FtsZ family, GTPase domain;Tubulin/FtsZ family, C-terminal domain	GO:0005887;GO:0016021;GO:0031224;GO:0031226;GO:0044425;GO:0044459;GO:0044464;GO:0005874;GO:0032991;GO:0043234;GO:0044422;GO:0044424;GO:0044430;GO:0044446	integral to plasma membrane;integral to membrane;intrinsic to membrane;intrinsic to plasma membrane;membrane part;plasma membrane part;cell part;microtubule;macromolecular complex;protein complex;organelle part;intracellular part;cytoskeletal part	GO:0001653;GO:0004871;GO:0004872;GO:0004888;GO:0004930;GO:0004977;GO:0004980;GO:0005488;GO:0008528;GO:0042277;GO:0042562;GO:0060089;GO:0000166;GO:0003824;GO:0003924;GO:0005198;GO:0005525;GO:0016462;GO:0016787;GO:0016817;GO:0016818;GO:0017076;GO:0017111;GO:0019001;GO:0032553;GO:0032555;GO:0032561	peptide receptor activity;signal transducer activity;receptor activity;transmembrane receptor activity;G-protein coupled receptor activity;melanocortin receptor activity;melanocyte stimulating hormone receptor activity;binding	GO:0007154;GO:0007165;GO:0007166;GO:0007186;GO:0007187;GO:0007242;GO:0007275;GO:0009314;GO:0009411;GO:0009416;GO:0009628;GO:0009650;GO:0009987;GO:0019932;GO:0019935;GO:0032501;GO:0032502;GO:0050789;GO:0050794;GO:0050896;GO:0065007;GO:0006461;GO:0007017;GO:0007018;GO:0010926;GO:0016043;GO:0022607;GO:0034621;GO:0034622;GO:0043623;GO:0043933;GO:0051258;GO:0065003;GO:0000280;GO:0006996;GO:0007067;GO:…	cell communication;signal transduction;cell surface receptor linked signal transduction;G-protein coupled receptor protein signaling pathway;G-protein signaling, coupled to cyclic nucleotide second messenger;intracellular signaling cascade	hsa:4157;hsa:10381	ko04080;ko04916;ko04540	Neuroactive ligand-receptor interaction;Melanogenesis;Gap junction	K04199;K07375		4	14	20	53	2	2	6	1	1	3	16.6	2.1	1	88.381	797
143	221;774;944;2245;2544;2753;2800;2801							IPI00479191;IPI00013881;IPI00026230;IPI00940955;IPI00923539;IPI00908896;IPI00302133;IPI00925021	8;8;5;4;2;2;1;1	6;6;4;3;1;0;1;1	5;5;3;2;1;0;0;0	FALSE	Heterogeneous nuclear ribonucleoprotein H;Heterogeneous nuclear ribonucleoprotein H, N-terminally processed;Heterogeneous nuclear ribonucleoprotein H2;Heterogeneous nuclear ribonucleoprotein H';FTP-3;cDNA FLJ57964, highly similar to Heterogeneous nuclear ribonucleoprotein H'	HNRNPH1;HNRPH;HNRPH1;HNRNPH2;FTP3;HNRPH2	51 kDa protein;Heterogeneous nuclear ribonucleoprotein H;Heterogeneous nuclear ribonucleoprotein H2;cDNA FLJ57964, highly similar to Heterogeneous nuclear ribonucleoprotein H'	P31943;D3DWQ2;Q68DG4;P55795;B4DFK9	HNRH1_HUMAN;HNRH2_HUMAN;B4DFK9_HUMAN	ENST00000329433;ENST00000356731;ENST00000393432;ENST00000316594;ENST00000395130	OTTHUMP00000161514;OTTHUMP00000161513;OTTHUMP00000023682	NP_005511;NP_001027565;NP_062543	PF00076;PF08080	RRM_1;zf-RNPHF	RNA recognition motif. (a.k.a. RRM, RBD, or RNP domain);RNPHF zinc finger	GO:0005654;GO:0005681;GO:0005856;GO:0030529;GO:0030530;GO:0032991;GO:0043226;GO:0043228;GO:0043229;GO:0043232;GO:0044422;GO:0044424;GO:0044428;GO:0044446;GO:0044464	nucleoplasm;spliceosomal complex;cytoskeleton;ribonucleoprotein complex;heterogeneous nuclear ribonucleoprotein complex;macromolecular complex;organelle;non-membrane-bounded organelle;intracellular organelle;intracellular non-membrane-bounded organelle	GO:0000166;GO:0003676;GO:0003723;GO:0003727;GO:0005488;GO:0005515;GO:0008187;GO:0008266	nucleotide binding;nucleic acid binding;RNA binding;single-stranded RNA binding;binding;protein binding;poly-pyrimidine tract binding;poly(U) RNA binding	GO:0000375;GO:0000377;GO:0000398;GO:0006139;GO:0006396;GO:0006397;GO:0006807;GO:0008152;GO:0008380;GO:0009987;GO:0016070;GO:0016071;GO:0034960;GO:0043170;GO:0043283;GO:0044237;GO:0044238;GO:0044260	RNA splicing, via transesterification reactions;RNA splicing, via transesterification reactions with bulged adenosine as nucleophile;nuclear mRNA splicing, via spliceosome;nucleobase, nucleoside, nucleotide and nucleic acid metabolic process	hsa:3187;hsa:3188					8	8	8	16	6	6	12	5	5	10	22.2	16.5	15.3	51.229	472
144	65;605;687;1548;1842;2658;2738;2754	219			924			IPI00013933;IPI00217182	8;8	8;8	8;8	FALSE	Desmoplakin;250/210 kDa paraneoplastic pemphigus antigen	DSP	Isoform DPI of Desmoplakin;Isoform DPII of Desmoplakin	P15924-1;P15924;P15924-2;B4DKX6;B4DWT7;B4E2A0;Q4LE79	DESP_HUMAN	ENST00000379802	OTTHUMP00000016001	NP_004406;NP_001008844	PF00681	Plectin	Plectin repeat	GO:0001533;GO:0005856;GO:0005911;GO:0030054;GO:0030057;GO:0043226;GO:0043228;GO:0043229;GO:0043232;GO:0044424;GO:0044425;GO:0044459;GO:0044464;GO:0070161	cornified envelope;cytoskeleton;cell-cell junction;cell junction;desmosome;organelle;non-membrane-bounded organelle;intracellular organelle;intracellular non-membrane-bounded organelle;intracellular part;membrane part;plasma membrane part;cell part	GO:0005198;GO:0005200;GO:0005488;GO:0005515;GO:0030674	structural molecule activity;structural constituent of cytoskeleton;binding;protein binding;protein binding, bridging	GO:0006464;GO:0008152;GO:0008544;GO:0009888;GO:0009913;GO:0009987;GO:0018149;GO:0019538;GO:0030154;GO:0030216;GO:0032502;GO:0034960;GO:0043170;GO:0043283;GO:0043412;GO:0043687;GO:0044237;GO:0044238;GO:0044260;GO:0044267;GO:0048856;GO:0048869	protein modification process;metabolic process;epidermis development;tissue development;epidermal cell differentiation;cellular process;peptide cross-linking;protein metabolic process;cell differentiation;keratinocyte differentiation;developmental process	hsa:1832			K10381		2	8	8	8	8	8	8	8	8	8	2.6	2.6	2.6	331.77	2871
145	1388;2675							IPI00797612;IPI00013953;IPI00926728;IPI00927196;IPI00909651;IPI00902960;IPI00794322	2;2;2;1;1;1;1	2;2;2;1;1;1;1	2;2;2;1;1;1;1	FALSE	WD repeat-containing protein 6;Putative uncharacterized protein DKFZp434F1720;cDNA FLJ56107, highly similar to WD repeat protein 6;cDNA FLJ52552, highly similar to WD repeat protein 6;cDNA FLJ34760 fis, clone NT2NE2001889, highly similar to WD repeat protein 6;WDR6 protein	WDR6;DKFZp434F1720	WD repeat-containing protein 6;WD repeat-containing protein 6;Putative uncharacterized protein DKFZp434F1720;cDNA FLJ56107, highly similar to WD repeat protein 6;cDNA FLJ52552, highly similar to WD repeat protein 6;cDNA FLJ34760 fis, clone NT2NE2001889, hi	Q9NNW5;B4E256;Q8NDH0;B4DLP3;Q6AZD6;Q9H9M3;B4DK45;B3KRR8;Q6PKC6	WDR6_HUMAN;Q8NDH0_HUMAN;B4DLP3_HUMAN;B4DK45_HUMAN;B3KRR8_HUMAN;Q6PKC6_HUMAN	ENST00000315574;ENST00000395474	OTTHUMP00000164827;OTTHUMP00000171058;OTTHUMP00000208909;OTTHUMP00000208907;OTTHUMP00000171060	NP_060501	PF00400	WD40	WD domain, G-beta repeat	GO:0005737;GO:0044424;GO:0044464	cytoplasm;intracellular part;cell part	GO:0005488;GO:0005515	binding;protein binding	GO:0007050;GO:0008285;GO:0009987;GO:0022402;GO:0042127;GO:0048519;GO:0048523;GO:0050789;GO:0050794;GO:0065007	cell cycle arrest;negative regulation of cell proliferation;cellular process;cell cycle process;regulation of cell proliferation;negative regulation of biological process;negative regulation of cellular process;regulation of biological process						7	2	2	2	2	2	2	2	2	2	2.4	2.4	2.4	125	1151
146	81;82;562;2497							IPI00014230;IPI00796075;IPI00796630	4;2;1	4;2;1	4;2;1	FALSE	Complement component 1 Q subcomponent-binding protein, mitochondrial;Glycoprotein gC1qBP;GC1q-R protein;Hyaluronan-binding protein 1;Mitochondrial matrix protein p32;p33	C1QBP;GC1QBP;HABP1;SF2P32	Complement component 1 Q subcomponent-binding protein, mitochondrial;20 kDa protein	Q07021;A8K651	C1QBP_HUMAN	ENST00000225698	OTTHUMP00000183090;OTTHUMP00000183087;OTTHUMP00000183089	NP_001203	PF02330	MAM33	Mitochondrial glycoprotein	GO:0005759;GO:0005886;GO:0016020;GO:0044422;GO:0044424;GO:0044429;GO:0044444;GO:0044446;GO:0044464	mitochondrial matrix;plasma membrane;membrane;organelle part;intracellular part;mitochondrial part;cytoplasmic part;intracellular organelle part;cell part	GO:0001846;GO:0001848;GO:0001849;GO:0005488;GO:0005515	opsonin binding;complement binding;complement component C1q binding;binding;protein binding	GO:0002376;GO:0006955;GO:0044419;GO:0050896;GO:0051704	immune system process;immune response;interspecies interaction between organisms;response to stimulus;multi-organism process	hsa:708					3	4	4	8	4	4	8	4	4	8	16.7	16.7	16.7	31.362	282
147	354							IPI00014338	1	1	1	FALSE	Neutrophil cytosol factor 4;Neutrophil NADPH oxidase factor 4;p40-phox;SH3 and PX domain-containing protein 4	NCF4;SH3PXD4	Isoform 1 of Neutrophil cytosol factor 4	Q15080-1;Q15080;Q53FG4;Q6FGM9	NCF4_HUMAN	ENST00000248899;ENST00000336951;ENST00000397147	OTTHUMP00000028736;OTTHUMP00000197809	NP_000622	PF00564;PF00787;PF00018	PB1;PX;SH3_1	PB1 domain;PX domain;SH3 domain	GO:0005829;GO:0032991;GO:0043020;GO:0043234;GO:0044424;GO:0044425;GO:0044444;GO:0044459;GO:0044464	cytosol;macromolecular complex;NADPH oxidase complex;protein complex;intracellular part;membrane part;cytoplasmic part;plasma membrane part;cell part	GO:0005488;GO:0005515;GO:0005543;GO:0008289;GO:0035091;GO:0046983	binding;protein binding;phospholipid binding;lipid binding;phosphoinositide binding;protein dimerization activity	GO:0002376;GO:0006955;GO:0007154;GO:0008152;GO:0009987;GO:0050896;GO:0055114	immune system process;immune response;cell communication;metabolic process;cellular process;response to stimulus;oxidation reduction	hsa:4689	ko04670	Leukocyte transendothelial migration	K08012		1	1	1	1	1	1	1	1	1	1	2.1	2.1	2.1	39.031	339
148	2581							IPI00015614;IPI00385250;IPI00220839;IPI00941500;IPI00843764	1;1;1;1;1	1;1;1;1;1	1;1;1;1;1	FALSE	Trypsin-3;Trypsin III;Brain trypsinogen;Mesotrypsinogen;Trypsin IV;Serine protease 3;Serine protease 4;Protease, serine, 3	PRSS3;PRSS4;TRY3;TRY4;RP11-176F3.3-002	Isoform A of Trypsin-3;Protease serine 4 isoform B;Isoform B of Trypsin-3;27 kDa protein;Isoform C of Trypsin-3	P35030-1;P35030;A8CED1;Q8N2U3;B1AN99;Q7Z5F4;P35030-2;P35030-3;A8CED3;Q6ISJ4	TRY3_HUMAN;B1AN99_HUMAN	ENST00000361005;ENST00000379405;ENST00000342836	OTTHUMP00000021238;OTTHUMP00000021237;OTTHUMP00000021239	NP_031369;NP_002762	PF00089	Trypsin	Trypsin	GO:0005615;GO:0044421	extracellular space;extracellular region part	GO:0003824;GO:0004175;GO:0004252;GO:0005488;GO:0005509;GO:0005515;GO:0008233;GO:0008236;GO:0016787;GO:0017171;GO:0043167;GO:0043169;GO:0046872;GO:0070011	catalytic activity;endopeptidase activity;serine-type endopeptidase activity;binding;calcium ion binding;protein binding;peptidase activity;serine-type peptidase activity;hydrolase activity;serine hydrolase activity;ion binding;cation binding	GO:0006508;GO:0006928;GO:0007586;GO:0008152;GO:0009056;GO:0009057;GO:0009987;GO:0016477;GO:0016485;GO:0019538;GO:0030163;GO:0031638;GO:0032501;GO:0043170;GO:0043283;GO:0043285;GO:0043542;GO:0044238;GO:0048870;GO:0051604	proteolysis;cell motion;digestion;metabolic process;catabolic process;macromolecule catabolic process;cellular process;cell migration;protein processing;protein metabolic process;protein catabolic process;zymogen activation	hsa:5646	ko04080	Neuroactive ligand-receptor interaction	K01312		5	1	1	1	1	1	1	1	1	1	4.3	4.3	4.3	32.528	304
149	3;956							IPI00015842	2	2	2	FALSE	Reticulocalbin-1	RCN1;RCN	Reticulocalbin-1	Q15293;B7Z1M1;D3DR00;Q5J7V8	RCN1_HUMAN	ENST00000054950		NP_002892	PF00036	efhand	EF hand	GO:0005783;GO:0005788;GO:0031974;GO:0043226;GO:0043227;GO:0043229;GO:0043231;GO:0043233;GO:0044422;GO:0044424;GO:0044432;GO:0044444;GO:0044446;GO:0044464;GO:0070013	endoplasmic reticulum;endoplasmic reticulum lumen;membrane-enclosed lumen;organelle;membrane-bounded organelle;intracellular organelle;intracellular membrane-bounded organelle;organelle lumen;organelle part;intracellular part;endoplasmic reticulum part	GO:0005488;GO:0005509;GO:0043167;GO:0043169;GO:0046872	binding;calcium ion binding;ion binding;cation binding;metal ion binding			hsa:5954					1	2	2	3	2	2	3	2	2	3	8.5	8.5	8.5	38.89	331
150	32;142;147;650;742;993;1122;1398;1762;1783;1822;2113;2388;2483;2672	220;221;222;223;224			100;113;216;255;361			IPI00015911;IPI00926319;IPI00909143;IPI00926810;IPI00927039	15;14;13;2;2	15;14;13;2;2	15;14;13;2;2	FALSE	Dihydrolipoyl dehydrogenase, mitochondrial;Dihydrolipoamide dehydrogenase;Glycine cleavage system L protein;cDNA FLJ50515, highly similar to Dihydrolipoyl dehydrogenase, mitochondrial (EC 1.8.1.4);Dihydrolipoyl dehydrogenase	DLD;GCSL;LAD;PHE3	Dihydrolipoyl dehydrogenase, mitochondrial;cDNA FLJ56112, highly similar to Dihydrolipoyl dehydrogenase, mitochondrial;Dihydrolipoyl dehydrogenase	P09622;B4DFL1;B4DHG0;B4DMK9;B4DT69	DLDH_HUMAN;B4DHG0_HUMAN;B4DT69_HUMAN	ENST00000205402	OTTHUMP00000025117;OTTHUMP00000206744;OTTHUMP00000206749;OTTHUMP00000206746;OTTHUMP00000206748	NP_000099	PF00070;PF07992;PF02852	Pyr_redox;Pyr_redox_2;Pyr_redox_dim	Pyridine nucleotide-disulphide oxidoreductase;Pyridine nucleotide-disulphide oxidoreductase;Pyridine nucleotide-disulphide oxidoreductase, dimerisation domain	GO:0005759;GO:0044422;GO:0044424;GO:0044429;GO:0044444;GO:0044446;GO:0044464;GO:0005739;GO:0019861;GO:0042995;GO:0043159;GO:0043226;GO:0043227;GO:0043229;GO:0043231;GO:0044433;GO:0044437;GO:0005737	mitochondrial matrix;organelle part;intracellular part;mitochondrial part;cytoplasmic part;intracellular organelle part;cell part;mitochondrion;flagellum;cell projection;acrosomal matrix;organelle;membrane-bounded organelle;intracellular organelle	GO:0000166;GO:0001882;GO:0001883;GO:0003824;GO:0004148;GO:0005488;GO:0016491;GO:0016651;GO:0016667;GO:0016668;GO:0017076;GO:0030554;GO:0048037;GO:0050660;GO:0050662	nucleotide binding;nucleoside binding;purine nucleoside binding;catalytic activity;dihydrolipoyl dehydrogenase activity;binding;oxidoreductase activity;oxidoreductase activity, acting on NADH or NADPH	GO:0009987;GO:0019725;GO:0042592;GO:0045454;GO:0050789;GO:0050794;GO:0065007;GO:0065008;GO:0006091;GO:0006120;GO:0006508;GO:0006873;GO:0007369;GO:0008152;GO:0009056;GO:0009057;GO:0009653;GO:0019538;GO:0021700;GO:0022414;GO:0022900;GO:0022904;GO:0030163;GO:0032502;GO:0042391;GO:0043170;GO:0043283;GO:0043285;GO:0044237;GO:0044238;GO:0048240;GO:0048469;GO:0048598;GO:0048610;GO:0048869;GO:0048878;GO:…	cellular process;cellular homeostasis;homeostatic process;cell redox homeostasis;regulation of biological process;regulation of cellular process;biological regulation;regulation of biological quality;generation of precursor metabolites and energy						5	15	19	19	15	19	19	15	19	19	40.1	40.1	40.1	54.177	509
151	78;1561							IPI00016513;IPI00910170;IPI00187143;IPI00419932;IPI00798392;IPI00061114;IPI00871276;IPI00073180;IPI00023504;IPI00300562;IPI00032808;IPI00480056;IPI00332970;IPI00291928;IPI00939242;IPI00477489;IPI00060801;IPI00329441;IPI00909683;IPI00024282;IPI00028481;IPI00005719;IPI00937805;IPI00302030;IPI00008964;IPI00300096;IPI00374519;IPI00896425;IPI00792992;IPI00791421;IPI00790499;IPI00788648;IPI00785140;IPI…	2;1;1;1;1;1;1;1;1;1;1;1;1;1;1;1;1;1;1;1;1;1;1;1;1;1;1;1;1;1;1;1;1;1;1;1;1;1;1;1;1;1;1;1;1;1	2;1;1;1;1;1;1;1;1;1;1;1;1;1;1;1;1;1;1;1;1;1;1;1;1;1;1;1;1;1;1;1;1;1;1;1;1;1;1;1;1;1;1;1;1;1	2;1;1;1;1;1;1;1;1;1;1;1;1;1;1;1;1;1;1;1;1;1;1;1;1;1;1;1;1;1;1;1;1;1;1;1;1;1;1;1;1;1;1;1;1;1	FALSE	Ras-related protein Rab-10;cDNA FLJ59582, highly similar to Ras-related protein Rab-3A;Ras-related protein Rab-4B;Putative Ras-related protein Rab-12;cDNA FLJ58966, highly similar to Ras-related protein Rab-37;Putative uncharacterized protein RAB37;Ras-related protein Rab-3C;Ras-related protein Rab-37;Ras-related protein Rab-3A;Ras-related protein Rab-3B;Ras-related protein Rab-3D;Ras-related pro…	RAB10;RAB4B;PP1596;RAB12;RAB37;RAB3C;RAB3A;RAB3B;RAB3D;GOV;RAB16;RAB4A;RAB4;hCG_1986458;RAB14;RAB39B;RAB43;RAB41;RAB8B;RAB8A;MEL;RAB8;RAB1A;RAB1;RAB30;RAB1B;RAB35;RAB1C;RAY;DKFZp686J07132;hCG_27777;hCG_1995540	Ras-related protein Rab-10;cDNA FLJ59582, highly similar to Ras-related protein Rab-3A;Isoform 2 of Ras-related protein Rab-4B;Putative Ras-related protein Rab-12;ras-related protein Rab-37 isoform 4;Ras-related protein Rab-3C;26 kDa protein;Ras-related pr	P61026;Q53SX4;Q53T70;Q9UL28;B4DE50;P61018-2;P61018;Q6IQ22;A8MYT0;Q96E17;Q96AX2;B7Z3L0;P20336;P20337;A8K6I8;O95716;B2R8W8;P20338;Q53GC2;Q8IWA7;P61106;C9JZA1;P61018-1;Q96DA2;Q86YS6;B4DEK7;Q92930;B4DMS1;P61006;P62820-1;P62820;Q5U0I6;Q15771;A8K5R1;Q9H0U4;Q92927;Q15286;Q92928;Q6FIG4;A8MZI4;A8MTC6;A8MXF5;B3KPZ5;A8MSP2;A6NDJ8;A8MUU7;Q6MZH2;Q9H1C9;B4DTA6;B4E390;Q59EP4;B7Z4X1;Q6PIK3;C9JFM7;B3KTE3	RAB10_HUMAN;B4DE50_HUMAN;RAB4B_HUMAN;RAB12_HUMAN;A8MYT0_HUMAN;RAB3C_HUMAN;RAB37_HUMAN;RAB3A_HUMAN;RAB3B_HUMAN;RAB3D_HUMAN;RAB4A_HUMAN;Q8IWA7_HUMAN;RAB14_HUMAN;RB39B_HUMAN;RAB43_HUMAN;B4DEK7_HUMAN;RAB8B_HUMAN;RAB8A_HUMAN;RAB1A_HUMAN;RAB30_HUMAN;RAB1B_HUMAN;RAB35_HUMAN;RAB1C_HUMAN;Q6FIG4_HUMAN;A8MZI4_HUMAN;A8MTC6_HUMAN;A8MXF5_HUMAN;A8MSP2_HUMAN;RB43L_HUMAN;A8MUU7_HUMAN;Q6MZH2_HUMAN;Q9H1C9_HUMAN;B4D…	ENST00000264710;ENST00000357052;ENST00000329286;ENST00000392614;ENST00000282878;ENST00000392613;ENST00000402449;ENST00000222256;ENST00000371655;ENST00000222120;ENST00000366690;ENST00000310725;ENST00000373840;ENST00000369454;ENST00000315150;ENST00000393304;ENST00000393305;ENST00000393307;ENST00000393308;ENST00000321437;ENST00000300935;ENST00000342609;ENST00000356214;ENST00000398529;ENST00000409784…	OTTHUMP00000120025;OTTHUMP00000077939;OTTHUMP00000165796;OTTHUMP00000122555;OTTHUMP00000165790;OTTHUMP00000077936;OTTHUMP00000174429;OTTHUMP00000010299;OTTHUMP00000077937;OTTHUMP00000035740;OTTHUMP00000182278;OTTHUMP00000022008;OTTHUMP00000077938;OTTHUMP00000024247;OTTHUMP00000172766;OTTHUMP00000174305;OTTHUMP00000174306;OTTHUMP00000174307;OTTHUMP00000174308;OTTHUMP00000174309;OTTHUMP00000163760;…	NP_057215;NP_001020471;NP_001157461;NP_612462;NP_001006639;NP_002857;NP_002858;NP_004274;NP_004569;NP_783865;NP_057406;NP_057238;NP_741995;NP_940892;NP_057614;NP_005361;NP_004152;NP_055303;NP_112243;NP_006852;NP_001157462;NP_001161078	PF00071	Ras	Ras family	GO:0005886;GO:0016020;GO:0044464;GO:0005622;GO:0000139;GO:0031090;GO:0044422;GO:0044424;GO:0044431;GO:0044444;GO:0044446;GO:0005737;GO:0005793;GO:0031410;GO:0031982;GO:0043226;GO:0043229;GO:0008021;GO:0016023;GO:0030135;GO:0030136;GO:0031988;GO:0043227;GO:0043231;GO:0044456;GO:0000267;GO:0000323;GO:0005624;GO:0005626;GO:0005764;GO:0005768;GO:0005769;GO:0005770;GO:0005773;GO:0005783;GO:0005791;GO:…	plasma membrane;membrane;cell part;intracellular;Golgi membrane;organelle membrane;organelle part;intracellular part;Golgi apparatus part;cytoplasmic part;intracellular organelle part;cytoplasm;ER-Golgi intermediate compartment;cytoplasmic vesicle;vesicle	GO:0000166;GO:0005488;GO:0005515;GO:0005525;GO:0017076;GO:0019001;GO:0032553;GO:0032555;GO:0032561;GO:0003824;GO:0003924;GO:0016462;GO:0016787;GO:0016817;GO:0016818;GO:0017111;GO:0005543;GO:0005546;GO:0008289;GO:0035091;GO:0001882;GO:0001883;GO:0005524;GO:0008134;GO:0030554;GO:0032559	nucleotide binding;binding;protein binding;GTP binding;purine nucleotide binding;guanyl nucleotide binding;ribonucleotide binding;purine ribonucleotide binding;guanyl ribonucleotide binding;catalytic activity;GTPase activity;pyrophosphatase activity	GO:0006810;GO:0007154;GO:0007165;GO:0007242;GO:0007264;GO:0009987;GO:0015031;GO:0045184;GO:0050789;GO:0050794;GO:0051234;GO:0065007;GO:0016192;GO:0006887;GO:0032940;GO:0046903;GO:0051649;GO:0001505;GO:0003001;GO:0006836;GO:0006892;GO:0006895;GO:0007269;GO:0016197;GO:0046907;GO:0048193;GO:0065008;GO:0006904;GO:0006906;GO:0006944;GO:0006996;GO:0010926;GO:0016043;GO:0016044;GO:0016050;GO:0022406;GO:…	transport;cell communication;signal transduction;intracellular signaling cascade;small GTPase mediated signal transduction;cellular process;protein transport;establishment of protein localization;regulation of biological process	hsa:10890;hsa:53916;hsa:201475;hsa:115827;hsa:326624;hsa:5864;hsa:5865;hsa:9545;hsa:5867;hsa:51552;hsa:116442;hsa:339122;hsa:51762;hsa:4218;hsa:5861;hsa:27314;hsa:81876;hsa:11021	ko04530	Tight junction	K07903;K07880;K07907;K07883;K07914;K07882;K06108;K07884;K07879;K07881;K07925;K07930;K07902;K07901;K07874;K07917;K07875;K07876		46	2	2	4	2	2	4	2	2	4	11	11	11	22.541	200
152	973;1060;1108;1927							IPI00016610;IPI00027970;IPI00410587;IPI00550365;IPI00167750;IPI00101278;IPI00410586	4;1;1;1;1;1;1	4;1;1;1;1;1;1	3;0;0;0;0;0;0	FALSE	Poly(rC)-binding protein 1;Alpha-CP1;Nucleic acid-binding protein SUB2.3	PCBP1	Poly(rC)-binding protein 1	Q15365;Q53SS8	PCBP1_HUMAN	ENST00000303577	OTTHUMP00000160048	NP_006187	PF00013	KH_1	KH domain	GO:0005634;GO:0005737;GO:0030529;GO:0032991;GO:0043226;GO:0043227;GO:0043229;GO:0043231;GO:0044424;GO:0044464	nucleus;cytoplasm;ribonucleoprotein complex;macromolecular complex;organelle;membrane-bounded organelle;intracellular organelle;intracellular membrane-bounded organelle;intracellular part;cell part	GO:0003676;GO:0003677;GO:0003697;GO:0003723;GO:0005488;GO:0005515;GO:0043566	nucleic acid binding;DNA binding;single-stranded DNA binding;RNA binding;binding;protein binding;structure-specific DNA binding	GO:0000375;GO:0000377;GO:0000398;GO:0006139;GO:0006396;GO:0006397;GO:0006807;GO:0008152;GO:0008380;GO:0009987;GO:0016070;GO:0016071;GO:0034960;GO:0043170;GO:0043283;GO:0044237;GO:0044238;GO:0044260	RNA splicing, via transesterification reactions;RNA splicing, via transesterification reactions with bulged adenosine as nucleophile;nuclear mRNA splicing, via spliceosome;nucleobase, nucleoside, nucleotide and nucleic acid metabolic process	hsa:5093					7	4	4	10	4	4	10	3	3	7	12.4	12.4	9.3	37.497	356
153	5;364;1076							IPI00017334;IPI00793442;IPI00793658;IPI00791634;IPI00909721	3;2;2;2;2	3;2;2;2;2	3;2;2;2;2	FALSE	Prohibitin;Putative uncharacterized protein PHB;cDNA FLJ51562, highly similar to Prohibitin	PHB	Prohibitin;Putative uncharacterized protein PHB;Putative uncharacterized protein PHB;Putative uncharacterized protein PHB;cDNA FLJ51562, highly similar to Prohibitin	P35232;A8K401;Q53FV0;Q6FHP5;Q6PUJ7;A8MUL1;C9JW96;C9JZ20;B4DY47	PHB_HUMAN;A8MUL1_HUMAN;B4DY47_HUMAN	ENST00000300408;ENST00000393345	OTTHUMP00000165764;OTTHUMP00000181999;OTTHUMP00000182000;OTTHUMP00000165767;OTTHUMP00000165765;OTTHUMP00000165766	NP_002625	PF01145	Band_7	SPFH domain / Band 7 family	GO:0005654;GO:0005743;GO:0005887;GO:0016020;GO:0016021;GO:0019866;GO:0031090;GO:0031224;GO:0031226;GO:0031966;GO:0044422;GO:0044424;GO:0044425;GO:0044428;GO:0044429;GO:0044444;GO:0044446;GO:0044459;GO:0044464	nucleoplasm;mitochondrial inner membrane;integral to plasma membrane;membrane;integral to membrane;organelle inner membrane;organelle membrane;intrinsic to membrane;intrinsic to plasma membrane;mitochondrial membrane;organelle part;intracellular part	GO:0005488;GO:0005515;GO:0016563;GO:0016564;GO:0030528	binding;protein binding;transcription activator activity;transcription repressor activity;transcription regulator activity	GO:0006139;GO:0006259;GO:0006260;GO:0006325;GO:0006464;GO:0006476;GO:0006807;GO:0006996;GO:0007154;GO:0007165;GO:0008152;GO:0008285;GO:0009058;GO:0009059;GO:0009889;GO:0009890;GO:0009892;GO:0009987;GO:0010468;GO:0010556;GO:0010558;GO:0010605;GO:0010629;GO:0010941;GO:0016043;GO:0016481;GO:0016568;GO:0016569;GO:0016570;GO:0016575;GO:0019219;GO:0019222;GO:0019538;GO:0031323;GO:0031324;GO:0031326;GO:…	nucleobase, nucleoside, nucleotide and nucleic acid metabolic process;DNA metabolic process;DNA replication;chromatin organization;protein modification process;protein amino acid deacetylation;nitrogen compound metabolic process;organelle organization	hsa:5245					5	3	3	5	3	3	5	3	3	5	15.4	15.4	15.4	29.804	272
154	173;422;1512;2004							IPI00017617;IPI00798375;IPI00940000;IPI00889541;IPI00651677;IPI00947363;IPI00952778;IPI00651653;IPI00879638	4;4;1;1;1;1;1;1;1	4;4;1;1;1;1;1;1;1	4;4;1;1;1;1;1;1;1	FALSE	Probable ATP-dependent RNA helicase DDX5;DEAD box protein 5;RNA helicase p68;cDNA FLJ59339, highly similar to Probable ATP-dependent RNA helicase DDX5 (EC 3.6.1.-)	DDX5;G17P1;HELR;HLR1	Probable ATP-dependent RNA helicase DDX5;cDNA FLJ59357, highly similar to Probable ATP-dependent RNA helicase DDX5	P17844;B4DN41;B5BUE6;D3DU32;Q59E92;Q7Z2V5;B4DLW8;B4DNG2	DDX5_HUMAN;B4DLW8_HUMAN	ENST00000225792	OTTHUMP00000182208;OTTHUMP00000182209	NP_004387	PF00270;PF00271;PF08061	DEAD;Helicase_C;P68HR	DEAD/DEAH box helicase;Helicase conserved C-terminal domain;P68HR (NUC004) repeat	GO:0005681;GO:0005730;GO:0030529;GO:0032991;GO:0043226;GO:0043228;GO:0043229;GO:0043232;GO:0044422;GO:0044424;GO:0044428;GO:0044446;GO:0044464;GO:0005634;GO:0043227;GO:0043231	spliceosomal complex;nucleolus;ribonucleoprotein complex;macromolecular complex;organelle;non-membrane-bounded organelle;intracellular organelle;intracellular non-membrane-bounded organelle;organelle part;intracellular part;nuclear part	GO:0000166;GO:0001882;GO:0001883;GO:0003676;GO:0003723;GO:0003724;GO:0003824;GO:0004386;GO:0005488;GO:0005515;GO:0005524;GO:0008026;GO:0016462;GO:0016787;GO:0016817;GO:0016818;GO:0016887;GO:0017076;GO:0017111;GO:0030554;GO:0032553;GO:0032555;GO:0032559;GO:0042623;GO:0070035	nucleotide binding;nucleoside binding;purine nucleoside binding;nucleic acid binding;RNA binding;RNA helicase activity;catalytic activity;helicase activity;binding;protein binding;ATP binding;ATP-dependent helicase activity;pyrophosphatase activity	GO:0006139;GO:0006396;GO:0006397;GO:0006807;GO:0008152;GO:0008380;GO:0009987;GO:0016049;GO:0016070;GO:0016071;GO:0034960;GO:0040007;GO:0043170;GO:0043283;GO:0044237;GO:0044238;GO:0044260	nucleobase, nucleoside, nucleotide and nucleic acid metabolic process;RNA processing;mRNA processing;nitrogen compound metabolic process;metabolic process;RNA splicing;cellular process;cell growth;RNA metabolic process;mRNA metabolic process	hsa:1655					9	4	4	5	4	4	5	4	4	5	6.2	6.2	6.2	69.147	614
155	34;681;1354;1618;2000;2570	225			32			IPI00017763;IPI00941463;IPI00798071;IPI00788840;IPI00789437;IPI00790016	6;6;5;5;4;3	6;6;5;5;4;3	5;5;4;4;3;3	FALSE	Nucleosome assembly protein 1-like 4;Nucleosome assembly protein 2;Putative uncharacterized protein NAP1L4	NAP1L4;NAP2	Putative uncharacterized protein NAP1L4;Nucleosome assembly protein 1-like 4;Putative uncharacterized protein NAP1L4;Putative uncharacterized protein NAP1L4;Putative uncharacterized protein NAP1L4;Putative uncharacterized protein NAP1L4	A8CGI3;A8MZ22;B2R6J4;B4DS05;B7ZAC7;B7ZAK9;B7ZB83;Q99733;A8MXH2;C9J6D1;C9JZI7;C9J1B1	A8CGI3_HUMAN;NP1L4_HUMAN;A8MXH2_HUMAN	ENST00000399624;ENST00000380542;ENST00000399614	OTTHUMP00000012671;OTTHUMP00000012729;OTTHUMP00000012730;OTTHUMP00000012731;OTTHUMP00000012732	NP_005960	PF00956	NAP	Nucleosome assembly protein (NAP)	GO:0005634;GO:0043226;GO:0043227;GO:0043229;GO:0043231;GO:0044424;GO:0044464;GO:0005678;GO:0005737;GO:0032991;GO:0043234;GO:0044422;GO:0044428;GO:0044446	nucleus;organelle;membrane-bounded organelle;intracellular organelle;intracellular membrane-bounded organelle;intracellular part;cell part;chromatin assembly complex;cytoplasm;macromolecular complex;protein complex;organelle part;nuclear part	GO:0005488;GO:0005515;GO:0051082	binding;protein binding;unfolded protein binding	GO:0006325;GO:0006334;GO:0006996;GO:0009987;GO:0010926;GO:0016043;GO:0022607;GO:0034621;GO:0034622;GO:0034728;GO:0043933;GO:0051276;GO:0065003;GO:0065004	chromatin organization;nucleosome assembly;organelle organization;cellular process;anatomical structure formation;cellular component organization;cellular component assembly;cellular macromolecular complex subunit organization	hsa:4676			K11282		6	6	6	6	6	6	6	5	5	5	20.2	20.2	17.6	44.078	386
156	2474							IPI00879750;IPI00017964;IPI00878876	1;1;1	1;1;1	1;1;1	FALSE	Small nuclear ribonucleoprotein Sm D3;snRNP core protein D3;cDNA FLJ51872, highly similar to Small nuclear ribonucleoprotein Sm D3	SNRPD3	19 kDa protein;Small nuclear ribonucleoprotein Sm D3;cDNA FLJ51872, highly similar to Small nuclear ribonucleoprotein Sm D3	P62318;B4DJP7	SMD3_HUMAN;B4DJP7_HUMAN	ENST00000215829;ENST00000404603;ENST00000402849	OTTHUMP00000198383;OTTHUMP00000028926;OTTHUMP00000198379;OTTHUMP00000198382;OTTHUMP00000198380	NP_004166	PF01423	LSM	LSM domain	GO:0005654;GO:0005681;GO:0005829;GO:0030529;GO:0030532;GO:0032991;GO:0044422;GO:0044424;GO:0044428;GO:0044444;GO:0044446;GO:0044464;GO:0005634;GO:0005737;GO:0043226;GO:0043227;GO:0043229;GO:0043231	nucleoplasm;spliceosomal complex;cytosol;ribonucleoprotein complex;small nuclear ribonucleoprotein complex;macromolecular complex;organelle part;intracellular part;nuclear part;cytoplasmic part;intracellular organelle part;cell part;nucleus;cytoplasm	GO:0005488;GO:0005515;GO:0019899;GO:0003676	binding;protein binding;enzyme binding;nucleic acid binding	GO:0000387;GO:0009987;GO:0022613;GO:0044085	spliceosomal snRNP biogenesis;cellular process;ribonucleoprotein complex biogenesis;cellular component biogenesis	hsa:6634	ko05322	Systemic lupus erythematosus	K11088		3	1	1	1	1	1	1	1	1	1	5.7	5.7	5.7	18.829	175
157	95;700;911							IPI00913961;IPI00218448;IPI00018278;IPI00249267;IPI00926183;IPI00141938;IPI00102165;IPI00219037;IPI00045109;IPI00398798;IPI00398806;IPI00927887;IPI00216730;IPI00398805	3;3;3;3;3;3;2;2;2;2;2;2;1;1	1;1;1;1;1;1;0;0;0;1;1;1;0;0	1;1;1;1;1;1;0;0;0;1;1;1;0;0	FALSE	Histone H2A.Z;Histone H2A.V;H2A.F/Z;cDNA FLJ13911 fis, clone Y79AA1000214, highly similar to Histone H2AV;H2A histone family, member V, isoform CRA_d;Putative uncharacterized protein H2AFV;Histone H2A.J;Histone H2A.x;Histone H2A type 1-A;H2A/r;H2A histone family, member V, isoform CRA_b	H2AFZ;H2AZ;H2AFV;H2AV;H2AFJ;H2AFX;H2AX;HIST1H2AA;H2AFR	18 kDa protein;Histone H2A.Z;Histone H2A.V;13 kDa protein;Histone H2A;histone H2A.V isoform 2;Isoform 2 of Histone H2A.J;Histone H2A.x;Histone H2A type 1-A;histone H2A.V isoform 3;histone H2A.V isoform 5;Histone H2A	P0C0S5;Q71UI9;C9J0D1;A6NN01;Q9BTM1-2;Q9BTM1;C9JE22;P16104;Q96QV6;A6NKY0;A6NFA8;C9J386	H2AZ_HUMAN;H2AV_HUMAN;A6NN01_HUMAN;H2AJ_HUMAN;H2AX_HUMAN;H2A1A_HUMAN;A6NKY0_HUMAN;A6NFA8_HUMAN	ENST00000296417;ENST00000308153;ENST00000222690;ENST00000228929;ENST00000389078;ENST00000375167;ENST00000297012;ENST00000350771;ENST00000349299	OTTHUMP00000161678;OTTHUMP00000024948;OTTHUMP00000159513;OTTHUMP00000177645;OTTHUMP00000208720;OTTHUMP00000159512;OTTHUMP00000166790;OTTHUMP00000016122;OTTHUMP00000159514;OTTHUMP00000159536;OTTHUMP00000208719	NP_002097;NP_036544;NP_619541;NP_002096;NP_734466;NP_958844;NP_958925	PF00125	Histone	Core histone H2A/H2B/H3/H4	GO:0000786;GO:0005634;GO:0032991;GO:0032993;GO:0043226;GO:0043227;GO:0043229;GO:0043231;GO:0044422;GO:0044424;GO:0044427;GO:0044446;GO:0044464;GO:0005654;GO:0044428	nucleosome;nucleus;macromolecular complex;protein-DNA complex;organelle;membrane-bounded organelle;intracellular organelle;intracellular membrane-bounded organelle;organelle part;intracellular part;chromosomal part;intracellular organelle part;cell part	GO:0003676;GO:0003677;GO:0005488;GO:0005515;GO:0019899;GO:0042393	nucleic acid binding;DNA binding;binding;protein binding;enzyme binding;histone binding	GO:0006325;GO:0006334;GO:0006996;GO:0009987;GO:0010926;GO:0016043;GO:0022607;GO:0034621;GO:0034622;GO:0034728;GO:0043933;GO:0051276;GO:0065003;GO:0065004;GO:0006282;GO:0007126;GO:0009314;GO:0009628;GO:0009893;GO:0010212;GO:0010604;GO:0019219;GO:0019222;GO:0022402;GO:0022403;GO:0031323;GO:0031325;GO:0045739;GO:0045935;GO:0048518;GO:0048522;GO:0048583;GO:0048584;GO:0050789;GO:0050794;GO:0050896;GO:…	chromatin organization;nucleosome assembly;organelle organization;cellular process;anatomical structure formation;cellular component organization;cellular component assembly;cellular macromolecular complex subunit organization	hsa:3015;hsa:94239;hsa:55766;hsa:3014;hsa:221613	ko05322	Systemic lupus erythematosus	K11251		14	3	3	5	1	1	1	1	1	1	14.4	5.5	5.5	18.414	181
158	831;856;1774							IPI00018873;IPI00472879;IPI00337370;IPI00922378	3;2;2;2	3;2;2;2	3;2;2;2	FALSE	Nicotinamide phosphoribosyltransferase;Pre-B-cell colony-enhancing factor 1;Visfatin;Novel protein similar to Pre-B cell enhancing factor (PBEF);cDNA FLJ55038, highly similar to Nicotinamide phosphoribosyltransferase (EC 2.4.2.12)	NAMPT;PBEF;PBEF1;RP11-92J19.4;RP11-92J19.4-001	Nicotinamide phosphoribosyltransferase;Novel protein similar to Pre-B cell enhancing factor;42 kDa protein;cDNA FLJ55038, highly similar to Nicotinamide phosphoribosyltransferase	P43490;Q658Z1;Q5SYT8;B7Z8W6	NAMPT_HUMAN;Q5SYT8_HUMAN;B7Z8W6_HUMAN	ENST00000222553;ENST00000354289	OTTHUMP00000024449;OTTHUMP00000179149;OTTHUMP00000019456;OTTHUMP00000179150	NP_005737	PF04095	NAPRTase	Nicotinate phosphoribosyltransferase (NAPRTase) family	GO:0005829;GO:0044424;GO:0044444;GO:0044464;GO:0005737	cytosol;intracellular part;cytoplasmic part;cell part;cytoplasm	GO:0003824;GO:0005102;GO:0005125;GO:0005488;GO:0005515;GO:0016740;GO:0016757;GO:0016763;GO:0047280	catalytic activity;receptor binding;cytokine activity;binding;protein binding;transferase activity;transferase activity, transferring glycosyl groups;transferase activity, transferring pentosyl groups;nicotinamide phosphoribosyltransferase activity	GO:0007154;GO:0007165;GO:0007267;GO:0008284;GO:0009987;GO:0042127;GO:0048518;GO:0048522;GO:0050789;GO:0050794;GO:0065007;GO:0006139;GO:0006732;GO:0006733;GO:0006753;GO:0006766;GO:0006767;GO:0006769;GO:0006807;GO:0008152;GO:0009058;GO:0009108;GO:0009110;GO:0009117;GO:0009165;GO:0009435;GO:0009820;GO:0019359;GO:0019362;GO:0019363;GO:0019674;GO:0019748;GO:0042364;GO:0044237;GO:0044238;GO:0044249;GO:…	cell communication;signal transduction;cell-cell signaling;positive regulation of cell proliferation;cellular process;regulation of cell proliferation;positive regulation of biological process;positive regulation of cellular process	hsa:10135	ko00760	Nicotinate and nicotinamide metabolism	K03462		4	3	3	3	3	3	3	3	3	3	9.2	9.2	9.2	55.52	491
159	79;560;939;954;1340;1966;2183;2185							IPI00019383;IPI00747722;IPI00940264	8;8;8	8;8;8	8;8;8	FALSE	Galactokinase 1;cDNA FLJ56840, highly similar to Galactokinase (EC 2.7.1.6);Putative uncharacterized protein GALK1;Galactokinase;Galactose kinase	GALK1;hCG_27540;GALK	cDNA FLJ56840, highly similar to Galactokinase;Putative uncharacterized protein GALK1;Galactokinase	B4E1G6;A6NJD0;P51570;B4E1A8;C8CHJ5;C8CHJ6;D1MI96;Q6ZP37;Q71UH7	B4E1G6_HUMAN;A6NJD0_HUMAN;GALK1_HUMAN	ENST00000225614;ENST00000375188	OTTHUMP00000182463	NP_000145	PF10509;PF08544;PF00288	GalKase_gal_bdg;GHMP_kinases_C;GHMP_kinases_N	Galactokinase galactose-binding signature;GHMP kinases C terminal;GHMP kinases N terminal domain	GO:0005737;GO:0044424;GO:0044464;GO:0005794;GO:0043226;GO:0043227;GO:0043229;GO:0043231;GO:0044444;GO:0005829	cytoplasm;intracellular part;cell part;Golgi apparatus;organelle;membrane-bounded organelle;intracellular organelle;intracellular membrane-bounded organelle;cytoplasmic part;cytosol	GO:0000166;GO:0001882;GO:0001883;GO:0003824;GO:0004335;GO:0005488;GO:0005524;GO:0016301;GO:0016740;GO:0016772;GO:0016773;GO:0017076;GO:0019200;GO:0030554;GO:0032553;GO:0032555;GO:0032559;GO:0005515;GO:0005529;GO:0005534;GO:0030246;GO:0048029	nucleotide binding;nucleoside binding;purine nucleoside binding;catalytic activity;galactokinase activity;binding;ATP binding;kinase activity;transferase activity;transferase activity, transferring phosphorus-containing groups	GO:0005975;GO:0005996;GO:0006012;GO:0006066;GO:0006793;GO:0006796;GO:0008152;GO:0009987;GO:0016310;GO:0019318;GO:0044237;GO:0044238;GO:0044262;GO:0046835;GO:0006059;GO:0019400;GO:0019402;GO:0019751	carbohydrate metabolic process;monosaccharide metabolic process;galactose metabolic process;alcohol metabolic process;phosphorus metabolic process;phosphate metabolic process;metabolic process;cellular process;phosphorylation;hexose metabolic process	hsa:2584	ko00052	Galactose metabolism	K00849		3	8	8	12	8	8	12	8	8	12	21.8	21.8	21.8	45.357	422
160	558;1802							IPI00019472	2	2	2	FALSE	Neutral amino acid transporter B(0);Sodium-dependent neutral amino acid transporter type 2;RD114/simian type D retrovirus receptor;Baboon M7 virus receptor;Solute carrier family 1 member 5	SLC1A5;ASCT2;M7V1;RDR;RDRC	Neutral amino acid transporter B(0)	Q15758;B7ZB81;Q59ES3;Q71UA6	AAAT_HUMAN	ENST00000306894	OTTHUMP00000078075	NP_005619	PF00375	SDF	Sodium:dicarboxylate symporter family	GO:0000267;GO:0005624;GO:0005626;GO:0005887;GO:0016021;GO:0016023;GO:0031224;GO:0031226;GO:0031410;GO:0031982;GO:0031988;GO:0042470;GO:0043226;GO:0043227;GO:0043229;GO:0043231;GO:0044424;GO:0044425;GO:0044444;GO:0044459;GO:0044464;GO:0048770	cell fraction;membrane fraction;insoluble fraction;integral to plasma membrane;integral to membrane;cytoplasmic membrane-bounded vesicle;intrinsic to membrane;intrinsic to plasma membrane;cytoplasmic vesicle;vesicle;membrane-bounded vesicle;melanosome	GO:0004871;GO:0004872;GO:0005215;GO:0005275;GO:0005310;GO:0005342;GO:0005343;GO:0005488;GO:0005515;GO:0008324;GO:0008509;GO:0015075;GO:0015171;GO:0015175;GO:0015291;GO:0015293;GO:0015294;GO:0015296;GO:0015370;GO:0017153;GO:0022804;GO:0022857;GO:0022891;GO:0022892;GO:0046943;GO:0060089	signal transducer activity;receptor activity;transporter activity;amine transmembrane transporter activity;dicarboxylic acid transmembrane transporter activity;organic acid transmembrane transporter activity;organic acid:sodium symporter activity;binding	GO:0006810;GO:0006835;GO:0006865;GO:0009987;GO:0015804;GO:0015837;GO:0015849;GO:0046942;GO:0051234;GO:0055085	transport;dicarboxylic acid transport;amino acid transport;cellular process;neutral amino acid transport;amine transport;organic acid transport;carboxylic acid transport;establishment of localization;transmembrane transport	hsa:6510			K05616		1	2	2	4	2	2	4	2	2	4	4.4	4.4	4.4	56.598	541
161	98;125;130;209;512;590;976;1215;1253;1355;1555;1568;1569;1809;1946;2022;2306;2310;2311;2407;2562;2563	226;227;228;229			484;1506;1510;1797			IPI00019502;IPI00395772;IPI00742780;IPI00556012;IPI00878695	22;19;9;2;1	16;13;8;2;1	16;13;8;2;1	FALSE	Myosin-9;Myosin heavy chain 9;Myosin heavy chain, non-muscle IIa;Non-muscle myosin heavy chain IIa;Cellular myosin heavy chain, type A;Non-muscle myosin heavy chain A	MYH9	Isoform 1 of Myosin-9;Isoform 2 of Myosin-9	P35579-1;P35579;A8K6E4;B4E3S1;Q60FE2;Q86XU5;Q99529;P35579-2;Q2PS10;Q9UMJ0	MYH9_HUMAN	ENST00000216181	OTTHUMP00000165902	NP_002464	PF00612;PF00063;PF02736;PF01576	IQ;Myosin_head;Myosin_N;Myosin_tail_1	IQ calmodulin-binding motif;Myosin head (motor domain);Myosin N-terminal SH3-like domain;Myosin tail	GO:0001725;GO:0001726;GO:0001931;GO:0005634;GO:0005826;GO:0005829;GO:0016459;GO:0032154;GO:0032155;GO:0032432;GO:0032991;GO:0042641;GO:0042995;GO:0043226;GO:0043227;GO:0043229;GO:0043231;GO:0043234;GO:0044422;GO:0044424;GO:0044430;GO:0044444;GO:0044446;GO:0044448;GO:0044464	stress fiber;ruffle;uropod;nucleus;contractile ring;cytosol;myosin complex;cleavage furrow;cell division site part;actin filament bundle;macromolecular complex;actomyosin;cell projection;organelle;membrane-bounded organelle;intracellular organelle	GO:0000146;GO:0000166;GO:0001882;GO:0001883;GO:0003774;GO:0003779;GO:0003824;GO:0005488;GO:0005515;GO:0005516;GO:0005524;GO:0008092;GO:0016462;GO:0016787;GO:0016817;GO:0016818;GO:0016887;GO:0017076;GO:0017111;GO:0030554;GO:0030898;GO:0032553;GO:0032555;GO:0032559;GO:0042623;GO:0042802;GO:0042803;GO:0043495;GO:0043531;GO:0046983;GO:0051015	microfilament motor activity;nucleotide binding;nucleoside binding;purine nucleoside binding;motor activity;actin binding;catalytic activity;binding;protein binding;calmodulin binding;ATP binding;cytoskeletal protein binding;pyrophosphatase activity	GO:0000910;GO:0001525;GO:0002376;GO:0002521;GO:0002573;GO:0003008;GO:0006508;GO:0006509;GO:0006810;GO:0006928;GO:0006996;GO:0007010;GO:0007154;GO:0007165;GO:0007166;GO:0007229;GO:0007600;GO:0007605;GO:0008152;GO:0008360;GO:0009056;GO:0009057;GO:0009987;GO:0010926;GO:0015031;GO:0016043;GO:0016477;GO:0019538;GO:0022603;GO:0022604;GO:0030029;GO:0030036;GO:0030048;GO:0030099;GO:0030154;GO:0030163;GO:…	cytokinesis;angiogenesis;immune system process;leukocyte differentiation;myeloid leukocyte differentiation;system process;proteolysis;membrane protein ectodomain proteolysis;transport;cell motion;organelle organization;cytoskeleton organization	hsa:4627	ko04530	Tight junction	K10352		5	22	23	24	16	16	17	16	16	17	12.2	8.7	8.7	226.53	1960
[truncated: 273 more rows]
[truncated: 25 more columns]

## Sheet: all data protein groups 454
id	Peptide IDs	Oxidation (M) Site IDs	Phospho (ST) Site IDs	Phospho (Y) Site IDs	Oxidation (M) Site Positions	Phospho (ST) Site Positions	Phospho (Y) Site Positions	Protein IDs	Peptide Counts (all)	Peptide Counts (razor+unique)	Peptide Counts (unique)	Only identified by site	Protein Names	Gene Names	Protein Descriptions	Uniprot	Uniprot Name	ENSEMBL	VEGA	REFSEQ	Pfam	Pfam Names	Pfam Descriptions	GOCC	GOCC Names	GOMF	GOMF Names	GOBP	GOBP Names	KEGG	KEGG Pathways	KEGG Pathway Names	KEGG Ortholog	Phospho Motifs	Proteins	Peptides (seq)	Peptides (seq/mod)	Peptides (seq/mod/labels)	Razor Peptides (seq)	Razor Peptides (seq/mod)	Razor Peptides (seq/mod/labels)	Unique Peptides (seq)	Unique Peptides (seq/mod)	Unique Peptides (seq/mod/labels)	Sequence Coverage [%]	Unique + Razor Sequence Coverage [%]	Unique Sequence Coverage [%]	Mol. Weight [kDa]	Sequence Length
[truncated: 1,259 more rows]
[truncated: 25 more columns]

## Sheet: all data protein groups 485
id	Peptide IDs	Oxidation (M) Site IDs	Phospho (ST) Site IDs	Phospho (Y) Site IDs	Oxidation (M) Site Positions	Phospho (ST) Site Positions	Phospho (Y) Site Positions	Protein IDs	Peptide Counts (all)	Peptide Counts (razor+unique)	Peptide Counts (unique)	Only identified by site	Protein Names	Gene Names	Protein Descriptions	Uniprot	Uniprot Name	ENSEMBL	VEGA	REFSEQ	Pfam	Pfam Names	Pfam Descriptions	GOCC	GOCC Names	GOMF	GOMF Names	GOBP	GOBP Names	KEGG	KEGG Pathways	KEGG Pathway Names	KEGG Ortholog	Phospho Motifs	Proteins	Peptides (seq)	Peptides (seq/mod)	Peptides (seq/mod/labels)	Razor Peptides (seq)	Razor Peptides (seq/mod)	Razor Peptides (seq/mod/labels)	Unique Peptides (seq)	Unique Peptides (seq/mod)	Unique Peptides (seq/mod/labels)	Sequence Coverage [%]	Unique + Razor Sequence Coverage [%]	Unique Sequence Coverage [%]	Mol. Weight [kDa]	Sequence Length
[truncated: 507 more rows]
[truncated: 25 more columns]

[truncated: 4 more sheets: all data protein groups 525, all data protein groups 540, all data protein groups 602, all data protein groups 774]
